# Supplementary material for: Spatiotemporal Transcriptomic Atlas of Developing Embryos and Vegetative Tissues in Flax
Source: Plants (Basel). 2022 Aug 4;11(15):2031. doi: 10.3390/plants11152031 (PMC9370790; doi:10.3390/plants11152031)
Supplement: Supplementary file 1 [file plants-11-02031-s001.zip]

Archive with 7 entries (7 files):
- Supplemental Dataset S1.xlsx
- Supplemental Dataset S2.xlsx
- Supplemental Dataset S3.xlsx
- Supplemental Dataset S4.xlsx
- Supplemental Dataset S5.xlsx
- Supplemental Dataset S6.xlsx
- Supplemental Figures.pdf
