# Supplementary material for: Spatiotemporal Transcriptomic Atlas of Developing Embryos and Vegetative Tissues in Flax
Source: Plants (Basel). 2022 Aug 4;11(15):2031. doi: 10.3390/plants11152031 (PMC9370790; doi:10.3390/plants11152031)
Supplement: Supplementary file 1 [file plants-11-02031-s001.zip › Supplemental Dataset S1.xlsx]

## Sheet: Sheet1
Supplemental Dataset S1. Log-transformed normalized counts from different tissues of flax. Homologs in Arabidopsis and functional annotation for each flax gene is listed in the 2nd and 3rd columns.
	Ara_hit	Description	ANTHER	OVARY	GLOBULAR_EMBRYO	HEART_EMBRYO	TORPEDO_EMBRYO	COTYLEDON_EMBRYO	MATURE_EMBRYO	SEEDS	ROOT
Lus10000001	AT1G63060	NA	11.4255	0.962193	3.55897	1.73033	0	0	1.0158	2.05956	0
Lus10000002	AT1G75330	ornithine carbamoyltransferase	1.32287	4.16832	5.65652	6.23253	5.85711	5.12551	3.76173	3.91273	2.34644
Lus10000003	AT1G14540	Peroxidase superfamily protein	0	0	0	0	0	0	0	0	2.45738
Lus10000004	AT4G24380	NA	3.32895	1.29398	2.3337	0	0	0	0	0.481465	1.28277
Lus10000005	AT1G31500	DNAse I-like superfamily protein	0	0	0	0	0	0	0	0	0
Lus10000006	AT1G31500	DNAse I-like superfamily protein	0	2.6393	7.17166	7.45992	6.2393	5.52978	4.98183	3.66513	3.23033
Lus10000007	AT1G11840	glyoxalase I homolog	0	1.25868	0	0	0	0	0	1.7555	4.34275
Lus10000008	AT5G49330	myb domain protein 111	0	0	0	0	0	0	0	0	0
Lus10000009	AT3G22530	NA	0	0	0	1.12795	0	1.14225	0	0	0
Lus10000010	AT5G16650	Chaperone DnaJ-domain superfamily protein	6.37613	5.60921	3.93949	3.60048	2.56449	2.32547	3.07965	5.63582	5.08614
Lus10000011	AT1G26270	Phosphatidylinositol 3- and 4-kinase family protein	7.74918	8.31967	6.86304	7.01448	8.4499	8.51189	9.42175	9.56756	10.0811
Lus10000012	AT1G26270	Phosphatidylinositol 3- and 4-kinase family protein	0	0.28954	1.59478	0	0.901358	1.14225	1.51779	0	0
Lus10000013	AT3G54540	general control non-repressible 4	0	0	0	0	0	0	0	0	0
Lus10000014	AT5G25590	Protein of unknown function (DUF630 and DUF632)	0	0	0	0	0	0	0	0	0
Lus10000015	AT3G09060	Pentatricopeptide repeat (PPR) superfamily protein	0	0	0	0	0	0	0	0	0.266947
Lus10000016	AT5G28646	TPX2 (targeting protein for Xklp2) protein family	3.35116	0	0.503241	0	0	0	0	0	0
Lus10000017	AT3G24495	MUTS homolog 7	5.61834	6.47639	7.15351	6.78699	6.86878	7.25065	6.91878	5.77277	6.63596
Lus10000018	AT5G59190	subtilase family protein	0	0	1.17132	0	0	0	0	2.57338	0
Lus10000019	NA	NA	2.93301	2.62551	0	1.09259	0	0	0	1.57549	3.63619
Lus10000020	AT3G56550	Pentatricopeptide repeat (PPR) superfamily protein	1.32287	0	2.3337	0	0	0	0	0	0
Lus10000021	AT3G26040	HXXXD-type acyl-transferase family protein	1.0194	0	0	0	0	0	0	0.481374	4.25707
Lus10000022	AT2G26710	Cytochrome P450 superfamily protein	0	0	0	0	0	0	0	0	0
Lus10000023	AT5G59550	zinc finger (C3HC4-type RING finger) family protein	8.56102	4.90457	7.88911	7.04805	6.37894	8.08943	8.35001	5.49724	7.89343
Lus10000024	AT4G12840	Protein of unknown function (DUF707)	0	0	0	0	0	0	0	0	0
Lus10000025	AT5G06950	bZIP transcription factor family protein	0	0	1.78152	1.97718	0	1.77167	0	0.260725	1.01902
Lus10000026	AT2G32440	ent-kaurenoic acid hydroxylase 2	10.2121	9.02187	1.78152	0	5.30241	7.08177	6.43134	6.65283	7.14925
Lus10000027	AT3G11640	NA	3.91334	3.98067	6.77678	6.27169	3.04045	5.73706	4.11197	2.98767	4.13138
Lus10000028	NA	NA	0	0	0	0	0	0	0	0	1.61027
Lus10000029	AT1G13630	Tetratricopeptide repeat (TPR)-like superfamily protein	0	0	0	0.647345	0	0	0	0	0
Lus10000030	AT4G29040	regulatory particle AAA-ATPase 2A	9.427	8.75212	3.5426	3.58784	3.25186	3.64841	3.84857	8.94545	9.3783
Lus10000031	AT3G60600	vesicle associated protein	0	0	2.3337	1.12795	0	0	0	0.67287	0
Lus10000032	AT2G45140	plant VAP homolog 12	9.80423	7.41941	6.45578	5.24586	5.94087	4.79371	1.0158	7.45036	8.0532
Lus10000033	AT2G47830	Cation efflux family protein	0.597926	0	0	0.647345	0	0	0	0	0
Lus10000034	AT3G06830	Plant invertase/pectin methylesterase inhibitor superfamily	7.26736	0.28954	3.75919	0	0	0	0	0	0
Lus10000035	AT2G18940	Tetratricopeptide repeat (TPR)-like superfamily protein	0	0.28954	5.8681	3.74072	1.78983	3.22951	4.90568	0.481374	0
Lus10000036	AT2G18940	Tetratricopeptide repeat (TPR)-like superfamily protein	0	0.28954	5.65324	3.53809	1.78983	3.61539	4.16609	0.841688	0
Lus10000037	AT4G17880	Basic helix-loop-helix (bHLH) DNA-binding family protein	4.75673	5.63697	4.59652	2.154	2.33561	2.71687	3.13998	2.95114	8.18442
Lus10000038	AT4G37320	cytochrome P450, family 81, subfamily D, polypeptide 5	0	0	0	0	0	0	0	0	0
Lus10000039	AT4G16380	Heavy metal transport/detoxification superfamily protein	10.0455	10.8033	4.83289	4.24223	4.65154	10.8553	10.7687	9.84483	6.94435
Lus10000040	AT5G13020	Emsy N Terminus (ENT)/ plant Tudor-like domains-containing protein	5.38174	5.61968	0	1.46035	0	1.75655	1.0158	5.33673	4.37553
Lus10000041	AT4G29700	Alkaline-phosphatase-like family protein	0	4.39859	2.3337	0	0.901358	8.17839	6.4622	3.49823	6.95916
Lus10000042	AT5G13825	NA	0	0	0	0	0	0	0	2.19076	0
Lus10000043	AT1G71490	Tetratricopeptide repeat (TPR)-like superfamily protein	5.02013	5.26572	6.05755	6.19227	6.19498	5.65704	6.13574	4.18831	5.62817
Lus10000044	AT5G55630	Outward rectifying potassium channel protein	7.36321	8.07506	8.55171	8.88884	11.0113	12.5097	12.4072	8.24711	8.13998
Lus10000045	AT2G21610	pectinesterase 11	0	0	0	0	0	0	0	0	0
Lus10000046	AT1G26355	SPIRAL1-like1	0.597926	1.29398	2.44847	0	0.784158	2.20844	1.51779	1.47641	2.99314
Lus10000047	AT5G47520	RAB GTPase homolog A5A	0	1.7844	6.31509	6.16562	6.27689	6.04922	6.36142	2.19076	2.01752
Lus10000048	AT1G11905	B-cell receptor-associated protein 31-like	0	0	0	0	0	0	0	0	0
Lus10000049	AT3G22830	heat shock transcription factor A6B	3.7062	3.49036	5.44882	4.36625	0	0	0	2.52441	5.88895
Lus10000050	AT5G47630	mitochondrial acyl carrier protein 3	2.84046	5.83232	10.3054	10.3693	8.39371	7.44458	6.86174	4.57139	4.56088
Lus10000051	AT5G60040	nuclear RNA polymerase C1	0	0	0	0	0.901358	0	0	0	0.492128
Lus10000052	AT3G62150	P-glycoprotein 21	5.04107	6.81278	7.2515	7.08005	7.46806	7.23615	7.57625	6.68648	7.4556
Lus10000053	AT1G71980	Protease-associated (PA) RING/U-box zinc finger family protein	8.45322	8.15867	3.06697	4.06289	4.93728	4.61291	4.70755	9.1539	8.99659
Lus10000054	AT4G37470	alpha/beta-Hydrolases superfamily protein	2.00118	0	0	0	0	6.27773	10.6763	0	1.87297
Lus10000055	AT5G58050	SHV3-like 4	13.0312	6.6126	7.07905	5.63456	6.2589	5.9258	5.01975	5.99511	6.69106
Lus10000056	AT2G42680	multiprotein bridging factor 1A	9.39979	9.34094	9.96366	10.3948	9.73254	10.4743	11.0293	9.46488	8.47536
Lus10000057	AT1G32220	NAD(P)-binding Rossmann-fold superfamily protein	0	0	1.59478	0	0	0	0	0	0
Lus10000058	AT2G46910	Plastid-lipid associated protein PAP / fibrillin family protein	3.28246	3.73473	3.1371	3.36067	5.55788	5.75134	5.60145	2.98775	4.50326
Lus10000059	AT5G41685	Mitochondrial outer membrane translocase complex, subunit Tom7	0.597926	1.35375	5.92867	3.00127	1.7277	2.43372	3.72281	0.992932	0.266947
Lus10000060	AT5G04360	limit dextrinase	5.64013	4.2402	2.66894	3.94688	4.60163	3.5114	1.0158	4.3229	4.44314
Lus10000061	AT1G16310	Cation efflux family protein	0	0	0	0	0	0	0	0	1.61027
Lus10000062	AT3G60820	N-terminal nucleophile aminohydrolases (Ntn hydrolases) superfamily protein	0	1.29398	6.9144	3.68423	2.11289	4.34454	2.75939	0	0.492128
Lus10000063	AT5G23140	nuclear-encoded CLP protease P7	1.59224	1.0781	5.23978	4.08555	3.06578	5.06714	4.23218	2.42149	0
Lus10000064	AT3G48190	ataxia-telangiectasia mutated	4.25531	3.65042	0	2.1879	4.94381	5.86648	6.12333	4.74126	6.04518
Lus10000065	AT3G14940	phosphoenolpyruvate carboxylase 3	7.87683	7.81672	0	0	0	0	1.0158	8.44297	7.7923
Lus10000066	AT5G24610	NA	10.019	9.23055	8.81907	10.2203	10.2442	9.90344	10.1521	8.79394	10.2096
Lus10000067	AT1G30450	cation-chloride co-transporter 1	8.47334	7.49967	6.81973	7.46905	8.28372	7.70482	7.69614	6.92385	6.6431
Lus10000068	AT5G26150	protein kinase family protein	5.4087	0	0.503241	0	0	0	0	0	0
Lus10000069	AT4G38900	Basic-leucine zipper (bZIP) transcription factor family protein	0	0	0	0	0	0	0	0	0
Lus10000070	AT3G46570	Glycosyl hydrolase superfamily protein	2.70752	0.28954	1.59478	0	0	0	0	0.481374	0.266947
Lus10000071	AT1G06520	glycerol-3-phosphate acyltransferase 1	0.597926	4.56496	0	0	2.66587	0.832761	1.60599	3.33773	0.68686
Lus10000072	AT1G06520	glycerol-3-phosphate acyltransferase 1	0	0	0	0	0	0	0	0	0
Lus10000073	AT2G02750	Pentatricopeptide repeat (PPR) superfamily protein	7.19637	1.95949	4.68908	2.34193	7.31951	9.8076	7.38508	3.57206	1.60055
Lus10000074	AT1G64660	methionine gamma-lyase	5.87798	11.4763	9.81352	7.45957	13.7947	14.6191	14.2774	9.55238	3.31967
Lus10000075	AT1G73430	sec34-like family protein	6.44824	5.87337	0	0	0.784158	0	2.02363	5.71957	6.45842
Lus10000076	AT4G24220	NAD(P)-binding Rossmann-fold superfamily protein	11.7477	10.2174	9.65321	9.93471	9.36781	11.145	12.1324	11.1829	9.3479
Lus10000077	AT3G49550	NA	10.7286	9.43003	9.82822	11.1349	10.3953	10.0838	10.7763	9.18314	10.0673
Lus10000078	AT5G35110	NA	0	0	0	0	0	0	0	0	0
Lus10000079	NA	NA	0	0.737038	0.503241	0.647345	0	0.475651	0	0	0
Lus10000080	AT1G03230	Eukaryotic aspartyl protease family protein	0	0	0	0	0	0	0	0	0
Lus10000081	AT1G60230	Radical SAM superfamily protein	3.88251	6.37959	6.4026	6.73058	6.00015	5.7889	5.69985	6.00404	5.80196
Lus10000082	AT2G38540	lipid transfer protein 1	2.1877	0	1.94683	0	4.5479	0.475651	0	8.08099	0
Lus10000083	AT3G23080	Polyketide cyclase/dehydrase and lipid transport superfamily protein	9.22938	9.27083	4.62897	5.19799	6.29963	9.09646	7.40977	11.1958	8.82617
Lus10000084	AT1G32160	Protein of unknown function (DUF760)	2.4709	5.66462	7.25803	5.34781	4.68462	4.41584	5.26495	6.13582	5.3541
Lus10000085	NA	NA	0	0	0	0	0	0	0	0	0
Lus10000086	AT3G05670	RING/U-box protein	3.27667	1.53433	2.83348	1.09259	0	0.475651	1.0158	1.36977	2.2294
Lus10000087	AT3G02260	auxin transport protein (BIG)	5.41422	3.98067	2.22961	0.647345	0	0	0	5.21891	5.39156
Lus10000088	AT2G46490	NA	0	0	0	0	0	0	0	0	0
Lus10000089	AT5G56170	LORELEI-LIKE-GPI-ANCHORED PROTEIN 1	0	0	0	0	0	0	0	0	0
Lus10000090	AT5G47900	Protein of unknown function (DUF1624)	11.8994	7.7567	1.80915	4.25428	6.71343	6.29349	2.02363	6.48427	7.09359
Lus10000091	AT4G21705	Tetratricopeptide repeat (TPR)-like superfamily protein	0	2.14007	7.1917	4.61146	3.18512	3.17386	4.85564	2.36709	1.15692
Lus10000092	AT4G36945	PLC-like phosphodiesterases superfamily protein	13.1306	6.15803	9.02914	8.73157	7.32971	7.18215	9.04728	6.68929	8.16986
Lus10000093	AT4G37660	Ribosomal protein L12/ ATP-dependent Clp protease adaptor protein ClpS family protein	0	0	0	1.12795	0	0	0	0	0
Lus10000094	AT3G17210	heat stable protein 1	0	0	0	0	0	0	0	0.481374	0.492128
Lus10000095	AT3G02080	Ribosomal protein S19e family protein	6.20579	9.86011	10.5971	8.34376	6.26165	5.71574	8.37055	9.84925	9.79241
Lus10000096	AT3G63090	Ubiquitin carboxyl-terminal hydrolase family protein	6.01552	4.95299	4.7002	4.99365	5.49442	5.4836	4.92586	4.78334	5.36765
Lus10000097	AT5G47120	BAX inhibitor 1	11.1454	9.16942	8.77582	8.74043	9.16368	10.5713	11.2294	9.93054	10.9138
Lus10000098	AT3G63090	Ubiquitin carboxyl-terminal hydrolase family protein	5.77332	5.68055	4.04689	4.52656	4.62661	4.50874	4.66032	5.58311	6.38628
Lus10000099	AT1G15060	Uncharacterised conserved protein UCP031088, alpha/beta hydrolase	0	1.00543	0	1.12795	0	1.14225	0	0	0
Lus10000100	NA	NA	0	0	0	0	0	0	0	1.47645	1.27668
Lus10000101	AT1G01120	3-ketoacyl-CoA synthase 1	2.35285	4.75744	9.18043	9.69787	7.59712	6.96233	7.04827	4.18833	3.73203
Lus10000102	AT4G09160	SEC14 cytosolic factor family protein / phosphoglyceride transfer family protein	13.2193	3.69567	4.88756	2.64507	0	0	0	3.57213	1.15027
Lus10000103	AT3G12440	Polynucleotidyl transferase, ribonuclease H-like superfamily protein	1.59224	0	7.48487	4.6436	4.01528	3.43761	6.98122	2.57323	0.492128
Lus10000104	AT4G02390	poly(ADP-ribose) polymerase	5.12032	5.66504	6.94897	7.42035	7.7249	6.66051	5.66608	5.01314	4.57263
Lus10000105	AT5G10720	histidine kinase 5	4.09444	5.13616	2.09514	1.97718	2.69862	3.89902	3.7808	3.73109	3.72533
Lus10000106	AT2G37970	SOUL heme-binding family protein	7.30829	6.59656	12.1052	12.1242	10.1799	9.88823	11.5502	5.80882	6.70827
Lus10000107	AT1G60780	Clathrin adaptor complexes medium subunit family protein	7.17641	0	0	0	0	0	1.0158	0	0
Lus10000108	AT5G16630	DNA repair protein Rad4 family	5.151	5.49346	0	1.12795	0	1.14225	1.0158	5.57716	5.82388
Lus10000109	NA	NA	0	0	0	0	0	0	0	0	0
Lus10000110	AT4G37380	Tetratricopeptide repeat (TPR)-like superfamily protein	1.81914	1.61331	4.10688	2.7701	4.11518	3.92957	2.72041	3.70937	0.266947
Lus10000111	AT1G09890	Rhamnogalacturonate lyase family protein	7.60252	7.17077	1.59478	0	0	0	2.02363	8.30433	8.7852
Lus10000112	AT5G45380	solute:sodium symporters;urea transmembrane transporters	0	2.18777	2.74643	2.48108	2.01224	2.06887	0	0.841688	1.01171
Lus10000113	AT1G24510	TCP-1/cpn60 chaperonin family protein	8.54066	7.8963	7.01139	7.46369	8.19971	7.76494	7.76394	8.71322	8.0347
Lus10000114	AT5G02130	Tetratricopeptide repeat (TPR)-like superfamily protein	0.597926	0.588582	2.81996	0	0.901358	1.92791	1.51779	0	0
Lus10000115	AT3G51620	PAP/OAS1 substrate-binding domain superfamily	6.71784	4.35433	4.39598	3.06379	4.2086	3.34491	2.9622	4.93124	5.14868
Lus10000116	AT5G16940	carbon-sulfur lyases	0	0	2.3337	0	0	0	0	0.481374	0.266947
Lus10000117	AT4G21065	Tetratricopeptide repeat (TPR)-like superfamily protein	0	4.05842	4.62401	5.48302	6.38113	5.11956	5.08766	3.98682	3.79356
Lus10000118	AT5G55060	NA	0	0	0	0	0	0	0	0	0
Lus10000119	AT4G18750	Pentatricopeptide repeat (PPR) superfamily protein	0	0	0	0	0	0	0	0	0
Lus10000120	AT3G04610	RNA-binding KH domain-containing protein	6.41533	7.28099	5.09637	4.84351	4.67642	3.68468	3.16923	7.17579	6.80504
Lus10000121	AT5G17680	disease resistance protein (TIR-NBS-LRR class), putative	0	0	0	0	0	0	0	0.992996	0.266947
Lus10000122	AT4G10620	P-loop containing nucleoside triphosphate hydrolases superfamily protein	3.34564	5.40188	6.29656	6.48575	6.64546	6.21838	6.51248	4.47198	5.26385
Lus10000123	AT3G07565	Protein of unknown function (DUF3755)	0	0	0	0	0	0	0	0	0
Lus10000124	AT2G04360	NA	3.47947	4.36786	7.11985	7.80829	7.59776	6.73745	6.57017	4.9864	3.87375
Lus10000125	AT3G51810	Stress induced protein	2.8087	0	3.4728	0	3.11515	7.84585	10.9621	0.481374	0
Lus10000126	AT3G51820	UbiA prenyltransferase family protein	2.46071	1.79059	4.89259	2.65722	2.73065	7.77019	11.8938	1.57553	0
Lus10000127	AT3G46220	NA	5.35815	5.91825	6.89778	6.17621	5.88099	6.02428	6.02159	5.87861	5.93273
Lus10000128	AT5G04280	RNA-binding (RRM/RBD/RNP motifs) family protein with retrovirus zinc finger-like domain	1.61077	0.737038	0	0	0.784158	0	0	0.481374	1.01171
Lus10000129	AT1G09890	Rhamnogalacturonate lyase family protein	5.29721	1.68818	0	0	0	0	0	3.81483	4.80908
Lus10000130	AT5G14140	zinc ion binding;nucleic acid binding;zinc ion binding	9.62926	6.72234	8.04263	8.14421	6.68519	7.14825	8.11463	7.14591	6.93345
Lus10000131	AT2G31760	RING/U-box superfamily protein	0	0.28954	0	0	0	0	0	0.481374	0
Lus10000132	AT2G14255	Ankyrin repeat family protein with DHHC zinc finger domain	0	0	0	0	0	0	0	0	1.01902
Lus10000133	AT5G46060	Protein of unknown function, DUF599	0	0	2.46593	1.70714	2.41482	3.08603	4.33898	0	0
Lus10000134	NA	NA	0	0	0	0	0	0	0	0	0
Lus10000135	AT3G13530	mitogen-activated protein kinase kinase kinase 7	3.20424	2.03967	0	0	0	0	1.0158	1.98958	2.21991
Lus10000136	AT1G29670	GDSL-like Lipase/Acylhydrolase superfamily protein	1.32287	1.68818	1.9715	0	5.64354	5.45351	0	3.05802	1.60055
Lus10000137	AT5G10720	histidine kinase 5	2.00118	2.77977	0.503241	0.647345	1.66278	0	1.0158	1.57549	1.01171
Lus10000138	AT4G36860	LIM domain-containing protein	2.01516	0.530571	0	0	0	0	0	0	0.266947
Lus10000139	AT2G33580	Protein kinase superfamily protein	0	0	0	0	0	0	0	0	0
Lus10000140	AT5G17490	RGA-like protein 3	0	0	0	0	0	0	0	0	0
Lus10000141	AT5G15430	Plant calmodulin-binding protein-related	12.1071	3.45181	6.96944	3.87221	0	0	0	4.00484	0.68686
Lus10000142	AT5G40660	ATP12 protein-related	0	0	0	0	0	0	0	0	0
Lus10000143	AT4G39330	cinnamyl alcohol dehydrogenase 9	6.86154	10.081	11.0022	11.8135	11.1894	9.17059	7.02646	9.57954	7.6583
Lus10000144	AT5G14420	RING domain ligase2	7.98503	7.05289	4.93484	5.77308	6.60617	6.5096	6.20673	7.82019	8.27241
Lus10000145	AT2G28310	Protein of unknown function (DUF707)	13.2605	9.57969	9.16043	8.80766	10.3947	11.5262	11.5096	9.37482	9.71859
Lus10000146	AT3G26935	DHHC-type zinc finger family protein	0	0.28954	0.503241	0	0	0	0	0	0.266947
Lus10000147	AT5G22980	serine carboxypeptidase-like 47	1.34518	1.45078	0	0	0	0	0	1.91563	3.96115
Lus10000148	AT1G54510	NIMA-related serine/threonine kinase 1	0	0	0	0	0	1.14225	0	0	0
Lus10000149	AT5G41390	PLAC8 family protein	4.91058	0.917624	0.503241	0	0	0	0	0.841688	0
Lus10000150	AT3G53390	Transducin/WD40 repeat-like superfamily protein	8.56996	8.28205	8.61193	8.71842	8.9732	8.71719	8.01691	8.01278	8.48247
Lus10000151	AT5G52980	NA	0	1.15691	0	1.97718	0.901358	1.14225	0	0.481374	0
Lus10000152	AT3G46220	NA	3.20424	3.23963	2.74643	1.73033	1.7277	2.4049	1.0158	1.5757	3.31374
Lus10000153	AT5G36930	Disease resistance protein (TIR-NBS-LRR class) family	2.72464	3.20296	0	0	0.784158	0	1.0158	5.6642	6.95732
Lus10000154	AT5G22900	cation/H+ exchanger 3	5.02532	0.28954	0	0	0	0	0	0	0
Lus10000155	AT5G64630	Transducin/WD40 repeat-like superfamily protein	0	0	0	0	0	0	0	0	0
Lus10000156	AT3G25570	Adenosylmethionine decarboxylase family protein	10.5164	6.85899	6.88106	6.47721	6.88245	7.66244	10.8747	7.71398	7.66932
Lus10000157	AT3G52470	Late embryogenesis abundant (LEA) hydroxyproline-rich glycoprotein family	0	0	0	1.12795	0	0	0	0	2.61411
Lus10000158	AT3G05345	Chaperone DnaJ-domain superfamily protein	0	0	0	0	0	0	0	0	0
Lus10000159	AT1G09010	glycoside hydrolase family 2 protein	0	0	0.503241	0	0	0	0	0	0.266947
Lus10000160	NA	NA	0	0	0	0	0	0	0	0	0
Lus10000161	AT5G22900	cation/H+ exchanger 3	11.6036	1.0781	1.17132	0.647345	0	0	0	1.12976	0
Lus10000162	AT5G19950	Domain of unknown function (DUF1767)	4.24	4.14313	5.1605	2.79231	0	0.475651	3.07965	3.95036	3.635
Lus10000163	AT3G17440	novel plant snare 13	0	0	0	0	0	0	0	0	0
Lus10000164	AT1G04150	C2 calcium/lipid-binding plant phosphoribosyltransferase family protein	0	0	7.62854	5.4988	2.82268	3.23498	0	0.260725	0
Lus10000165	AT4G16720	Ribosomal protein L23/L15e family protein	9.39113	11.8563	15.2552	14.9006	13.41	13.1216	14.1912	11.3336	12.0615
Lus10000166	AT4G17380	MUTS-like protein 4	5.24574	5.37843	1.9715	2.74755	4.91623	3.77352	4.19482	4.60703	5.01225
Lus10000167	AT5G57460	NA	8.54634	7.47646	7.24196	7.6062	8.42191	7.96641	6.49908	7.46339	7.86482
Lus10000168	ATCG00900	Ribosomal protein S7p/S5e family protein	0	0	0	0	0	0	0	0	0
Lus10000169	NA	NA	0	0	0	0	0	0	0	0	0
Lus10000170	AT1G09600	Protein kinase superfamily protein	8.84668	0	0.503241	0	0	0	0	0	0
Lus10000171	AT1G22950	2-oxoglutarate (2OG) and Fe(II)-dependent oxygenase superfamily protein	6.15392	7.33388	8.70474	8.77587	8.66984	8.5102	7.21285	6.80366	6.78538
Lus10000172	AT3G21300	RNA methyltransferase family protein	0	0	0	0	0	0	0	0	0
Lus10000173	AT2G03340	WRKY DNA-binding protein 3	0	0	0	0	0	0	0	0.481374	1.15692
Lus10000174	AT1G13970	Protein of unknown function (DUF1336)	3.25327	0	1.59478	0	0	0	0	0	2.09858
Lus10000175	AT4G24290	MAC/Perforin domain-containing protein	4.11406	5.25736	1.78152	2.50817	1.66278	1.91435	1.0158	5.14821	5.68311
Lus10000176	AT4G14320	Zinc-binding ribosomal protein family protein	8.26353	10.3406	11.7066	11.1028	9.57148	9.22973	9.37352	9.47215	9.27724
Lus10000177	AT4G12080	AT-hook motif nuclear-localized protein 1	0	0	0	0	0	0	0	1.66852	0.266947
Lus10000178	NA	NA	0	0	0	0	0	0	0	0	0
Lus10000179	AT5G57300	S-adenosyl-L-methionine-dependent methyltransferases superfamily protein	0	0	4.68163	1.12795	2.33561	3.46578	3.83038	0	0.266947
Lus10000180	AT4G35000	ascorbate peroxidase 3	3.9653	6.94669	0.875613	1.73033	0	1.14225	2.61119	6.61252	10.4779
Lus10000181	AT2G30970	aspartate aminotransferase 1	4.42382	4.79411	3.97212	5.3566	4.45683	3.54685	4.70755	4.91239	6.66503
Lus10000182	AT4G15417	RNAse II-like 1	1.0194	0.28954	2.46593	4.52656	0	0	0	0.67287	1.94322
Lus10000183	AT5G37510	NADH-ubiquinone dehydrogenase, mitochondrial, putative	10.2003	9.12244	0.875613	1.12795	0	1.14225	2.61119	9.0972	9.59225
Lus10000184	AT4G34610	BEL1-like homeodomain 6	10.8239	9.09053	2.81996	3.59417	4.26387	2.51656	3.68966	8.83208	9.97382
Lus10000185	AT3G26430	GDSL-like Lipase/Acylhydrolase superfamily protein	0	1.11804	0	0	0	0	0	0.67287	0.68686
Lus10000186	AT1G77580	Plant protein of unknown function (DUF869)	3.3401	5.11102	2.3337	0	0	0	0	4.54718	4.59707
Lus10000187	AT1G75010	GTP binding	0	0	0	0	0	0	0	0	0
Lus10000188	AT1G29350	Kinase-related protein of unknown function (DUF1296)	7.00615	5.33673	4.81842	4.88725	5.2207	4.58543	4.11197	4.59529	6.18234
Lus10000189	AT5G19900	PRLI-interacting factor, putative	8.0519	6.50727	1.41661	2.63282	4.8955	4.06425	1.0158	5.8241	7.26157
Lus10000190	AT4G12560	F-box and associated interaction domains-containing protein	0	0	0	0	0	0	0	0	0
Lus10000191	NA	NA	0	0	0	0	0	0	0	0	0
Lus10000192	AT2G44050	6,7-dimethyl-8-ribityllumazine synthase / DMRL synthase / lumazine synthase / riboflavin synthase	1.32287	2.26095	2.99326	2.154	3.85214	4.37688	3.90181	3.33776	5.25427
Lus10000193	AT3G12500	basic chitinase	5.11222	1.79059	0	0	0	0	0	3.61926	7.14747
Lus10000194	AT2G21195	NA	4.86239	5.67219	9.33811	9.45262	8.57137	8.97099	9.60207	5.968	6.056
Lus10000195	AT4G15130	phosphorylcholine cytidylyltransferase2	2.19999	0.28954	0.503241	0.647345	5.37284	0	0	0	1.39291
Lus10000196	AT5G21090	Leucine-rich repeat (LRR) family protein	0	0	0	0	0	0	0	0.260725	0
Lus10000197	AT4G39710	FK506-binding protein 16-2	2.8167	4.26488	6.94862	7.71191	7.21487	6.23959	5.40259	4.15659	4.17186
Lus10000198	AT5G62090	SEUSS-like 2	4.22203	6.93013	6.87685	6.26049	6.67251	8.08224	8.68447	6.96103	6.88686
Lus10000199	AT3G19895	RING/U-box superfamily protein	6.27367	7.4509	7.75705	7.33912	7.44159	8.06629	7.61529	6.86624	7.86775
Lus10000200	AT1G55090	carbon-nitrogen hydrolase family protein	6.18866	6.938	6.82129	6.94715	4.60988	6.60477	7.16404	6.56506	5.47731
Lus10000201	AT1G03050	ENTH/ANTH/VHS superfamily protein	10.8912	1.25868	3.01716	1.09259	1.28935	0	0	1.7555	0
Lus10000202	AT1G03050	ENTH/ANTH/VHS superfamily protein	10.6023	0.28954	0	0	0	0	0	0.841688	0.266947
Lus10000203	AT1G14040	EXS (ERD1/XPR1/SYG1) family protein	0	0	0	0	0	0	0	0	0
Lus10000204	AT1G78590	NAD(H) kinase 3	0	0	0	0	0	0	0	0	0
Lus10000205	AT4G33680	Pyridoxal phosphate (PLP)-dependent transferases superfamily protein	0	0	0	0	0	0	0	0	0
Lus10000206	AT5G64530	xylem NAC domain 1	0	0	0	0	0	0	0	0	0
Lus10000207	AT5G61370	Pentatricopeptide repeat (PPR) superfamily protein	2.60796	4.17188	4.85718	5.14784	4.85974	5.75515	5.93065	4.02246	2.08819
Lus10000208	AT4G00050	basic helix-loop-helix (bHLH) DNA-binding superfamily protein	0	0	0.503241	1.75316	0	0	0	0	0
Lus10000209	AT5G15430	Plant calmodulin-binding protein-related	5.32906	0	4.89259	0	0	0	0	0	0
Lus10000210	AT4G28706	pfkB-like carbohydrate kinase family protein	5.88957	5.09047	4.35308	2.65722	1.3729	2.89274	0	4.24971	4.68811
Lus10000211	AT2G45530	RING/U-box superfamily protein	0	0	1.17132	1.09259	0	0.832761	1.0158	0	1.87297
Lus10000212	AT2G48060	NA	9.30775	4.23113	0	0	1.7277	0.475651	0	5.47154	1.50046
Lus10000213	AT2G13600	Pentatricopeptide repeat (PPR) superfamily protein	5.37904	7.41014	7.91002	8.66332	7.90977	7.52826	8.56404	7.04991	7.5182
Lus10000214	AT1G44446	Pheophorbide a oxygenase family protein with Rieske [2Fe-2S] domain	2.5987	4.25707	0	0	0	0	0	5.61854	2.8802
Lus10000215	AT1G58030	cationic amino acid transporter 2	6.1786	5.8752	5.67594	4.40172	6.43304	6.09421	5.85022	5.97253	5.4558
Lus10000216	AT3G27530	golgin candidate 6	8.21724	5.51231	6.97462	4.54302	4.96386	5.83274	5.31593	5.37847	5.71085
Lus10000217	AT3G54420	homolog of carrot EP3-3 chitinase	0	0	0	0	0	0	0	0	0.68686
Lus10000218	AT1G44446	Pheophorbide a oxygenase family protein with Rieske [2Fe-2S] domain	7.97206	8.48701	9.22728	9.99623	10.3711	9.45589	7.77783	9.52707	7.44149
Lus10000219	AT3G52160	3-ketoacyl-CoA synthase 15	0	0	0	0	0	0	0	0	0.266947
Lus10000220	AT2G34930	disease resistance family protein / LRR family protein	2.19999	1.95949	0	0	0.784158	0	0	1.57553	2.69777
Lus10000221	AT5G57030	Lycopene beta/epsilon cyclase protein	2.01516	4.14434	3.85216	4.63839	4.65988	3.21299	2.9622	3.83477	1.94706
Lus10000222	AT5G10840	Endomembrane protein 70 protein family	12.0226	10.8366	9.64771	9.2427	10.3744	10.2742	10.8208	11.1889	11.2395
Lus10000223	AT4G10750	Phosphoenolpyruvate carboxylase family protein	1.0194	2.30919	0	0	1.66278	6.89549	6.53417	5.35794	2.70912
Lus10000224	AT4G10750	Phosphoenolpyruvate carboxylase family protein	9.80025	10.5922	11.2184	11.4304	11.8531	11.1376	11.6493	9.93496	9.51732
Lus10000225	AT4G21760	beta-glucosidase 47	0	0	0	0	0	0	0	0	0
Lus10000226	AT2G37975	Yos1-like protein	6.46978	6.94894	5.76369	5.6468	5.934	9.44206	8.86174	7.14388	7.46687
Lus10000227	AT2G37970	SOUL heme-binding family protein	2.34179	1.96498	3.72131	3.10873	1.45188	9.13005	9.43907	3.18896	3.95734
Lus10000228	AT3G05370	receptor like protein 31	2.01516	7.74708	3.49849	0.647345	0	1.37729	3.7097	6.42227	5.73192
Lus10000229	AT4G32920	glycine-rich protein	7.65563	7.09306	7.79341	8.0818	9.75662	9.93867	9.14979	7.04996	7.3621
Lus10000230	AT5G50990	Tetratricopeptide repeat (TPR)-like superfamily protein	4.50413	3.52976	6.28834	6.02049	7.38913	8.31303	8.9373	3.52317	3.45548
Lus10000231	AT1G61680	terpene synthase 14	0	0	0	0	0	0	0	0	0
Lus10000232	AT5G45170	Haloacid dehalogenase-like hydrolase (HAD) superfamily protein	6.17302	5.83157	3.12615	3.20046	3.95	4.36455	3.83038	5.74639	5.53919
Lus10000233	AT3G22520	NA	3.41674	3.81741	6.02158	5.9262	5.45248	4.56177	3.94745	3.02334	3.68375
Lus10000234	AT1G68185	Ubiquitin-like superfamily protein	0.597926	0.28954	3.71401	2.88515	2.5996	1.77167	1.51779	0.481374	0.68686
Lus10000235	AT1G55790	Domain of unknown function (DUF2431)	0	0	1.59478	0	0	0	0	0	0
Lus10000236	AT2G34930	disease resistance family protein / LRR family protein	0	0	0	0	0	0	0	0	0
Lus10000237	AT1G62400	Protein kinase superfamily protein	7.74126	7.18142	3.59337	3.71189	4.98363	4.78441	4.20897	5.74644	5.81187
Lus10000238	AT4G32175	PNAS-3 related	0.597926	0	6.80532	4.26226	0.784158	3.29885	3.11013	0.67279	0.266947
Lus10000239	AT2G22330	cytochrome P450, family 79, subfamily B, polypeptide 3	10.3019	15.1769	0	0	0	0	7.33501	13.0352	14.9173
Lus10000240	AT5G56240	NA	11.9872	10.1491	9.60752	9.48416	9.1594	9.88101	10.7456	10.9103	9.87763
Lus10000241	AT4G18372	Small nuclear ribonucleoprotein family protein	6.52592	7.40245	8.8206	9.19735	10.341	10.1444	10.5465	7.62984	8.93027
Lus10000242	AT3G61220	NAD(P)-binding Rossmann-fold superfamily protein	1.81914	3.87537	0.503241	0	0	0	0	2.8754	9.24684
Lus10000243	AT3G08550	elongation defective 1 protein / ELD1 protein	9.32856	9.07341	7.73448	7.67701	7.78012	7.26106	6.76698	8.79202	9.04201
Lus10000244	AT3G14900	NA	7.57279	8.60117	11.6402	12.2399	10.5117	9.45392	10.6905	8.29155	7.32555
Lus10000245	AT3G09430	NA	0	2.02398	3.92518	3.33063	2.5285	0	1.60599	0	0
Lus10000246	AT5G02440	NA	5.51631	2.41719	2.91558	2.17105	0	1.92791	1.0158	3.42022	3.63142
Lus10000247	AT2G20710	Tetratricopeptide repeat (TPR)-like superfamily protein	0	0	0	0	0	0	0	0	0
Lus10000248	AT3G58470	nucleic acid binding;methyltransferases	7.4958	8.7966	11.9603	11.8506	10.4502	9.99719	10.9212	8.27045	8.96891
Lus10000249	AT4G32300	S-domain-2 5	8.93582	7.78712	7.26626	7.35744	6.95581	7.39248	6.17708	8.03585	9.61103
Lus10000250	AT3G11570	TRICHOME BIREFRINGENCE-LIKE 8	6.75574	5.2154	6.40888	6.50269	6.14562	7.25201	7.42754	5.64155	5.70491
Lus10000251	AT2G28290	P-loop containing nucleoside triphosphate hydrolases superfamily protein	0	0	0.503241	0	0	0	0	0	0
Lus10000252	AT3G29130	NA	2.61716	1.8746	0	0	0	0	0	1.83782	2.39737
Lus10000253	AT5G26670	Pectinacetylesterase family protein	8.49148	7.82617	7.24972	8.47423	8.29127	6.765	6.02824	6.47467	6.65916
Lus10000254	AT3G61610	Galactose mutarotase-like superfamily protein	6.05456	7.60136	6.58173	7.13726	8.21359	7.89955	9.16919	6.52829	5.70774
Lus10000255	AT3G61620	3\'-5\'-exoribonuclease family protein	6.40994	8.35124	12.1523	11.2644	9.80753	9.53368	9.853	7.72878	7.72599
Lus10000256	AT5G13750	zinc induced facilitator-like 1	0.597926	0.28954	0	0.647345	0	1.77167	0	0.481374	0.266947
Lus10000257	AT1G04530	Tetratricopeptide repeat (TPR)-like superfamily protein	8.40866	6.80209	3.49849	5.32571	4.99686	7.25739	10.298	8.16786	7.16205
Lus10000258	AT1G32730	NA	1.34518	0.737038	2.22961	1.12795	7.32864	8.39278	1.95812	3.30941	0.266947
Lus10000259	NA	NA	0	0	0	0	0	0	0	0	0
Lus10000260	AT5G43900	myosin 2	1.81914	0	0	0	0	0	0	0	0
Lus10000261	AT2G12646	PLATZ transcription factor family protein	0	0	0	0	0	0	0	0	0
Lus10000262	AT3G62660	galacturonosyltransferase-like 7	14.1353	8.76058	7.94649	6.41414	8.24376	8.06345	6.73394	9.14287	9.34785
Lus10000263	AT2G35730	Heavy metal transport/detoxification superfamily protein	2.5987	0	3.183	1.43234	0	0	0	1.66848	1.15027
Lus10000264	AT4G21865	NA	1.32287	0.737038	0	0	0.784158	0	1.95812	0.481374	2.34353
Lus10000265	AT5G10770	Eukaryotic aspartyl protease family protein	2.8167	3.6436	3.48998	2.64507	2.69862	1.74126	1.60599	4.93116	3.46489
Lus10000266	AT4G03550	glucan synthase-like 5	0	0	0	0	0	0	0	0	0
Lus10000267	NA	NA	10.6832	1.8151	1.59478	0	0	0	0	2.83599	2.28759
Lus10000268	AT5G13770	Pentatricopeptide repeat (PPR-like) superfamily protein	8.27169	6.53865	7.61955	9.61486	10.5616	8.37545	1.95812	6.43887	1.28277
Lus10000269	AT5G26670	Pectinacetylesterase family protein	3.10201	6.9498	3.42647	1.70714	2.66587	2.19728	1.0158	6.15601	6.13698
Lus10000270	AT5G26680	5\'-3\' exonuclease family protein	9.71374	10.9806	10.9495	10.5733	9.35804	9.07085	8.55416	10.4786	9.90661
Lus10000271	AT2G28470	beta-galactosidase 8	8.15041	6.98077	4.76807	3.72349	3.52937	9.05446	11.1377	7.82525	9.88369
Lus10000272	AT5G64070	phosphatidylinositol 4-OH kinase beta1	12.0979	10.4836	5.66789	6.28164	7.82021	8.34045	8.62617	11.0913	11.7065
Lus10000273	NA	NA	2.72464	0	0	0	0	0	0	0.260725	0
Lus10000274	AT3G47530	Pentatricopeptide repeat (PPR) superfamily protein	4.56562	6.3972	9.36829	8.98826	8.96048	9.01622	9.79706	6.41905	6.07378
Lus10000275	AT3G47520	malate dehydrogenase	6.78035	9.68838	11.6279	11.891	11.496	10.3847	9.5175	10.1026	11.2195
Lus10000276	AT1G16350	Aldolase-type TIM barrel family protein	8.3137	10.2675	12.0534	11.6943	11.4605	11.7312	10.6696	10.2034	9.47029
Lus10000277	NA	NA	0	0	0	0	0	0.832761	0	0	2.55538
Lus10000278	AT1G79480	Carbohydrate-binding X8 domain superfamily protein	3.1734	4.99583	1.59478	0	0.901358	2.06887	1.0158	4.85439	6.06062
Lus10000279	AT4G37070	Acyl transferase/acyl hydrolase/lysophospholipase superfamily protein	1.32287	0	0	0	0	0	0	0	0
Lus10000280	AT5G47870	NA	7.87324	8.19421	10.5006	11.5421	10.5312	9.86336	9.65401	8.48501	7.7071
Lus10000281	AT5G47920	NA	4.18487	4.34805	0	0	0	2.20844	0	3.8348	2.08819
Lus10000282	NA	NA	0	0	0.503241	0	0	0	0	0	0
Lus10000283	AT4G40020	Myosin heavy chain-related protein	14.5539	5.15008	4.6444	1.97718	0	0	0	4.09115	5.0415
Lus10000284	AT4G40030	Histone superfamily protein	13.4913	13.1573	11.8308	11.6299	10.2557	10.4354	10.4175	13.0198	12.7875
Lus10000285	AT5G16780	SART-1 family	8.20575	7.43098	8.66123	8.297	8.60123	11.1289	11.261	7.26026	6.99403
Lus10000286	AT1G16390	organic cation/carnitine transporter 3	14.2294	3.98877	7.21678	4.81477	4.07887	7.01439	8.20147	7.19947	8.84742
Lus10000287	AT3G61230	GATA type zinc finger transcription factor family protein	15.3689	5.40642	4.27678	0.647345	0	0	1.95812	4.26454	1.27668
Lus10000288	AT1G12800	Nucleic acid-binding, OB-fold-like protein	6.25893	8.7787	10.1165	10.9917	10.5319	10.6074	10.6707	9.17967	7.82521
Lus10000289	NA	NA	5.98712	3.4596	3.26788	3.27097	1.95916	2.30482	2.56793	2.42137	1.28277
Lus10000290	AT2G02120	Scorpion toxin-like knottin superfamily protein	13.514	3.3694	0.503241	1.12795	0	0	0	2.31055	0
Lus10000291	NA	NA	0	0.28954	0	0	1.28935	0	0	0	0
Lus10000292	NA	NA	4.09114	0	5.20943	2.17105	7.67077	13.7399	15.7176	7.07131	0.858407
Lus10000293	NA	NA	7.50651	7.04789	5.09995	4.6506	3.16182	4.41584	5.22147	6.37503	7.81446
Lus10000294	AT5G41880	DNA primases;DNA primases	7.91101	8.24589	7.66862	8.0064	9.05983	8.86631	8.48589	7.30073	7.36057
Lus10000295	AT2G27040	Argonaute family protein	9.82656	9.83486	5.97295	5.5307	5.57523	5.19565	5.02775	9.07392	10.5337
Lus10000296	NA	NA	2.93301	0	2.44847	0	0	4.14758	1.51779	0	1.15027
Lus10000297	NA	NA	0	0	0	0	0	0	0	0	0
Lus10000298	NA	NA	14.0053	14.1578	7.77053	7.75857	8.56596	9.45887	11.2844	15.7078	14.2118
Lus10000299	NA	NA	15.6243	16.4302	10.7486	10.4589	11.1932	11.7971	13.2204	16.7305	16.5547
Lus10000300	NA	NA	9.4455	8.55707	7.26664	8.17336	8.33437	9.00043	11.1175	10.3511	9.86614
Lus10000301	AT1G80870	Protein kinase superfamily protein	0	0	0	0	0	0	0	0	0
Lus10000302	NA	NA	0	0	0	0	0	0	0	0	0
Lus10000303	NA	NA	0	0	0	0	0	0	0	0	0
Lus10000304	AT5G39280	expansin A23	3.40085	0	4.72318	0.647345	3.52937	2.32547	0	0.67287	1.78633
Lus10000305	AT5G39300	expansin A25	0	0	0	0	0.784158	0	0	0	1.60542
Lus10000306	AT5G38530	tryptophan synthase beta type 2	4.44249	9.18026	6.56866	6.67046	7.46314	7.10722	5.99734	8.64134	8.56451
Lus10000307	NA	NA	0.597926	0	0	0	0	0	0	0	0
Lus10000308	NA	NA	0	0	0	0	0	0	0	0	0
Lus10000309	AT3G02100	UDP-Glycosyltransferase superfamily protein	2.1877	0	0.875613	0.647345	0	0	0	0	0.266947
Lus10000310	AT5G13170	senescence-associated gene 29	5.19365	5.68678	6.52725	10.8258	10.5163	8.29717	4.41814	12.2759	1.01902
Lus10000311	AT5G46860	Syntaxin/t-SNARE family protein	8.58842	6.45341	5.30081	5.84059	6.34631	7.78297	8.25469	8.36007	9.1929
Lus10000312	AT1G32330	heat shock transcription factor A1D	8.72999	7.52531	6.64449	6.13203	5.97394	7.60578	7.19516	7.81764	9.00197
Lus10000313	AT4G26466	lorelei	8.76981	0.588582	0.875613	1.46035	0	0	0	1.75565	1.01902
Lus10000314	AT4G17960	NA	8.30969	7.90712	8.47117	8.76989	8.05969	8.22641	7.77308	7.84146	7.54808
Lus10000315	AT2G33620	AT hook motif DNA-binding family protein	8.55095	8.62031	9.51572	9.51932	9.78223	9.22673	8.30299	8.03366	8.38828
Lus10000316	AT5G01630	BRCA2-like B	8.2178	8.84848	9.1628	9.12019	9.45536	8.91723	8.14285	8.16087	9.13491
Lus10000317	AT5G01630	BRCA2-like B	7.62754	7.86968	2.22961	2.32679	3.31564	0	1.60599	7.55736	8.66118
Lus10000318	AT1G15520	pleiotropic drug resistance 12	1.81914	1.8746	0.875613	0	0	0	0	3.64248	12.0765
Lus10000319	AT3G26040	HXXXD-type acyl-transferase family protein	1.32287	1.2225	0	1.12795	1.28935	0	0	2.47394	7.01598
Lus10000320	NA	NA	0	0	0	0	0	0	0	0	0
Lus10000321	AT5G22130	mannosyltransferase family protein	5.87972	6.50162	5.02713	4.51659	6.83862	6.4411	5.79038	6.27521	6.29505
Lus10000322	AT1G12990	beta-1,4-N-acetylglucosaminyltransferase family protein	6.70531	5.50715	1.17132	2.34193	3.31564	1.91435	0	5.94972	6.24781
Lus10000323	AT3G26420	RNA-binding (RRM/RBD/RNP motifs) family protein with retrovirus zinc finger-like domain	6.14268	1.32844	1.59478	2.1879	0	0	1.0158	0	0
Lus10000324	AT2G35980	Late embryogenesis abundant (LEA) hydroxyproline-rich glycoprotein family	6.57701	4.12242	3.42647	3.00127	6.49252	9.42188	8.73354	5.04816	5.50736
Lus10000325	NA	NA	0	0	0	0.647345	0	0	0	0	0
Lus10000326	AT4G36220	ferulic acid 5-hydroxylase 1	0	0	0	0	0	0	0	0	0
Lus10000327	AT1G06450	Polynucleotidyl transferase, ribonuclease H-like superfamily protein	4.18487	3.20296	3.89326	2.49469	4.09126	5.57025	5.24913	4.7937	9.91217
Lus10000328	AT1G26170	ARM repeat superfamily protein	5.52611	8.27282	8.87759	8.40293	7.5222	6.84114	8.15264	7.48264	7.8996
Lus10000329	AT5G40100	Disease resistance protein (TIR-NBS-LRR class) family	0.597926	1.61331	0	0	0	0	1.95812	0.841759	1.15027
Lus10000330	AT5G47470	Nodulin MtN21 /EamA-like transporter family protein	12.1281	2.02398	2.66894	0	0	0	0	1.57549	0.266947
Lus10000331	AT5G36930	Disease resistance protein (TIR-NBS-LRR class) family	1.59224	3.2237	0.503241	0	0	0	2.02363	2.31055	4.33325
Lus10000332	AT1G22490	basic helix-loop-helix (bHLH) DNA-binding superfamily protein	5.56882	10.2118	5.08432	4.25028	9.38413	7.65694	3.11013	9.38467	9.63083
Lus10000333	AT3G05200	RING/U-box superfamily protein	6.81233	5.5383	3.42647	2.89545	4.44722	6.41673	5.11543	6.4157	7.69358
Lus10000334	AT5G41990	with no lysine (K) kinase 8	12.271	9.189	8.16611	7.21917	5.41377	6.52859	7.85478	9.2046	9.44596
Lus10000335	AT4G27745	Yippee family putative zinc-binding protein	5.64125	7.10102	7.17451	6.84737	6.34877	8.42218	7.98919	7.09246	8.42421
Lus10000336	AT1G64650	Major facilitator superfamily protein	7.96174	9.10911	10.8372	9.8737	9.887	9.52732	9.15056	8.44043	9.37482
Lus10000337	AT1G64650	Major facilitator superfamily protein	7.35618	8.33795	5.90468	5.42235	6.04195	5.19705	3.57061	8.07769	8.50054
Lus10000338	AT3G21090	ABC-2 type transporter family protein	7.12231	8.89224	10.5833	10.0195	7.79324	6.43577	6.9688	6.82398	2.82736
Lus10000339	AT1G51460	ABC-2 type transporter family protein	3.9429	6.37908	5.25493	7.19133	6.78468	5.95004	1.0158	5.39226	0.266947
Lus10000340	AT4G02450	HSP20-like chaperones superfamily protein	6.59478	8.86072	10.3617	10.1128	10.9679	11.9345	12.0579	9.70626	7.02824
Lus10000341	NA	NA	0	0	0	1.12795	0	1.14225	1.51779	0	0
Lus10000342	NA	NA	0.597926	0	0	0	0	0	0	0	0
Lus10000343	AT3G08800	ARM repeat superfamily protein	6.49589	7.46549	6.80327	7.47158	7.21223	6.43518	7.75592	6.32949	6.24164
Lus10000344	AT3G51660	Tautomerase/MIF superfamily protein	8.694	7.44036	5.56437	4.43033	2.82134	4.59609	7.82369	4.1725	7.86578
Lus10000345	AT5G01650	Tautomerase/MIF superfamily protein	6.29879	3.15816	0	1.12795	0	0	0	3.15738	4.55848
Lus10000346	AT5G05340	Peroxidase superfamily protein	0	0	0	0.647345	0	0	0	0	7.7545
Lus10000347	AT4G32530	ATPase, F0/V0 complex, subunit C protein	12.067	10.3628	11.4235	11.4365	12.1152	11.8006	11.7516	10.1944	10.5548
Lus10000348	NA	NA	0	0	0	0	0	0.475651	0	0	0
Lus10000349	AT3G09510	Ribonuclease H-like superfamily protein	0	1.15691	3.33859	3.6663	1.78983	0	3.16923	0	0
Lus10000350	NA	NA	2.33066	0.28954	2.91558	1.70714	0	0	0	0	3.42713
Lus10000351	NA	NA	0	0	0	0	0	0	0	0	0
Lus10000352	AT4G15510	Photosystem II reaction center PsbP family protein	2.48101	7.81415	8.44781	9.03298	7.64493	6.96356	8.61359	7.13777	5.59005
Lus10000353	AT1G16890	ubiquitin-conjugating enzyme 36	10.7237	10.8081	11.4392	11.717	10.8915	11.297	11.0054	10.4702	10.4061
Lus10000354	AT1G56580	Protein of unknown function, DUF538	0	0	0	0	0	0	0	0	0
Lus10000355	AT5G46230	Protein of unknown function, DUF538	1.59224	1.8746	2.09514	0	0	1.14225	0	1.36977	0.492128
Lus10000356	AT3G58600	Adaptin ear-binding coat-associated protein 1 NECAP-1	9.75234	9.34765	8.79828	8.85808	9.3324	9.27604	9.3235	9.39407	9.66264
Lus10000357	AT5G14520	pescadillo-related	7.20453	8.11354	3.82346	3.64815	1.45188	2.06887	2.99523	8.04883	8.35296
Lus10000358	AT1G47290	3beta-hydroxysteroid-dehydrogenase/decarboxylase isoform 1	4.322	6.43079	7.14638	7.64066	6.54648	6.98596	6.72252	6.23408	6.26166
Lus10000359	NA	NA	2.7161	4.98169	4.21327	3.09092	3.27376	3.72785	3.44084	4.33706	4.45924
Lus10000360	AT5G06160	splicing factor-related	9.76359	9.661	11.6863	11.9298	11.4292	10.7254	11.185	9.59105	9.78609
Lus10000361	AT5G24170	Got1/Sft2-like vescicle transport protein family	6.10257	4.9681	6.65294	6.57646	7.17091	6.89207	5.78726	4.36503	4.14635
Lus10000362	AT4G25180	RNA polymerase III RPC4	5.81222	6.71829	5.96068	6.14472	7.54515	7.72414	8.08364	5.84417	7.89992
Lus10000363	NA	NA	0	0	0.503241	0	0	0	0	0	0
Lus10000364	AT1G22960	Pentatricopeptide repeat (PPR) superfamily protein	8.41373	7.173	6.64886	7.45013	7.00038	7.47627	7.16163	7.54515	7.26838
Lus10000365	AT1G08510	fatty acyl-ACP thioesterases B	4.21599	3.49605	5.51825	5.63348	5.70547	4.56394	6.65868	2.75352	4.16858
Lus10000366	AT1G15110	phosphatidyl serine synthase family protein	8.07552	7.8113	11.1608	11.5938	10.6853	10.9561	10.0456	7.68917	7.9438
Lus10000367	AT1G29890	O-acetyltransferase family protein	7.43704	7.98958	7.58868	7.2943	8.20425	6.36544	6.1578	8.18661	8.93474
Lus10000368	AT5G63900	Acyl-CoA N-acyltransferase with RING/FYVE/PHD-type zinc finger domain	6.27148	8.64193	8.99923	9.07805	8.66011	7.79226	8.84809	8.68639	7.84967
Lus10000369	AT1G17450	B-block binding subunit of TFIIIC	9.22689	7.52357	3.78725	3.89804	4.98333	5.56048	4.99822	7.96207	8.02749
Lus10000370	AT1G59453	B-block binding subunit of TFIIIC	6.74895	3.831	4.60443	3.17533	4.17354	3.07997	5.66608	3.95023	4.87556
Lus10000371	AT1G17455	ELF4-like 4	7.47438	6.21956	5.6993	5.23517	4.68388	6.0844	6.02424	6.31876	6.45067
Lus10000372	AT5G57500	Galactosyltransferase family protein	7.24584	5.03156	3.9125	6.64108	4.95032	4.22628	5.6831	5.47813	4.51355
Lus10000373	AT1G72640	NAD(P)-binding Rossmann-fold superfamily protein	7.6096	7.77438	8.24722	9.289	9.3652	9.67293	10.0073	6.8564	6.87555
Lus10000374	AT1G17450	B-block binding subunit of TFIIIC	8.16061	6.00302	1.41661	0.647345	1.78983	1.37729	2.02363	6.44548	7.20323
Lus10000375	AT1G35420	alpha/beta-Hydrolases superfamily protein	3.53958	4.00217	4.90136	4.65576	2.56449	6.94372	7.20225	4.39254	6.12064
Lus10000376	AT5G42510	Disease resistance-responsive (dirigent-like protein) family protein	5.67174	1.0781	1.62619	0	0	2.79273	4.20897	0.67287	3.13678
Lus10000377	NA	NA	0.597926	0	0.875613	0	0	4.07343	5.13529	0.481374	0
Lus10000378	AT5G45650	subtilase family protein	0	0	0	0	0	0	0	0	0
Lus10000379	AT5G67360	Subtilase family protein	0	0	0	0	0	0	0	0	0
Lus10000380	NA	NA	0	0	0	0	0	0	0	0	0
Lus10000381	AT4G12080	AT-hook motif nuclear-localized protein 1	0.597926	1.2225	5.70166	3.51156	5.32309	6.40771	6.74287	5.7197	3.13341
Lus10000382	AT3G54210	Ribosomal protein L17 family protein	0	1.38682	7.1385	5.14049	2.90792	4.8248	5.03033	1.66832	1.61027
Lus10000383	AT1G12400	Nucleotide excision repair, TFIIH, subunit TTDA	4.3835	4.8426	5.95717	6.96418	6.2374	6.22256	6.5729	5.89789	4.33472
Lus10000384	AT1G12390	Cornichon family protein	6.00212	6.77619	6.11734	6.53442	6.16918	5.86909	4.54988	5.83407	6.07066
Lus10000385	AT2G27830	NA	6.16036	6.43499	6.58029	5.48983	7.25083	8.16383	6.77809	6.27512	2.87618
Lus10000386	AT4G22758	NA	7.12527	5.40944	4.39142	4.32988	3.37764	3.59852	7.07038	6.25294	8.19571
Lus10000387	AT5G02430	Transducin/WD40 repeat-like superfamily protein	3.00605	3.35693	5.10553	4.40893	8.48532	11.844	11.6789	5.55909	2.83567
Lus10000388	AT1G08580	NA	0	0	0	0	0	0	0	0	0
Lus10000389	AT5G67490	NA	9.19983	9.28642	9.8649	9.82595	8.39104	10.1096	11.7239	8.28244	8.61856
Lus10000390	AT5G53460	NADH-dependent glutamate synthase 1	15.8732	13.1097	9.71104	9.27534	9.91616	10.9971	10.9084	12.7617	14.2498
Lus10000391	AT3G47040	Glycosyl hydrolase family protein	4.35308	0.530571	3.05548	1.12795	1.45188	1.37729	0	0.481374	0
Lus10000392	AT5G60930	P-loop containing nucleoside triphosphate hydrolases superfamily protein	10.3767	9.37749	9.43252	9.11239	7.6582	6.12609	6.3369	8.77256	9.56806
Lus10000393	NA	NA	0	0	0	0	0	0	0	0	0
Lus10000394	AT5G59190	subtilase family protein	0	2.94987	2.76065	2.63282	2.93567	1.14225	0	2.31071	1.94706
Lus10000395	AT4G00230	xylem serine peptidase 1	0	4.53577	7.13842	6.82613	5.83518	4.38428	2.9622	3.33774	2.91361
Lus10000396	AT5G59190	subtilase family protein	6.31005	6.38036	7.09644	7.35451	7.38919	7.924	8.30904	5.79348	7.04089
Lus10000397	AT5G05960	Bifunctional inhibitor/lipid-transfer protein/seed storage 2S albumin superfamily protein	6.21592	5.26349	0.503241	1.46035	2.06344	2.62019	4.48944	8.05528	14.2931
Lus10000398	AT5G05950	maternal effect embryo arrest 60	2.58939	2.61508	3.3195	4.06745	2.56449	3.5114	1.95812	3.39324	4.11966
Lus10000399	AT5G05940	ROP guanine nucleotide exchange factor 5	10.5675	9.05858	7.98124	8.1133	9.14652	8.15649	6.01888	8.83262	8.0731
Lus10000400	AT5G48670	AGAMOUS-like 80	0	0	0	0	0	0	0	0	0
Lus10000401	AT3G57990	NA	0	0	0	0	0	0	0	0	0
Lus10000402	AT1G79630	Protein phosphatase 2C family protein	6.92721	7.70948	8.44019	8.41226	7.77039	7.30448	7.06002	7.87351	9.59893
Lus10000403	AT2G44180	methionine aminopeptidase 2A	5.54571	6.51454	7.52092	7.58047	7.20629	6.53246	7.14947	6.02612	7.42163
Lus10000404	AT5G56170	LORELEI-LIKE-GPI-ANCHORED PROTEIN 1	11.38	9.47467	8.61852	8.1434	7.34372	7.37993	8.27442	9.56415	9.73536
Lus10000405	AT5G56170	LORELEI-LIKE-GPI-ANCHORED PROTEIN 1	3.77426	1.80901	0.875613	0	0	0	0	2.31071	0.68686
Lus10000406	NA	NA	6.14188	0	0	0	0	0	0	0	0
Lus10000407	AT5G57500	Galactosyltransferase family protein	3.26502	2.35587	0	1.97718	0	1.14225	0	4.10776	3.53608
Lus10000408	AT1G17455	ELF4-like 4	9.13416	8.29422	8.09862	8.23998	7.45951	8.04298	7.54922	8.01384	8.73712
Lus10000409	NA	NA	8.12083	6.06595	5.79089	5.6284	6.81453	5.85764	6.33262	6.77518	6.98016
Lus10000410	NA	NA	0	0	1.59478	0	0	0	0	0	0
Lus10000411	AT4G09460	myb domain protein 6	6.56745	5.08858	6.2023	6.51025	4.57502	3.64841	4.19482	5.26432	6.14512
Lus10000412	AT3G14250	RING/U-box superfamily protein	7.11651	5.55431	8.54349	7.98541	5.31207	5.52867	5.76349	7.45187	5.19105
Lus10000413	AT5G19370	rhodanese-like domain-containing protein / PPIC-type PPIASE domain-containing protein	7.71807	8.99711	11.1164	11.6358	11.4109	10.4135	9.55096	8.66193	8.31081
Lus10000414	AT5G57330	Galactose mutarotase-like superfamily protein	9.50781	7.76006	8.9347	8.63493	7.98141	7.69547	7.18211	7.63562	7.35216
Lus10000415	AT3G12660	FASCICLIN-like arabinogalactan protein 14 precursor	13.6444	3.07943	0	0	0	0	0	2.52428	0
Lus10000416	AT1G79640	Protein kinase superfamily protein	13.6482	8.21623	6.3619	5.9165	5.07294	5.567	7.26562	8.12659	8.17436
Lus10000417	AT3G14470	NB-ARC domain-containing disease resistance protein	3.20424	4.65256	0.503241	2.96262	0	5.95745	5.92638	5.14009	5.92719
Lus10000418	AT5G05330	HMG-box (high mobility group) DNA-binding family protein	8.33857	7.92112	10.9284	10.7741	10.0216	10.0172	9.74071	7.46979	8.09249
Lus10000419	AT4G16807	NA	3.72759	4.3491	4.45646	4.98162	4.48442	3.2725	0	4.23454	4.99944
Lus10000420	AT4G16800	ATP-dependent caseinolytic (Clp) protease/crotonase family protein	3.53473	3.4202	3.6013	3.09092	3.4555	3.02444	1.95812	2.8359	5.23535
Lus10000421	AT5G08180	Ribosomal protein L7Ae/L30e/S12e/Gadd45 family protein	4.63595	9.89616	11.8119	11.1807	9.00807	8.58951	9.75251	8.93436	8.76694
Lus10000422	AT5G60900	receptor-like protein kinase 1	0	0	0	0	0	0	0	0	2.16218
Lus10000423	AT1G27180	disease resistance protein (TIR-NBS-LRR class), putative	5.88449	1.96498	5.06153	3.43809	2.66587	2.80013	5.41889	2.66608	9.53935
Lus10000424	NA	NA	0	0	0	0	0	0	0	0	0
Lus10000425	NA	NA	0	0	0	0	0	0	0	0	0
Lus10000426	AT1G06620	2-oxoglutarate (2OG) and Fe(II)-dependent oxygenase superfamily protein	0	0	0	0	0	0	0	0	0
Lus10000427	AT1G07270	Cell division control, Cdc6	9.26209	9.81592	8.2062	8.95743	9.18591	9.2796	9.95037	8.79006	9.38877
Lus10000428	AT4G19890	Pentatricopeptide repeat (PPR-like) superfamily protein	10.1319	10.1679	9.58889	9.69508	10.1177	10.0691	10.2614	9.30285	9.90785
Lus10000429	NA	NA	9.30833	9.42656	1.17132	1.46035	1.45188	2.19728	3.83655	8.97234	9.653
Lus10000430	AT3G62300	DOMAIN OF UNKNOWN FUNCTION 724 7	9.31845	9.49528	3.78725	3.58784	3.60043	1.91435	5.13038	8.98871	9.65063
Lus10000431	AT2G31450	DNA glycosylase superfamily protein	8.84317	6.77404	3.72131	3.95675	4.20808	3.63192	3.94745	6.41239	6.39029
Lus10000432	AT3G13970	Ubiquitin-like superfamily protein	8.5817	8.62183	8.50671	8.21131	8.21648	8.69523	9.35655	8.2138	8.91044
Lus10000433	AT5G67360	Subtilase family protein	0.597926	0.588582	0	0	0	0	0	0	0.266947
Lus10000434	AT5G59120	subtilase 4.13	0	0	0	0	0	0	0	0	0
Lus10000435	AT4G37020	NA	7.07057	7.87105	9.90528	9.63671	8.81833	9.49843	10.0659	7.54215	7.33083
Lus10000436	NA	NA	0	0	0	0	0	0	0	0	0
Lus10000437	AT2G41460	apurinic endonuclease-redox protein	6.65362	8.70649	10.4501	10.1361	9.55677	9.36833	9.28424	8.13369	8.10675
Lus10000438	NA	NA	0	0	0	1.12795	1.84939	3.8359	0	0	0
Lus10000439	AT5G16520	NA	8.45164	8.24392	6.10129	6.63241	7.44406	7.05075	5.57261	8.35137	8.44839
Lus10000440	AT1G70620	cyclin-related	9.67507	9.60816	9.73814	9.51134	9.01293	8.87269	9.74596	9.17477	9.80834
Lus10000441	AT3G48240	Octicosapeptide/Phox/Bem1p family protein	7.11488	7.2045	3.93949	2.50817	0	2.06887	6.90651	9.64276	7.071
Lus10000442	AT1G67910	NA	0	0.917624	0.503241	0	0	0	0	1.12976	4.46918
Lus10000443	AT1G67900	Phototropic-responsive NPH3 family protein	9.05151	8.42964	1.94683	0	6.94545	6.16444	4.73714	8.41049	10.37
Lus10000444	AT5G37710	alpha/beta-Hydrolases superfamily protein	4.51401	4.41971	0.875613	1.12795	0	0	0	4.94067	7.21255
Lus10000445	AT5G37710	alpha/beta-Hydrolases superfamily protein	6.90797	6.88165	8.51911	8.41629	9.19549	8.98976	8.24272	6.98153	8.6833
Lus10000446	AT5G37720	ALWAYS EARLY 4	11.4954	10.7018	13.5732	13.7539	13.1523	13.1593	14.4607	9.99743	10.2559
Lus10000447	AT5G54880	DTW domain-containing protein	6.66272	7.2918	8.22201	8.43199	7.77232	7.16295	7.2291	7.04133	6.77752
Lus10000448	AT1G36730	Translation initiation factor IF2/IF5	11.7556	9.29087	6.78241	6.15086	8.3205	11.278	11.0304	9.88741	9.62717
Lus10000449	AT1G66670	CLP protease proteolytic subunit 3	6.98772	9.41696	8.48129	9.10169	9.42113	8.49638	7.60242	9.2301	8.48335
Lus10000450	AT1G66520	formyltransferase, putative	4.26997	7.53514	9.78254	10.0497	8.16427	6.90579	8.62395	7.05	7.0276
Lus10000451	AT5G37850	pfkB-like carbohydrate kinase family protein	8.59221	8.27765	8.73495	9.45639	9.45894	10.863	11.3048	8.33908	8.45112
Lus10000452	AT3G17940	Galactose mutarotase-like superfamily protein	11.7997	9.5357	9.54881	9.20668	9.90924	11.4534	11.2729	9.56826	8.13678
Lus10000453	AT3G54420	homolog of carrot EP3-3 chitinase	4.62003	6.75616	7.81931	6.69779	4.93697	9.73121	5.54499	7.5605	11.5796
Lus10000454	AT5G16610	NA	3.11505	5.23256	5.39031	5.46342	4.37858	2.53441	4.68077	2.75341	3.58454
Lus10000455	NA	NA	0	0	0	0	0	0	0	0	0
Lus10000456	NA	NA	7.025	2.15455	5.36829	4.89933	0.784158	2.06887	6.80317	0.841759	3.13341
Lus10000457	AT5G22040	NA	9.70831	7.35061	7.51607	7.66008	7.30478	6.60424	7.39337	7.56044	7.26125
Lus10000458	NA	NA	0	0	4.53763	1.12795	0	2.53441	3.41666	0.67279	0
Lus10000459	ATMG00510	NADH dehydrogenase subunit 7	1.34518	3.66566	2.83348	1.97718	0	1.90065	3.19789	1.25477	1.86893
Lus10000460	ATMG00510	NADH dehydrogenase subunit 7	5.20131	3.8622	6.83801	4.67082	3.03929	4.0049	5.93065	5.98157	3.50928
Lus10000461	NA	NA	0	0.588582	0	0	0	1.77167	2.24094	0.992996	0
Lus10000462	AT1G34000	one-helix protein 2	5.59039	6.93782	5.21202	7.36922	7.25791	9.4812	8.92717	7.05633	4.50065
Lus10000463	AT3G15030	TCP family transcription factor 4	7.35005	7.6946	3.78028	4.82558	9.9818	9.81232	8.55967	8.14687	7.2794
Lus10000464	AT2G31085	CLAVATA3/ESR-RELATED 6	0	0	0	0	0	0	0	1.75573	0
Lus10000465	AT2G42560	late embryogenesis abundant domain-containing protein / LEA domain-containing protein	5.47727	0.588582	7.5784	6.84093	6.90472	15.7103	17.423	11.0023	1.61027
Lus10000466	AT2G31110	Plant protein of unknown function (DUF828)	10.8531	8.61503	2.22961	0.647345	0	2.06887	1.0158	8.22058	7.90962
Lus10000467	NA	NA	0	0	0	0	0	0	0	0	0
Lus10000468	AT3G13960	growth-regulating factor 5	1.32287	1.76566	7.7048	9.18858	7.80294	8.27368	10.285	5.26442	2.28153
Lus10000469	AT5G19530	S-adenosyl-L-methionine-dependent methyltransferases superfamily protein	4.56562	6.42109	8.97155	5.18756	1.28935	5.22607	2.29501	9.21971	5.55741
Lus10000470	AT2G16720	myb domain protein 7	0	0	0	0	0	0	0	1.75565	0
Lus10000471	AT2G06210	binding	9.67827	9.12658	4.28664	3.77293	5.09128	4.86749	4.9344	9.39024	9.45153
Lus10000472	AT2G06210	binding	9.3926	8.74512	9.86368	10.2361	10.004	9.65742	10.1183	8.34175	8.65153
Lus10000473	AT3G13960	growth-regulating factor 5	3.10201	7.67684	7.44433	7.99731	9.44138	8.08132	7.45892	7.63282	4.59646
Lus10000474	AT1G24020	MLP-like protein 423	2.19999	0	3.53435	2.7701	0.901358	1.74126	0	0	9.02255
Lus10000475	NA	NA	0	0	0	0	0	1.35737	6.40704	0	2.91361
Lus10000476	AT3G25830	terpene synthase-like sequence-1,8-cineole	1.32287	2.81361	3.43536	3.51156	5.12207	7.94141	7.8682	2.79516	0.492128
Lus10000477	AT2G26340	NA	4.65878	8.00439	9.42713	10.0937	10.1229	11.2283	10.7672	7.83143	4.21828
Lus10000478	NA	NA	1.32287	1.41915	2.55477	0	0	5.02679	6.92305	1.57549	9.28645
Lus10000479	NA	NA	1.81914	1.9205	0.503241	0	0	0	2.02363	2.36706	6.74168
Lus10000480	AT5G12060	Plant self-incompatibility protein S1 family	0	0	0	0	0	0	0	0	0
Lus10000481	AT4G17810	C2H2 and C2HC zinc fingers superfamily protein	0	0	0	0	0	0	0	0	0
Lus10000482	AT4G17900	PLATZ transcription factor family protein	8.88479	9.30891	5.56785	5.94082	4.18567	4.98051	6.23121	6.64998	11.0128
Lus10000483	AT1G32550	2Fe-2S ferredoxin-like superfamily protein	6.49277	9.17974	11.3207	12.1027	11.7834	11.2917	10.435	9.21573	7.20859
Lus10000484	AT4G17880	Basic helix-loop-helix (bHLH) DNA-binding family protein	8.16202	8.60403	3.75011	4.62916	4.9435	3.69662	4.25963	9.40344	9.56486
Lus10000485	AT2G35215	NA	14.1233	5.60306	10.4141	6.91131	0.901358	0	0	5.0654	0.858407
Lus10000486	AT1G32360	Zinc finger (CCCH-type) family protein	9.20114	8.71725	9.75944	10.9279	11.3996	11.1345	11.4233	8.81502	6.98725
Lus10000487	AT4G17920	RING/U-box superfamily protein	6.88957	0.588582	0	0	1.7277	0.475651	0	0	0
Lus10000488	NA	NA	1.32287	1.00543	3.00526	0	0	0	0	1.57549	0
Lus10000489	AT3G18670	Ankyrin repeat family protein	1.0194	3.12669	6.528	6.24536	4.58421	5.05483	7.27066	3.30923	3.40938
Lus10000490	AT4G14720	TIFY domain/Divergent CCT motif family protein	8.46189	8.63511	8.39207	8.79123	8.20244	8.30496	9.06666	8.25467	9.0219
Lus10000491	AT3G63340	Protein phosphatase 2C family protein	8.80659	8.70818	7.35737	7.14283	7.9683	9.29158	8.95559	8.89823	8.90843
Lus10000492	AT3G22830	heat shock transcription factor A6B	8.40438	5.90654	1.94683	0	0	2.62852	5.51682	6.33296	10.0356
Lus10000493	AT5G19840	2-oxoglutarate (2OG) and Fe(II)-dependent oxygenase superfamily protein	8.01448	8.27586	7.0358	6.80259	7.45096	7.14315	6.93305	7.53286	7.86648
Lus10000494	AT4G28720	Flavin-binding monooxygenase family protein	0	0	4.47933	2.49469	0.901358	1.14225	0	0.481465	5.87696
Lus10000495	AT1G04140	Transducin family protein / WD-40 repeat family protein	13.4616	9.95295	8.58295	8.6312	9.29167	9.10858	9.18833	9.86488	10.4454
Lus10000496	AT5G43940	GroES-like zinc-binding dehydrogenase family protein	11.1013	11.8431	12.7473	13.3421	13.7613	12.9715	11.6505	11.5577	11.3123
Lus10000497	AT5G43940	GroES-like zinc-binding dehydrogenase family protein	4.52138	7.06364	7.82694	8.14034	8.21549	7.17222	6.70846	6.00403	6.99403
Lus10000498	AT2G20310	RPM1 interacting protein 13	4.40536	5.34516	7.1281	6.84379	5.03554	5.97794	6.63009	5.63583	4.57821
Lus10000499	AT2G20320	DENN (AEX-3) domain-containing protein	12.1092	8.50336	8.18029	7.64486	6.88674	6.39496	7.16769	8.48096	9.25334
Lus10000500	AT2G47770	TSPO(outer membrane tryptophan-rich sensory protein)-related	6.51047	3.49794	8.18852	9.7767	5.33829	6.30196	5.31814	5.75185	2.91949
Lus10000501	AT4G15802	heat shock factor binding protein	8.1215	9.21445	7.6723	7.18116	5.94071	4.50648	4.6008	8.29793	8.95938
Lus10000502	AT4G15800	ralf-like 33	6.45628	7.57526	4.98366	2.75887	5.35333	5.86996	5.86521	7.99378	9.04963
Lus10000503	AT3G16565	alanine-tRNA ligases;nucleic acid binding;ligases, forming aminoacyl-tRNA and related compounds;nucleotide binding;ATP binding	7.99796	8.78975	9.95474	9.84234	9.97261	9.35296	8.60693	8.49848	8.75969
Lus10000504	AT4G15780	vesicle-associated membrane protein 724	8.36938	8.73029	10.3515	9.75479	10.9576	10.6763	11.6458	8.8156	9.14141
Lus10000505	NA	NA	0	0	0	0	0	0	0	0	0
Lus10000506	AT5G24860	flowering promoting factor 1	4.98117	11.3912	6.57828	6.65985	0	2.54325	0	8.97125	11.78
Lus10000507	AT4G15770	RNA binding	4.93132	8.40507	10.1158	10.3037	8.24505	8.252	10.5913	8.1994	8.17691
Lus10000508	NA	NA	0	0	0	0	0	0	0	0	0
Lus10000509	AT1G34110	Leucine-rich receptor-like protein kinase family protein	8.70974	8.18175	8.82816	9.47139	9.41316	8.6131	9.23833	8.66055	6.34119
Lus10000510	NA	NA	0	3.20296	1.78152	0	0	0	1.51779	6.57694	5.54769
Lus10000511	AT5G09640	serine carboxypeptidase-like 19	1.83499	0	2.98117	0	0	0	0	0.481374	0.492128
Lus10000512	NA	NA	1.32287	0	0	0	0	0	0	0	0
Lus10000513	AT3G55530	RING/U-box superfamily protein	14.5947	8.23131	8.72237	8.53201	8.46222	8.8224	7.34994	7.75814	8.48929
Lus10000514	AT2G39710	Eukaryotic aspartyl protease family protein	7.63077	10.8756	7.8828	5.37272	2.69862	4.58114	6.99215	11.5133	9.11358
Lus10000515	AT2G29200	pumilio 1	8.68494	8.90089	3.39692	5.65243	4.44722	4.00169	4.14178	9.46043	8.78336
Lus10000516	AT2G29200	pumilio 1	8.39602	9.26858	7.92424	8.33409	8.19824	8.27134	9.19532	9.59063	8.63638
Lus10000517	AT4G15020	hAT transposon superfamily	8.6928	7.90051	8.03436	8.36881	7.87718	7.73809	6.83847	7.28607	6.73517
Lus10000518	AT2G39730	rubisco activase	10.8974	12.2579	9.11736	11.4444	13.1283	14.1769	12.347	14.2086	9.94973
Lus10000519	AT2G35270	Predicted AT-hook DNA-binding family protein	6.28117	4.01413	8.62555	9.05296	9.0946	11.1403	11.4153	6.10299	9.08137
Lus10000520	AT2G44920	Tetratricopeptide repeat (TPR)-like superfamily protein	6.4314	9.39198	8.20206	9.22792	10.5973	9.56845	8.12711	9.94852	6.03894
Lus10000521	AT3G15620	DNA photolyase family protein	3.77837	4.15157	5.62555	6.67525	4.12726	2.94014	3.44084	4.71971	2.28153
Lus10000522	AT4G18540	NA	0	0	0	0	0	0	0	0	0
Lus10000523	AT1G28590	GDSL-like Lipase/Acylhydrolase superfamily protein	11.8095	10.1656	5.17915	3.57508	0.901358	0	3.72947	7.22251	11.5107
Lus10000524	AT2G27360	GDSL-like Lipase/Acylhydrolase superfamily protein	0	0	0	0	0	0	1.60599	0	0
Lus10000525	AT5G45920	SGNH hydrolase-type esterase superfamily protein	8.11083	9.96809	3.85878	1.09259	5.35357	8.61636	9.7134	7.72063	8.07418
Lus10000526	AT1G73020	NA	11.9828	7.39116	6.87789	6.89254	6.33345	5.51079	5.89757	6.54981	6.75104
Lus10000527	NA	NA	8.57506	1.29398	0	0	0	1.14225	0	6.12353	3.46086
Lus10000528	NA	NA	9.5996	1.7403	3.62698	2.32679	2.90792	0	3.16923	1.83789	1.69414
Lus10000529	NA	NA	0	0	0	0	0	0	0	0	0
Lus10000530	AT5G22450	NA	0	0	1.78152	0	0	0.832761	0	0	0
Lus10000531	AT3G13840	GRAS family transcription factor	5.91232	5.68388	3.19352	2.62046	2.56449	1.75655	3.52609	5.7571	6.61991
Lus10000532	AT3G13840	GRAS family transcription factor	6.32089	5.53784	5.30148	4.82019	7.08602	4.21258	5.8637	5.67557	6.00714
Lus10000533	AT1G54150	E3 Ubiquitin ligase family protein	11.8514	9.18739	8.94064	9.40938	9.10748	9.4491	10.0045	9.11883	9.37842
Lus10000534	AT4G16480	inositol transporter 4	0.597926	2.04486	0.875613	1.09259	0.784158	0.832761	1.0158	0.841688	3.41216
Lus10000535	AT1G11880	transferases, transferring hexosyl groups	8.73347	8.62903	8.8686	9.1039	9.10201	8.9978	8.67662	8.2934	8.66564
Lus10000536	AT5G47520	RAB GTPase homolog A5A	9.59623	8.31196	10.2003	9.85832	9.50576	9.11634	7.316	7.79597	7.26516
Lus10000537	AT3G07810	RNA-binding (RRM/RBD/RNP motifs) family protein	14.3789	10.1049	8.89617	8.26223	8.54267	8.98472	7.81949	9.71929	10.2813
Lus10000538	NA	NA	9.17153	4.51348	0.875613	0.647345	0	0	0	4.37889	4.72408
Lus10000539	AT4G17230	SCARECROW-like 13	8.42956	9.07587	7.82428	7.76276	8.50173	9.3999	9.51347	9.41843	10.1907
Lus10000540	AT3G07740	homolog of yeast ADA2 2A	7.60074	8.34474	6.96198	7.31995	7.60989	7.18845	6.91161	8.1817	7.86448
Lus10000541	AT5G41761	NA	0	0	0	0	0	0	0	2.05956	0
Lus10000542	AT2G46330	arabinogalactan protein 16	4.00848	7.8873	10.6883	10.6068	10.1124	7.89071	4.14178	7.42573	7.38068
Lus10000543	NA	NA	2.33066	3.13645	6.23429	5.14569	7.64479	9.00158	10.994	4.61882	3.22876
Lus10000544	AT3G01690	alpha/beta-Hydrolases superfamily protein	4.935	6.67061	2.24991	1.70714	4.84452	4.93095	4.39776	7.48909	7.85929
Lus10000545	NA	NA	0	0	0	0	0	0	0	0	0
Lus10000546	AT3G01680	NA	0	2.40513	0	0	0	0	0	3.09191	1.15027
Lus10000547	AT3G01680	NA	0	0.28954	0	0	0	0	0	0.481374	4.27691
Lus10000548	AT3G01680	NA	4.57509	4.50126	0.503241	0.647345	0.784158	2.18603	4.59368	5.02193	10.0336
Lus10000549	AT2G46200	NA	7.79297	7.68185	9.39696	9.13959	8.57144	8.20869	9.08801	7.25281	7.68761
Lus10000550	NA	NA	0	0	0	0	0	0	0	0	0
Lus10000551	AT3G01680	NA	4.90496	6.8063	6.00334	6.61686	6.10065	6.56473	7.72756	6.42235	7.26601
Lus10000552	NA	NA	0	0	0	0	0	0	0	0	0
Lus10000553	AT3G23340	casein kinase I-like 10	11.158	7.26912	4.05845	4.56481	6.06383	6.90493	5.73609	7.04781	7.57921
Lus10000554	AT3G04760	Pentatricopeptide repeat (PPR-like) superfamily protein	4.89743	8.20996	8.72686	8.96608	9.47126	8.772	7.92889	8.61384	6.45005
Lus10000555	AT3G04500	RNA-binding (RRM/RBD/RNP motifs) family protein	8.6665	8.1816	7.59655	7.20955	6.64183	6.92193	7.49063	8.27418	8.44495
Lus10000556	AT1G08630	threonine aldolase 1	10.6738	10.4968	13.6263	13.1314	13.4227	12.5295	8.84205	10.7093	9.43355
Lus10000557	AT1G78990	HXXXD-type acyl-transferase family protein	0	0	0	0	0	0	0	0.481465	8.09339
Lus10000558	AT4G16295	S-protein homologue 1	14.2766	3.4162	4.27678	2.17105	0	0	0	3.64225	0.266947
Lus10000559	AT4G25440	zinc finger WD40 repeat protein 1	0.597926	0	0	0	0	0	0	0	0
Lus10000560	AT3G60480	NA	5.87285	6.28545	8.48264	8.51875	8.05319	8.21794	7.97517	6.52847	6.15106
Lus10000561	AT1G61470	Polynucleotidyl transferase, ribonuclease H-like superfamily protein	5.84228	3.09202	3.93323	4.06745	3.68386	6.01167	6.51625	3.12493	2.65185
Lus10000562	AT5G61350	Protein kinase superfamily protein	5.45754	3.8666	0	0	0	0	1.0158	4.64183	4.94576
Lus10000563	AT5G07720	Galactosyl transferase GMA12/MNN10 family protein	10.2218	9.39369	8.90702	9.10643	10.5148	12.6859	11.7635	9.35013	9.71306
Lus10000564	AT5G61370	Pentatricopeptide repeat (PPR) superfamily protein	2.35285	5.55021	5.23328	5.21537	4.27428	4.95594	3.6278	5.68105	4.24633
Lus10000565	AT5G39510	Vesicle transport v-SNARE family protein	8.55425	6.02156	6.89178	6.26913	6.71897	7.35605	6.64141	4.80396	4.79228
Lus10000566	AT5G61380	CCT motif -containing response regulator protein	11.3694	8.87599	7.72927	7.96538	7.95168	8.14259	7.25033	9.1095	9.75854
Lus10000567	AT5G61390	Polynucleotidyl transferase, ribonuclease H-like superfamily protein	10.9601	5.39478	2.46593	4.01316	3.79338	2.05657	4.25061	6.03923	6.74013
Lus10000568	NA	NA	0	0	0	0	0	0	0	0	0
Lus10000569	NA	NA	0	0	0	0	0	0	0	0	0
Lus10000570	NA	NA	0	0	0	0	0	0	0	0	0
Lus10000571	AT5G25840	Protein of unknown function (DUF1677)	3.25915	2.17363	0	2.97238	5.89149	1.11878	1.0158	4.59539	1.01902
Lus10000572	AT5G11650	alpha/beta-Hydrolases superfamily protein	14.6472	9.42653	9.60293	9.7189	10.9661	10.8598	7.83556	10.2446	9.26791
Lus10000573	AT4G32870	Polyketide cyclase/dehydrase and lipid transport superfamily protein	4.63142	3.81893	5.37819	6.16763	2.85078	3.49782	4.67058	6.35776	7.02836
Lus10000574	AT4G16990	disease resistance protein (TIR-NBS class), putative	0.597926	0	0	0.647345	0.901358	0	0	0	0.266947
Lus10000575	AT2G23755	NA	0	0.28954	0	0	0	0	0	0	0
Lus10000576	NA	NA	0	0	0	0	0.784158	0.475651	0	0	0
Lus10000577	AT2G23770	protein kinase family protein / peptidoglycan-binding LysM domain-containing protein	4.65432	7.76881	4.24537	2.46735	5.68482	5.52756	4.29985	8.35829	7.70779
Lus10000578	NA	NA	2.19999	3.28858	0.503241	0	2.11289	2.42418	1.60599	2.95111	3.93448
Lus10000579	AT1G78850	D-mannose binding lectin protein with Apple-like carbohydrate-binding domain	5.43041	8.44488	3.59337	4.24223	4.41801	3.89902	8.502	11.5491	14.1647
Lus10000580	AT2G23790	Protein of unknown function (DUF607)	13.0551	10.5476	9.37563	9.15195	8.75497	9.54479	10.2814	9.90063	10.6127
Lus10000581	AT5G65120	NA	2.8167	3.44985	4.81842	4.64969	4.6678	3.39445	0	0.841688	2.15555
Lus10000582	AT4G39780	Integrase-type DNA-binding superfamily protein	8.95809	7.91272	7.17185	5.59452	5.12124	4.98857	6.7299	8.40724	8.89561
Lus10000583	AT1G73590	Auxin efflux carrier family protein	0	0	0	0	0	0	0	0	0
Lus10000584	AT1G53050	Protein kinase superfamily protein	7.35171	6.65097	5.39488	5.63302	6.99245	7.02227	4.53872	7.75024	5.68685
Lus10000585	AT4G06634	zinc finger (C2H2 type) family protein	9.96798	9.08109	9.95238	9.61295	9.29941	9.98467	10.6529	9.06437	8.87494
Lus10000586	NA	NA	0.597926	0	0	0	0	0.475651	0	0	0.266947
Lus10000587	AT4G17570	GATA transcription factor 26	9.30357	7.81956	5.48746	4.99126	4.52151	4.88144	4.56095	8.51732	8.49342
Lus10000588	NA	NA	3.11505	6.14872	5.00174	5.59656	4.73214	2.61181	3.11013	5.85414	5.85056
Lus10000589	AT5G47120	BAX inhibitor 1	10.0277	8.16211	5.13191	4.05832	3.79338	5.58848	5.90045	9.15392	9.83241
Lus10000590	AT4G23620	Ribosomal protein L25/Gln-tRNA synthetase, anti-codon-binding domain	5.06844	7.92939	11.2967	10.9543	9.29185	9.28035	9.57196	7.91205	8.02476
Lus10000591	AT5G47180	Plant VAMP (vesicle-associated membrane protein) family protein	12.9967	2.54722	2.74643	1.12795	0	0	1.60599	2.7104	0.492128
Lus10000592	AT5G02890	HXXXD-type acyl-transferase family protein	8.14532	10.4515	2.65378	1.12795	0	0	5.79818	9.60096	3.46622
Lus10000593	AT2G35660	FAD/NAD(P)-binding oxidoreductase family protein	6.2387	6.47639	5.2731	5.72611	6.82426	8.4522	7.36837	7.1559	4.77852
Lus10000594	AT2G35658	NA	1.61077	3.21682	0	0	0	1.14225	2.52333	3.25043	6.1577
Lus10000595	AT5G47200	RAB GTPase homolog 1A	11.765	10.568	9.87458	10.0256	9.44483	10.0858	10.2944	10.2639	12.3533
Lus10000596	AT4G16835	Tetratricopeptide repeat (TPR)-like superfamily protein	3.17962	3.85483	5.62609	6.23049	5.83886	6.37968	7.22388	4.459	3.1648
Lus10000597	AT4G16835	Tetratricopeptide repeat (TPR)-like superfamily protein	4.87427	4.69113	3.73578	4.41252	5.02267	5.3902	4.96525	5.61264	4.87908
Lus10000598	AT4G16835	Tetratricopeptide repeat (TPR)-like superfamily protein	3.01303	1.80901	0	0	0	0	1.0158	2.75352	3.3531
Lus10000599	AT4G17520	Hyaluronan / mRNA binding family	8.93735	12.1051	14.3182	14.1821	12.928	12.9176	13.5893	11.8952	11.6004
Lus10000600	AT4G16820	alpha/beta-Hydrolases superfamily protein	5.39563	1.53433	1.17132	0	1.66278	2.53441	0	3.54787	7.31538
Lus10000601	AT1G63460	glutathione peroxidase 8	6.56368	8.24173	5.03007	5.78338	5.4707	4.91747	3.68966	8.33559	7.54828
Lus10000602	AT1G67320	DNA primase, large subunit family	5.23955	8.58651	10.3578	10.3147	9.79763	7.75836	4.14178	6.5889	7.90559
Lus10000603	AT4G11600	glutathione peroxidase 6	7.40713	7.84869	5.38509	5.03476	4.3689	5.70593	6.21377	8.38596	8.3765
Lus10000604	AT1G63450	root hair specific 8	0	0	0	0	0	0	0	0	0
Lus10000605	AT4G11610	C2 calcium/lipid-binding plant phosphoribosyltransferase family protein	9.67087	7.05723	5.10197	3.58147	1.84939	5.21094	5.82139	7.21101	8.64349
Lus10000606	AT5G41240	glutathione S-transferase THETA 2	7.42121	9.03575	8.23542	9.16912	8.54375	8.82209	10.0313	9.01441	9.40636
Lus10000607	AT2G25010	Aminotransferase-like, plant mobile domain family protein	0	0	0	0	0	0	0	0	2.02844
Lus10000608	AT4G32790	Exostosin family protein	2.19999	5.53139	7.09745	7.47257	9.28523	10.0033	7.05283	8.76547	8.29249
Lus10000609	AT2G31280	conserved peptide upstream open reading frame 7	10.0271	10.1569	9.34683	9.43697	9.51742	9.42916	10.2524	9.78939	10.9775
Lus10000610	AT5G59530	2-oxoglutarate (2OG) and Fe(II)-dependent oxygenase superfamily protein	0	0	0	1.95766	2.93567	2.61181	0	2.47398	0
Lus10000611	AT1G06620	2-oxoglutarate (2OG) and Fe(II)-dependent oxygenase superfamily protein	0	0.28954	2.3337	1.12795	0	0	0	0.67279	8.00255
Lus10000612	AT5G59540	2-oxoglutarate (2OG) and Fe(II)-dependent oxygenase superfamily protein	1.61077	3.08448	0	0	0	0.475651	0	5.49721	0.266947
Lus10000613	AT3G58190	lateral organ boundaries-domain 29	0	2.43706	0	1.12795	0	0	0	3.44669	4.51549
Lus10000614	AT4G15510	Photosystem II reaction center PsbP family protein	3.08885	8.26269	6.33199	7.86396	7.7849	7.70754	7.12608	7.82517	3.91615
Lus10000615	AT1G16890	ubiquitin-conjugating enzyme 36	10.2632	10.2249	10.8282	11.2763	10.7749	10.6432	10.369	9.90185	10.1804
Lus10000616	AT5G46230	Protein of unknown function, DUF538	4.88383	0.28954	0.503241	0	2.16069	6.06468	2.52333	1.36987	3.29603
Lus10000617	AT3G58600	Adaptin ear-binding coat-associated protein 1 NECAP-1	10.1962	9.30699	8.85841	8.5987	9.15995	9.55713	9.64701	9.40507	9.74784
Lus10000618	AT5G14520	pescadillo-related	9.61453	10.8414	12.2597	11.7794	10.7241	10.0228	9.34287	10.4802	10.6897
Lus10000619	AT1G71140	MATE efflux family protein	8.90843	5.36657	4.31717	3.72349	2.98841	1.91435	1.0158	5.26429	5.36017
Lus10000620	AT2G42570	TRICHOME BIREFRINGENCE-LIKE 39	2.70752	7.63164	3.48998	0	0	0.475651	0	8.61754	7.66513
Lus10000621	AT1G64830	Eukaryotic aspartyl protease family protein	0	0	0	0	0	0	0	0	0
Lus10000622	AT5G39130	RmlC-like cupins superfamily protein	2.8087	0	0	0	0	0	0	0	8.99436
Lus10000623	NA	NA	0	0	0	0	0	0	0	0	0
Lus10000624	AT1G22440	Zinc-binding alcohol dehydrogenase family protein	8.38591	8.08902	3.50695	0.647345	0.784158	0	0	6.26415	5.48492
Lus10000625	AT5G05340	Peroxidase superfamily protein	0	0	0.875613	0	0	0	0	0	9.12763
Lus10000626	AT5G05340	Peroxidase superfamily protein	0	0	0	0	0	0	0	0	7.38619
Lus10000627	AT5G05260	cytochrome p450 79a2	6.90422	11.7894	7.76385	3.65423	0	0	2.83433	9.84114	9.2113
Lus10000628	AT5G38510	Rhomboid-related intramembrane serine protease family protein	3.40085	5.82102	9.03099	9.93788	11.0832	10.7274	8.18936	6.23401	4.06727
Lus10000629	AT5G10290	leucine-rich repeat transmembrane protein kinase family protein	8.79221	9.78611	8.98294	8.57276	8.91946	9.2861	9.15176	9.11158	10.5583
Lus10000630	AT4G39955	alpha/beta-Hydrolases superfamily protein	8.77196	8.14665	7.3485	8.18676	7.14886	5.05483	1.0158	8.25096	6.98077
Lus10000631	AT2G22360	DNAJ heat shock family protein	10.47	10.4254	12.0608	12.4356	12.4518	10.8925	11.1689	10.8355	10.471
Lus10000632	AT1G22360	UDP-glucosyl transferase 85A2	4.14355	9.88889	4.98669	2.34193	3.86662	2.05657	1.60599	8.08401	8.61935
Lus10000633	AT4G39970	Haloacid dehalogenase-like hydrolase (HAD) superfamily protein	4.80249	7.90614	9.00833	9.55861	9.03718	8.44426	8.09987	8.03144	5.96693
Lus10000634	AT5G10320	NA	8.47752	9.26747	10.7311	10.6349	10.4399	10.0972	10.2191	8.78489	8.97647
Lus10000635	AT5G65250	NA	7.9489	8.71567	9.88629	10.1863	10.9338	9.81575	8.44836	8.61392	8.18418
Lus10000636	AT4G39980	3-deoxy-D-arabino-heptulosonate 7-phosphate synthase 1	12.6589	10.0378	7.98805	7.72922	7.88091	7.68706	5.85777	10.6239	12.4743
Lus10000637	AT5G65270	RAB GTPase homolog A4A	8.27117	10.1311	10.7251	10.9101	10.6039	10.8876	10.7286	9.74721	11.0883
Lus10000638	AT1G17840	white-brown complex homolog protein 11	0	0	0	0	0	0	0	0	1.01902
Lus10000639	AT5G16780	SART-1 family	11.804	10.6656	10.2474	10.1149	10.6789	11.9617	12.6051	11.2355	11.1558
Lus10000640	AT1G28200	FH interacting protein 1	10.1461	9.48905	9.46957	9.58209	8.91913	8.62117	8.85636	10.2979	10.0508
Lus10000641	NA	NA	1.32287	0	1.17132	0	0	0	0	0	0
Lus10000642	AT1G24764	microtubule-associated proteins 70-2	1.83499	4.35642	0	0.647345	0	0	0	1.36977	7.1062
Lus10000643	AT1G69170	Squamosa promoter-binding protein-like (SBP domain) transcription factor family protein	2.34179	6.44411	5.26564	5.54009	4.74788	3.2725	2.99523	6.11126	7.42068
Lus10000644	AT1G69180	Plant-specific transcription factor YABBY family protein	4.06392	11.2068	0	0	0	0	0	8.36708	0.266947
Lus10000645	AT1G26330	DNA binding	8.01042	8.382	6.40631	5.75383	5.53539	3.21852	2.61119	5.76753	5.64668
Lus10000646	AT3G08900	reversibly glycosylated polypeptide 3	7.95333	10.6369	9.60378	9.20775	8.86288	8.56401	7.7345	10.7657	11.2232
Lus10000647	AT3G30180	brassinosteroid-6-oxidase 2	6.31994	0	10.3496	4.27019	2.16069	2.32547	6.48071	0	0
Lus10000648	AT1G73970	NA	6.36149	7.43974	7.70337	7.73521	7.54919	6.9648	6.63707	7.53442	6.7803
Lus10000649	AT1G13680	PLC-like phosphodiesterases superfamily protein	4.18796	4.26265	1.17132	0.647345	0	0	0	0.481374	2.34644
Lus10000650	NA	NA	0.597926	0.588582	1.94683	0	1.28935	1.14225	1.0158	0	3.29603
Lus10000651	AT1G26340	cytochrome B5 isoform A	9.16813	8.91332	10.6848	9.94998	7.79362	6.9308	8.616	8.60875	8.62902
Lus10000652	AT1G03190	RAD3-like DNA-binding helicase protein	3.49452	5.78309	9.23815	9.12618	9.75527	9.1984	9.15482	5.72488	2.02117
Lus10000653	AT2G31530	SecY protein transport family protein	7.13411	7.19052	6.26877	6.73754	7.96261	7.68857	6.10708	7.50798	7.05232
Lus10000654	AT1G03180	NA	7.54604	7.70386	9.75169	10.0443	10.6023	10.3222	10.0967	7.47938	6.74122
Lus10000655	AT5G19260	Protein of unknown function (DUF3049)	3.32334	2.87025	8.97757	10.1253	6.098	5.44532	1.95812	1.36977	5.5285
Lus10000656	AT1G03160	FZO-like	7.11163	9.03599	9.45058	9.38487	9.15059	8.06877	8.57455	8.66541	9.70298
Lus10000657	NA	NA	6.51211	9.40095	9.72245	9.36939	9.66372	9.62662	8.61182	9.64741	8.76828
Lus10000658	AT4G02800	NA	4.82086	7.02214	9.46017	9.01518	8.44535	6.19902	3.94745	5.58911	6.87404
Lus10000659	AT3G63060	EID1-like 3	9.89494	5.60262	9.29487	9.87578	7.99941	5.90973	11.87	6.35404	6.16918
Lus10000660	AT4G02900	ERD (early-responsive to dehydration stress) family protein	10.2665	7.11512	7.28322	6.40092	6.13124	4.99825	3.91913	6.38529	5.86994
Lus10000661	AT1G03310	debranching enzyme 1	8.4083	9.06669	6.96548	7.29333	8.01091	9.06273	8.44216	9.50125	7.59323
Lus10000662	AT2G48120	pale cress protein (PAC)	7.21423	8.80565	9.76529	10.1571	10.2429	9.29883	9.6354	8.33288	7.57814
Lus10000663	AT2G48110	reduced epidermal fluorescence 4	12.1715	9.30415	9.3719	9.41718	8.55601	8.36662	9.87737	9.85133	10.4272
Lus10000664	AT3G23570	alpha/beta-Hydrolases superfamily protein	1.83499	0.28954	0	0	0	0	0	1.12976	0
Lus10000665	AT3G23600	alpha/beta-Hydrolases superfamily protein	0	0	0	0	0	0	0	0	0
Lus10000666	AT1G03330	Small nuclear ribonucleoprotein family protein	6.09257	8.13772	7.49988	5.60913	4.16291	4.99185	5.13278	7.84394	7.86204
Lus10000667	NA	NA	0	0	0	0	0	0	0	0	0
Lus10000668	AT3G23600	alpha/beta-Hydrolases superfamily protein	0	0	0	0	0	0	0	0	0
Lus10000669	AT5G47010	RNA helicase, putative	1.61077	0.962193	2.11741	2.87478	1.3729	3.10407	5.15003	0.481374	0
Lus10000670	AT2G02040	peptide transporter 2	8.36051	7.27906	8.43458	8.06191	8.24111	10.8928	12.4839	8.69198	7.79067
Lus10000671	AT1G59960	NAD(P)-linked oxidoreductase superfamily protein	0	0.737038	2.65378	4.79922	1.3729	3.15668	5.27399	0	1.39291
Lus10000672	AT1G32440	plastidial pyruvate kinase 3	9.97513	10.8068	11.1179	11.0644	12.7469	11.9207	9.58569	11.3275	11.7212
Lus10000673	AT1G32450	nitrate transporter 1.5	13.0886	8.8862	3.59337	3.34573	5.10966	4.43251	4.72734	8.666	4.55093
Lus10000674	AT1G32060	phosphoribulokinase	10.9877	9.79615	7.02164	9.41313	11.1221	10.2569	6.69684	10.9449	5.81248
Lus10000675	AT1G32200	phospholipid/glycerol acyltransferase family protein	6.09519	8.48283	8.08926	8.10498	7.94499	5.22333	6.12585	8.05098	8.1088
Lus10000676	AT4G17720	RNA-binding (RRM/RBD/RNP motifs) family protein	9.40046	3.56991	5.16778	5.14417	4.1746	3.78102	5.31814	5.17206	3.5399
Lus10000677	AT1G21430	Flavin-binding monooxygenase family protein	1.59224	0	0	0	0	0	0	0	0
Lus10000678	AT3G23730	xyloglucan endotransglucosylase/hydrolase 16	0	0	0	0	0	0.475651	0	0	1.60542
Lus10000679	AT2G45120	C2H2-like zinc finger protein	5.15732	4.96399	0	1.70714	2.66587	2.19728	2.02363	5.78323	6.72409
Lus10000680	AT1G13880	ELM2 domain-containing protein	9.64674	8.98438	6.8219	6.80989	7.67256	7.95735	7.39803	9.13921	8.77552
Lus10000681	AT5G07910	Leucine-rich repeat (LRR) family protein	11.0563	8.65572	8.57494	8.51178	8.58326	8.61832	9.28468	8.6327	8.61674
Lus10000682	AT4G16295	S-protein homologue 1	14.9184	4.29459	5.28052	1.12795	0	0	0	4.07411	0.492128
Lus10000683	AT4G16295	S-protein homologue 1	4.54849	0	0.875613	0	0	0	0	0	0
Lus10000684	AT1G09910	Rhamnogalacturonate lyase family protein	12.2074	10.2683	10.1158	9.68914	9.73712	9.91263	10.2673	10.2238	10.7189
Lus10000685	AT4G31150	endonuclease V family protein	7.49069	7.92693	9.1902	9.42065	8.91543	8.96824	9.99056	7.04558	8.42394
Lus10000686	AT1G17930	Aminotransferase-like, plant mobile domain family protein	0	0	0	0	0	0	0	0	0
Lus10000687	AT5G65140	Haloacid dehalogenase-like hydrolase (HAD) superfamily protein	7.86807	8.58612	2.99326	4.03987	0	1.14225	1.0158	7.78293	9.61763
Lus10000688	AT2G22180	hydroxyproline-rich glycoprotein family protein	13.4311	4.01809	7.97761	3.98451	0	1.14225	0	2.57329	0.492128
Lus10000689	AT4G13830	DNAJ-like 20	0	0	0	0	0	0	0	0	0
Lus10000690	AT4G13830	DNAJ-like 20	0	0	0	0	0	0	6.45628	0.67279	2.09513
Lus10000691	AT5G19900	PRLI-interacting factor, putative	9.68715	8.24695	3.12615	3.27886	3.77813	2.87884	2.75939	8.07134	9.36422
Lus10000692	AT2G22240	myo-inositol-1-phosphate synthase 2	8.79041	12.3755	10.1832	11.0789	13.091	13.2343	9.62082	12.5289	8.5019
Lus10000693	AT1G78020	Protein of unknown function (DUF581)	5.70611	7.98461	1.17132	0.647345	4.10355	2.31518	3.35024	7.79717	8.62031
Lus10000694	AT4G32530	ATPase, F0/V0 complex, subunit C protein	11.9356	10.6098	11.7842	11.8009	12.4352	12.3967	12.1424	10.3679	10.461
Lus10000695	AT5G55125	Ribosomal protein L31	1.83499	1.11804	2.83348	2.90567	2.93442	2.19728	3.64872	1.83785	0.492128
Lus10000696	AT1G50650	Stigma-specific Stig1 family protein	5.11843	0.962193	0.503241	4.23819	5.5884	0.475651	1.51779	4.26478	3.03312
Lus10000697	AT5G55130	co-factor for nitrate, reductase and xanthine dehydrogenase 5	8.81311	9.41129	10.0276	10.4531	9.62384	10.1095	10.1758	9.46209	9.74471
Lus10000698	NA	NA	0	0	0	0	0	0	0	0	0
Lus10000699	NA	NA	4.97551	0	0	0	0	0	0	0	0
Lus10000700	AT4G33920	Protein phosphatase 2C family protein	6.78775	0	0	0	0	0	0	0	0
Lus10000701	AT3G13750	beta galactosidase 1	11.8336	11.9001	10.4471	10.1754	10.2359	9.15952	7.23256	11.6461	10.9201
Lus10000702	AT2G01800	COP1-interacting protein-related	0	0	1.17132	0	0	0	0	0	0
Lus10000703	AT1G06135	NA	0	0	0	0	0	0	0	0	0
Lus10000704	AT4G03030	Galactose oxidase/kelch repeat superfamily protein	11.3266	8.57976	6.55387	6.60851	7.80388	8.01673	8.21146	9.26118	8.69258
Lus10000705	AT2G37740	zinc-finger protein 10	0	5.28174	0	0	0	0	0	4.05715	0.266947
Lus10000706	AT3G12770	mitochondrial editing factor 22	7.82413	7.9417	7.77903	7.8055	7.4305	7.83728	8.12774	7.18763	7.90322
Lus10000707	AT2G42430	lateral organ boundaries-domain 16	3.27667	0.917624	0.503241	0.647345	0	1.37729	1.0158	2.19059	0.858407
Lus10000708	AT2G42450	alpha/beta-Hydrolases superfamily protein	7.00958	8.90152	12.6363	12.894	11.5083	11.3415	12.2303	8.24241	8.09656
Lus10000709	AT2G31260	autophagy 9 (APG9)	0.597926	2.243	2.09514	0.647345	3.37764	2.4049	1.0158	3.39319	1.28277
Lus10000710	AT1G04360	RING/U-box superfamily protein	5.85433	4.67532	2.55477	3.10873	6.84087	7.03446	7.0755	4.26465	5.9409
Lus10000711	AT5G24530	2-oxoglutarate (2OG) and Fe(II)-dependent oxygenase superfamily protein	8.92745	7.1911	1.41661	1.73033	0.901358	1.74126	8.07048	10.0151	10.4314
Lus10000712	NA	NA	2.9182	0	1.59478	0	0	0	0	0	0
Lus10000713	AT5G42760	Leucine carboxyl methyltransferase	5.57217	4.86257	4.33286	5.14201	8.12756	6.84203	3.96424	6.02611	3.26279
Lus10000714	NA	NA	1.0194	0	0	0	0	0	0	0	0
Lus10000715	AT1G19430	S-adenosyl-L-methionine-dependent methyltransferases superfamily protein	5.44855	6.08717	0	0	0	1.37729	1.0158	5.81404	6.908
Lus10000716	AT1G19430	S-adenosyl-L-methionine-dependent methyltransferases superfamily protein	6.92103	8.27303	7.49057	7.63064	8.1735	7.39186	7.85853	7.82394	8.54756
Lus10000717	AT5G20990	molybdopterin biosynthesis CNX1 protein / molybdenum cofactor biosynthesis enzyme CNX1 (CNX1)	5.78884	1.38682	3.59337	5.93584	10.2813	9.592	4.83149	4.15676	3.2256
Lus10000718	AT2G28370	Uncharacterised protein family (UPF0497)	8.3719	8.52348	10.5204	10.3213	8.95195	8.14207	9.03029	8.36621	9.40756
Lus10000719	AT5G60690	Homeobox-leucine zipper family protein / lipid-binding START domain-containing protein	8.84417	11.7953	10.6234	10.575	10.5921	9.9409	10.2209	12.0906	11.4408
Lus10000720	AT1G17930	Aminotransferase-like, plant mobile domain family protein	0	0	0	0	0	0	0	0	0
Lus10000721	AT2G28380	dsRNA-binding protein 2	8.9155	10.3504	10.1986	10.0647	9.00568	8.47307	8.93146	11.2653	11.0555
Lus10000722	AT2G28390	SAND family protein	10.7069	9.76138	8.2527	7.96446	8.86727	9.63587	9.94536	10.0108	10.1335
Lus10000723	AT1G72100	late embryogenesis abundant domain-containing protein / LEA domain-containing protein	3.08885	1.00543	5.72824	3.52488	6.76574	14.4517	15.456	9.11303	7.94685
Lus10000724	AT3G45210	Protein of unknown function, DUF584	6.76801	8.92475	5.66169	5.4796	5.32786	6.12829	4.70755	9.23442	8.27867
Lus10000725	AT4G16563	Eukaryotic aspartyl protease family protein	8.61983	9.40581	0	0	1.66278	0.475651	0	7.43882	5.17736
Lus10000726	AT5G44940	F-box/RNI-like superfamily protein	0	0	2.83348	2.78125	2.69862	0.832761	0	3.22023	2.02844
Lus10000727	AT5G02910	F-box/RNI-like superfamily protein	0.597926	0	5.61385	4.29647	0	1.14225	0	3.98695	0
Lus10000728	AT5G02920	F-box/RNI-like superfamily protein	1.81914	0	3.85216	0.647345	0	0	0	1.25493	0
Lus10000729	AT5G02920	F-box/RNI-like superfamily protein	1.32287	0	5.29661	4.45386	0	0	0	2.95135	0
Lus10000730	AT4G16530	Family of unknown function (DUF577)	8.8718	7.40334	7.84007	7.49568	5.71333	7.1906	8.13453	7.1459	8.00882
Lus10000731	AT4G17250	NA	3.26502	6.1941	3.68985	3.83684	2.66587	1.91435	3.39206	6.88568	6.03044
Lus10000732	AT2G35736	NA	4.58215	2.30919	4.86378	4.78268	1.84939	0.832761	1.0158	2.79542	3.74624
Lus10000733	AT4G16520	Ubiquitin-like superfamily protein	11.2255	8.78433	7.46833	8.44593	9.44766	10.9495	11.6164	9.14929	8.81831
Lus10000734	AT4G16510	YbaK/aminoacyl-tRNA synthetase-associated domain	8.7414	8.07029	10.3751	9.96057	8.97742	8.72595	9.67706	8.18275	7.68342
Lus10000735	AT5G47570	NA	11.5795	11.0305	10.0343	9.77472	9.23007	9.9588	10.0307	10.0363	10.6119
Lus10000736	AT3G49601	NA	11.9388	10.9598	9.76332	9.8256	8.72971	8.99238	10.4091	10.805	10.9888
Lus10000737	AT5G19410	ABC-2 type transporter family protein	5.14147	3.99146	5.64453	5.52408	2.98841	2.42418	4.94848	5.49096	7.80155
Lus10000738	AT5G36930	Disease resistance protein (TIR-NBS-LRR class) family	3.19812	5.13434	0.503241	1.73033	2.69862	3.02444	3.7424	6.30789	7.67156
Lus10000739	AT5G66580	NA	5.59834	7.48483	1.17132	2.17105	0.901358	1.11878	1.95812	8.4561	6.10433
Lus10000740	AT4G37210	Tetratricopeptide repeat (TPR)-like superfamily protein	8.70503	9.72324	11.1449	11.3145	10.7353	10.3568	10.9307	9.41346	9.3045
Lus10000741	AT2G23450	Protein kinase superfamily protein	7.35882	7.39498	6.50349	5.94293	3.33755	2.94682	2.34712	7.02387	10.3705
Lus10000742	AT4G37090	NA	9.42231	10.1591	12.9571	12.7366	11.0424	10.8258	11.3706	9.54664	9.46861
Lus10000743	AT2G23460	extra-large G-protein 1	11.0023	10.2736	7.59591	7.6176	7.9346	8.0418	8.57772	10.3644	10.3525
Lus10000744	AT1G69550	disease resistance protein (TIR-NBS-LRR class)	1.61077	4.57844	6.67334	7.65721	5.86024	5.26521	2.99523	4.49754	0.492128
Lus10000745	AT5G65220	Ribosomal L29 family protein	6.06483	9.44722	10.976	10.3624	9.64308	9.61456	10.247	9.51689	7.24917
Lus10000746	AT3G18990	AP2/B3-like transcriptional factor family protein	5.26514	7.19359	3.26788	0.647345	0	0	0	7.17188	0
Lus10000747	AT3G53310	AP2/B3-like transcriptional factor family protein	2.1753	8.05687	3.25789	3.93695	1.78983	0	0	6.8857	0.266947
Lus10000748	AT4G33280	AP2/B3-like transcriptional factor family protein	1.59224	5.43487	1.62619	5.91397	2.29334	0	0	3.12502	3.16645
Lus10000749	NA	NA	0	0	0	0	1.3729	0.475651	0	0	1.27668
Lus10000750	AT4G01580	AP2/B3-like transcriptional factor family protein	0	1.00543	0	1.12795	2.11289	0	0	0	1.78203
Lus10000751	AT4G37100	Pyridoxal phosphate (PLP)-dependent transferases superfamily protein	6.87806	8.41212	9.30114	9.30376	9.16295	7.86964	7.62891	8.3996	8.75712
Lus10000752	AT1G04780	Ankyrin repeat family protein	11.0488	10.089	9.83786	10.0836	10.3998	10.934	12.1835	10.1483	9.75299
Lus10000753	AT1G04770	Tetratricopeptide repeat (TPR)-like superfamily protein	8.91437	7.7017	7.52017	3.72349	10.0732	11.3477	11.1817	8.42055	9.03471
Lus10000754	AT1G04760	vesicle-associated membrane protein 726	11.2884	3.03318	1.78152	4.85147	7.05005	9.07912	6.68929	3.36576	0.492128
Lus10000755	AT2G33100	cellulose synthase-like D1	15.978	5.87191	7.21524	4.49067	2.73065	6.3486	6.56285	5.82414	4.18642
Lus10000756	AT4G13690	NA	3.26502	6.53035	9.16474	8.45673	7.11616	5.53312	2.24094	4.52259	4.98099
Lus10000757	AT3G24180	Beta-glucosidase, GBA2 type family protein	11.3565	10.3649	9.61714	8.99524	9.30011	11.044	12.4657	10.8292	12.5719
Lus10000758	AT3G24170	glutathione-disulfide reductase	12.2302	11.1252	10.8917	10.9419	10.1003	10.0078	10.8352	11.1581	10.7882
Lus10000759	AT4G13670	plastid transcriptionally active 5	8.23421	8.37203	9.45542	9.92173	9.53269	9.27009	9.37757	8.38679	7.19794
Lus10000760	AT3G24160	putative type 1 membrane protein	12.4058	11.4586	9.09717	9.24804	10.1895	10.3343	9.27491	11.6029	11.3302
Lus10000761	NA	NA	1.32287	3.02532	9.65521	8.77979	4.11518	3.21299	5.24913	1.57549	2.78973
Lus10000762	AT5G60930	P-loop containing nucleoside triphosphate hydrolases superfamily protein	11.4658	10.7238	11.3837	11.1835	10.1299	7.47311	4.58285	8.80355	10.2126
Lus10000763	AT3G59380	farnesyltransferase A	9.30686	9.34985	10.0881	10.4437	10.8418	10.7403	10.1192	9.3083	9.3949
Lus10000764	AT3G59420	crinkly4	5.78272	8.38877	9.56016	9.15176	8.0658	7.1594	6.86174	8.31872	6.89833
Lus10000765	AT5G49710	NA	9.1726	8.20953	6.73051	6.71852	7.11926	7.96188	9.11251	9.02377	9.02718
Lus10000766	AT4G24610	NA	9.2529	10.3915	7.9127	8.28192	9.44869	8.77433	7.77071	10.3853	10.5833
Lus10000767	AT4G24620	phosphoglucose isomerase 1	10.6311	11.1321	12.13	11.2496	11.2293	10.8083	11.0297	11.0183	11.8533
Lus10000768	NA	NA	7.64508	7.54227	9.58364	9.79546	10.8835	10.5874	10.8068	5.64146	6.52758
Lus10000769	AT5G15250	FTSH protease 6	7.66836	7.17862	8.63581	9.25803	8.82273	8.58614	8.16599	5.39226	7.35557
Lus10000770	AT2G24210	terpene synthase 10	0	0	0	0	0	0	0	0	0
Lus10000771	AT1G21390	embryo defective 2170	0	0.530571	0	1.12795	0	2.32547	0	0	6.67868
Lus10000772	AT1G21400	Thiamin diphosphate-binding fold (THDP-binding) superfamily protein	1.59224	0	0	0	0	1.77167	0	0.481374	0
Lus10000773	AT5G56790	Protein kinase superfamily protein	2.9182	0	1.17132	1.12795	0	0	0	0	0
Lus10000774	NA	NA	0	0	0	0	0	0	0	0	0
Lus10000775	NA	NA	0	0	0	0	0	0	0	0	0
Lus10000776	AT1G77000	RNI-like superfamily protein	5.1364	6.60493	6.1715	5.42057	5.34324	6.82861	7.95534	6.19165	6.86705
Lus10000777	AT1G77030	hydrolases, acting on acid anhydrides, in phosphorus-containing anhydrides;ATP-dependent helicases;nucleic acid binding;ATP binding;RNA binding;helicases	4.35032	5.08733	4.62509	3.77293	4.29585	3.76221	4.37284	5.23429	5.72257
Lus10000778	AT3G45940	Glycosyl hydrolases family 31 protein	3.26502	4.1919	0.875613	1.93788	0.784158	0	1.0158	3.52317	4.46327
Lus10000779	AT5G11720	Glycosyl hydrolases family 31 protein	5.00969	5.27568	0	1.46035	0	0.475651	0	4.37886	5.42441
Lus10000780	AT5G11720	Glycosyl hydrolases family 31 protein	4.06392	5.43041	0	0.647345	0.901358	0	1.0158	5.0823	5.88169
Lus10000781	AT5G44550	Uncharacterised protein family (UPF0497)	0	0	1.94683	0	0	0.475651	0	2.62034	8.84924
Lus10000782	AT4G20380	LSD1 zinc finger family protein	7.75548	6.36281	6.77055	5.74674	5.04165	4.79549	7.15678	5.6067	8.41149
Lus10000783	AT5G55220	trigger factor type chaperone family protein	7.0359	9.20281	11.5706	11.6894	10.9352	9.60382	10.2818	8.65341	7.69935
Lus10000784	NA	NA	0	0	0	0	0	0	0	0	0
Lus10000785	NA	NA	0	0	0	0	0	0	0	0	0
Lus10000786	AT2G45320	NA	7.95261	8.7251	9.89291	9.901	9.48693	9.96197	10.4438	8.24051	8.55415
Lus10000787	AT4G00110	UDP-D-glucuronate 4-epimerase 3	10.7617	7.33176	8.18057	7.76166	8.27692	7.804	7.45596	7.21486	8.32249
Lus10000788	AT2G45300	RNA 3\'-terminal phosphate cyclase/enolpyruvate transferase, alpha/beta	7.59168	11.5387	12.2365	12.7212	12.0747	11.2367	9.81385	11.5699	12.4985
Lus10000789	AT2G45290	Transketolase	11.3451	12.4256	12.2405	11.5245	11.3066	11.111	10.9737	12.4352	14.3918
Lus10000790	AT2G45280	RAS associated with diabetes protein 51C	6.76999	6.88527	8.57098	8.19381	7.79509	6.46041	6.54438	3.98674	5.62931
Lus10000791	AT2G45270	glycoprotease 1	8.31211	8.66054	8.98496	9.4381	8.86997	9.84019	10.1826	7.82894	8.55534
Lus10000792	AT1G32450	nitrate transporter 1.5	0	0.28954	3.89326	3.5315	0	0.475651	0	5.9123	0
Lus10000793	AT1G32450	nitrate transporter 1.5	0	0.28954	6.97737	6.64673	0.784158	1.11878	0	5.92177	0.492128
Lus10000794	AT1G32450	nitrate transporter 1.5	2.00118	2.83773	2.3526	5.91865	1.7277	2.53441	0	4.30871	1.01902
Lus10000795	AT4G08900	arginase	9.96383	9.17923	9.62299	9.72444	8.88126	9.17528	9.54968	9.95197	9.18244
Lus10000796	AT5G53880	NA	2.01516	9.32656	6.04	5.39103	11.8296	11.2011	4.4423	8.9661	9.17649
Lus10000797	NA	NA	0	0	0	0	0	0	0	0	0
Lus10000798	NA	NA	0	0	0.503241	0	0	0.475651	0	0.481374	0
Lus10000799	AT5G12060	Plant self-incompatibility protein S1 family	0	0	0	0	0	0	0	0	0
Lus10000800	AT3G11840	plant U-box 24	5.93688	3.42419	2.09514	0.647345	0.784158	3.50689	4.5047	3.30918	6.17035
Lus10000801	NA	NA	1.81914	0	1.59478	0	0	1.14225	0	1.47632	0.266947
Lus10000802	AT3G51030	thioredoxin H-type 1	10.9817	11.3773	13.2271	12.403	11.9399	12.4766	11.746	11.125	11.0251
Lus10000803	AT1G45130	beta-galactosidase 5	6.24006	8.58439	7.49885	7.25055	8.32173	6.87601	2.75939	7.26774	8.105
Lus10000804	AT4G21350	plant U-box 8	6.12989	3.87391	7.24259	5.98706	5.72891	7.9389	9.26338	5.87378	4.7279
Lus10000805	AT1G27220	paired amphipathic helix repeat-containing protein	0	0	0	0	0	0	0	0	0
Lus10000806	AT4G00710	BR-signaling kinase 3	3.01998	6.20109	2.81996	3.19213	4.99686	4.31645	1.51779	5.19571	5.56976
Lus10000807	AT4G01260	DNA-binding storekeeper protein-related transcriptional regulator	1.34518	2.69648	11.9851	11.2703	5.7095	2.62019	1.51779	2.98769	2.34061
Lus10000808	AT4G00740	S-adenosyl-L-methionine-dependent methyltransferases superfamily protein	9.1531	9.72114	11.2498	11.0468	11.4914	11.225	10.9225	9.50439	9.50179
Lus10000809	AT3G61200	Thioesterase superfamily protein	9.13597	8.52673	8.42751	7.50651	6.29975	6.35361	5.57076	8.51348	8.88068
Lus10000810	NA	NA	0	0.28954	0	0	0	0	0	0	0
Lus10000811	NA	NA	7.4808	8.71196	6.62562	7.01743	8.21561	7.89224	6.67575	8.13258	9.4366
Lus10000812	AT4G05440	temperature sensing protein-related	0	0	0	0	0	0.832761	0	0	0
Lus10000813	AT3G04350	Plant protein of unknown function (DUF946)	9.51344	8.11083	6.51116	6.97867	8.49594	9.16532	6.99351	9.70157	10.0378
Lus10000814	AT1G08590	Leucine-rich receptor-like protein kinase family protein	8.70456	8.24744	3.6577	4.18588	5.20265	4.97235	5.69985	8.07657	8.95324
Lus10000815	AT2G27410	Domain of unknown function (DUF313)	3.65724	3.71044	4.92856	5.31999	4.82408	6.22872	7.37936	3.89381	3.99461
Lus10000816	NA	NA	7.09883	7.49269	6.45705	6.40155	4.50308	7.21006	9.16741	7.40557	8.1801
Lus10000817	AT5G18480	plant glycogenin-like starch initiation protein 6	8.0383	7.25393	4.37636	4.84085	5.53064	5.8934	6.06108	7.52049	8.20257
Lus10000818	AT5G18480	plant glycogenin-like starch initiation protein 6	8.04815	8.13909	9.03594	8.71437	8.99461	9.42506	9.76305	7.94946	8.59408
Lus10000819	AT5G32470	Haem oxygenase-like, multi-helical	2.72464	3.49226	7.19156	7.23659	5.65573	5.12546	6.2677	2.79536	4.93089
Lus10000820	NA	NA	0	0	0.503241	0	0	0	0	0	0
Lus10000821	AT5G18520	Lung seven transmembrane receptor family protein	11.7919	4.95713	6.96995	3.64205	6.01649	8.62107	7.99294	6.10308	2.40018
Lus10000822	AT1G47960	cell wall / vacuolar inhibitor of fructosidase 1	5.43561	0	4.46082	4.90444	0	0	0	4.69811	1.69871
Lus10000823	AT1G64780	ammonium transporter 1;2	4.29646	4.61641	4.16299	4.39448	4.65116	2.87884	3.68966	5.23428	9.22432
Lus10000824	NA	NA	1.59224	0	2.3526	0	0	0	0	0	2.35224
Lus10000825	NA	NA	0	0	0.503241	0	0	0	0	0	0
Lus10000826	AT5G09880	Splicing factor, CC1-like	9.49811	10.2504	10.7671	11.1279	11.0136	10.9397	12.165	9.60724	10.1104
Lus10000827	AT4G33460	ABC transporter family protein	5.73422	7.15196	8.32003	8.97479	10.0365	8.97415	6.59554	7.30074	6.65731
Lus10000828	AT1G74880	NAD(P)H:plastoquinone dehydrogenase complex subunit O	3.81148	7.02805	5.949	7.34256	5.92695	5.86648	5.58168	7.25086	1.87297
Lus10000829	AT1G53570	mitogen-activated protein kinase kinase kinase 3	10.6817	9.44234	6.96548	6.86543	7.66297	8.24779	7.96994	9.90274	10.6974
Lus10000830	AT2G13680	callose synthase 5	8.58654	5.39478	5.44222	5.3219	5.70511	6.84473	7.19456	4.91241	5.19145
Lus10000831	AT2G13680	callose synthase 5	7.10579	3.82648	0.875613	0	0	0.832761	0	2.91381	3.63381
Lus10000832	AT2G13680	callose synthase 5	4.78184	1.61331	1.59478	0	0	0	1.51779	0.841688	0.492128
Lus10000833	AT5G64070	phosphatidylinositol 4-OH kinase beta1	10.9872	10.4039	10.7907	10.9073	11.2626	11.4815	12.4435	10.3853	10.5793
Lus10000834	NA	NA	1.59224	0	0	0	0	0	1.60599	0.481374	3.4912
Lus10000835	AT3G50470	homolog of RPW8 3	0	0	0	0	0	0	0	0	0.492128
Lus10000836	AT3G50470	homolog of RPW8 3	0	0.28954	0	0	0	0	0	0	0.492128
Lus10000837	AT2G23630	SKU5 similar 16	3.65724	3.80064	5.05497	4.45734	3.74715	3.50689	5.04885	3.52316	8.00574
Lus10000838	AT5G66930	NA	10.2404	8.58189	8.26392	8.31564	8.49594	10.1486	9.47755	9.15537	8.91
Lus10000839	AT5G64030	S-adenosyl-L-methionine-dependent methyltransferases superfamily protein	5.85142	2.243	3.25789	1.97718	2.69862	2.80013	3.29824	0.841688	3.38293
Lus10000840	AT2G23560	methyl esterase 7	0	0	0	0	0	0	0	0	0.266947
Lus10000841	AT2G23570	methyl esterase 19	1.83499	0	2.74643	2.17105	0	1.11878	0	1.66852	2.15887
Lus10000842	AT3G13560	O-Glycosyl hydrolases family 17 protein	2.00118	0.530571	0	0	0	0	0	0	0
Lus10000843	AT3G57270	beta-1,3-glucanase 1	1.32287	0.28954	0.503241	0	0	0	0	0	0
Lus10000844	AT3G07320	O-Glycosyl hydrolases family 17 protein	12.0395	5.77765	14.4126	13.737	12.6388	9.83151	8.05784	3.66511	9.06231
Lus10000845	AT2G23530	Zinc-finger domain of monoamine-oxidase A repressor R1	0.597926	7.64077	9.85528	9.6747	8.88104	6.19063	0	6.44885	6.47331
Lus10000846	AT1G23280	MAK16 protein-related	6.11832	9.0047	11.3375	11.06	8.92496	8.34233	9.74357	8.42393	8.48535
Lus10000847	AT3G58520	Ubiquitin carboxyl-terminal hydrolase family protein	4.01545	0.28954	0	0	0	0.475651	0	0	0
Lus10000848	AT2G42520	P-loop containing nucleoside triphosphate hydrolases superfamily protein	10.1351	9.11529	10.5949	9.23455	8.03847	7.21701	7.40311	8.93549	9.24029
Lus10000849	AT2G42520	P-loop containing nucleoside triphosphate hydrolases superfamily protein	11.295	9.73691	10.8573	10.5847	10.1933	9.28182	10.3309	9.27965	9.78072
Lus10000850	AT3G58490	Phosphatidic acid phosphatase (PAP2) family protein	10.9759	8.74855	8.79077	8.68923	9.59126	9.51932	9.31902	9.04779	9.76392
Lus10000851	AT3G11980	Jojoba acyl CoA reductase-related male sterility protein	6.27015	10.3868	0.875613	0	0	0	0	9.77934	2.34644
Lus10000852	AT3G11980	Jojoba acyl CoA reductase-related male sterility protein	7.79394	7.64879	9.03708	7.76356	8.15276	8.35447	9.07295	7.85141	6.77174
Lus10000853	AT1G21610	wound-responsive family protein	9.14262	8.35039	8.2751	7.66926	7.41769	7.29343	8.40092	8.7355	8.73033
Lus10000854	AT1G77320	transcription coactivators	8.04335	7.79407	8.71576	8.28755	7.30629	5.03778	4.6008	6.32949	7.58449
Lus10000855	AT2G20410	RNA-binding ASCH domain protein	0	0.530571	2.3337	0	0.784158	0	1.51779	0	0
Lus10000856	AT1G21640	NAD kinase 2	8.23866	8.8843	5.87002	6.2836	7.42132	8.8788	6.70266	9.32483	7.21155
Lus10000857	AT1G77330	2-oxoglutarate (2OG) and Fe(II)-dependent oxygenase superfamily protein	6.57652	6.30612	0	0	2.01224	1.37729	2.75939	1.98951	7.08012
Lus10000858	NA	NA	7.46248	8.42293	0	0	0	3.86428	4.94002	5.45864	11.8016
Lus10000859	NA	NA	5.83968	6.99441	0	0	0.784158	7.81247	9.38925	4.00468	10.9438
Lus10000860	AT5G49610	F-box family protein	6.58699	8.77324	11.3494	11.2894	10.2356	9.86271	10.3856	8.38773	9.19224
Lus10000861	NA	NA	0	0	0	0	0	0	0	0.481465	0
Lus10000862	AT3G06430	Tetratricopeptide repeat (TPR)-like superfamily protein	4.87235	8.47294	12.1171	12.9854	12.9412	11.5104	11.7307	8.74417	6.91243
Lus10000863	AT5G23100	Protein of unknown function, DUF617	6.57357	7.3191	0	0	8.73202	7.73522	4.34747	5.91695	8.41838
Lus10000864	AT5G23090	nuclear factor Y, subunit B13	9.29758	7.34747	7.3102	7.18079	7.20642	7.72702	8.57089	7.3223	7.43636
Lus10000865	AT2G27900	NA	9.042	9.2098	8.02367	7.65452	7.91916	7.73498	7.88334	8.97973	9.32576
Lus10000866	AT5G23080	SWAP (Suppressor-of-White-APricot)/surp domain-containing protein	8.38954	8.19428	6.83862	7.02349	6.50625	5.98442	6.5238	8.38684	8.3331
Lus10000867	AT5G23060	calcium sensing receptor	7.74254	10.0006	8.69284	9.72859	10.0892	8.53462	7.16828	9.87925	8.69125
Lus10000868	AT5G23040	Protein of unknown function (DUF3353)	5.18903	5.72406	7.3265	8.17359	8.43182	7.15653	8.80296	6.86876	3.7925
Lus10000869	AT1G18520	tetraspanin11	7.18113	3.37353	4.90545	2.17105	2.33561	3.93965	0	3.85484	3.54244
Lus10000870	AT2G23810	tetraspanin8	8.81924	0.737038	4.04689	1.12795	0	0	1.0158	2.36728	0
Lus10000871	AT4G39830	Cupredoxin superfamily protein	0	0.28954	0	0.647345	0	1.14225	0	3.85493	0
Lus10000872	AT1G16300	glyceraldehyde-3-phosphate dehydrogenase of plastid 2	11.6115	11.6824	13.373	13.0517	12.5092	9.96146	7.86487	11.1045	11.6586
Lus10000873	AT5G13010	RNA helicase family protein	9.87765	9.07389	2.11741	0	1.78983	2.05657	3.32447	9.594	9.60265
Lus10000874	AT5G13010	RNA helicase family protein	7.36019	6.68086	10.0533	9.71243	9.036	9.31541	11.3263	6.11129	6.81462
Lus10000875	AT3G12760	NA	7.56987	8.71994	11.8168	11.778	10.6172	10.4724	11.8548	8.21095	9.12777
Lus10000876	AT4G10950	SGNH hydrolase-type esterase superfamily protein	0	0	0	0	0	0	0	0	0
Lus10000877	AT5G41970	Metal-dependent protein hydrolase	5.88846	9.15258	11.1664	11.0758	9.07648	7.55791	8.31805	8.33738	8.57422
Lus10000878	AT4G24100	Protein kinase superfamily protein	9.6935	8.9987	6.24227	5.06176	5.26959	4.94102	5.54499	8.92786	9.57253
Lus10000879	AT4G24120	YELLOW STRIPE like 1	7.52353	10.2581	0.503241	1.09259	3.20805	3.44234	5.32685	10.5816	10.3677
Lus10000880	AT1G64660	methionine gamma-lyase	0	0	0.503241	0	5.10966	2.19728	0	0	1.27668
Lus10000881	AT1G64660	methionine gamma-lyase	3.1734	0	3.19352	3.78958	0.784158	1.37729	1.51779	0.841829	1.01902
Lus10000882	NA	NA	4.4027	0	0	0	0	0	0	0	0
Lus10000883	AT3G21610	Acid phosphatase/vanadium-dependent haloperoxidase-related protein	8.74571	7.738	7.323	7.24854	7.61965	8.13386	8.65937	7.82019	8.43672
Lus10000884	AT3G14000	DZC (Disease resistance/zinc finger/chromosome condensation-like region) domain containing protein	7.82624	7.92209	8.32161	8.84301	8.39374	7.5396	7.57126	7.5375	7.03609
Lus10000885	AT2G20030	RING/U-box superfamily protein	0	0.28954	0	0	0.784158	1.37729	0	1.66852	0
Lus10000886	NA	NA	1.32287	0.737038	0	0	1.3729	0	0	0	0
Lus10000887	AT3G20430	NA	5.78152	6.74185	9.62057	9.39036	8.14751	7.46241	8.30134	6.06939	5.84568
Lus10000888	AT2G47010	NA	8.02175	6.78455	7.65773	7.18663	8.18523	8.46237	8.04147	7.11532	6.37427
Lus10000889	AT5G12180	calcium-dependent protein kinase 17	16.2025	6.65733	8.18806	4.88208	1.3729	0	0	6.50343	2.01752
Lus10000890	NA	NA	1.34518	0	2.44847	2.34193	2.66587	2.62852	4.29985	1.75565	1.39291
Lus10000891	AT5G12170	CRT (chloroquine-resistance transporter)-like transporter 3	7.33677	5.93965	7.37693	7.10234	6.85522	8.88575	9.3527	7.24902	7.89955
Lus10000892	AT1G62350	Pentatricopeptide repeat (PPR) superfamily protein	7.75674	7.10568	6.508	6.80689	6.28916	5.61796	5.15488	6.24157	6.53344
Lus10000893	AT1G33811	GDSL-like Lipase/Acylhydrolase superfamily protein	4.01197	4.46397	0	0	0	0	0	2.62042	4.26401
Lus10000894	AT1G31970	DEA(D/H)-box RNA helicase family protein	7.48531	8.36122	10.643	10.9844	10.4203	9.625	10.2227	8.25373	8.80659
Lus10000895	AT2G35360	ubiquitin family protein	8.98455	7.80482	9.51828	9.85247	9.64904	9.97434	10.0047	7.59771	7.47592
Lus10000896	AT2G35350	poltergeist like 1	7.57864	8.92897	5.68953	5.46809	5.12782	3.85366	4.05574	8.96326	8.77147
Lus10000897	AT5G46580	pentatricopeptide (PPR) repeat-containing protein	5.0634	7.80978	9.69738	10.0175	10.217	9.63689	11.1281	8.08185	5.34364
Lus10000898	AT4G17970	aluminum-activated, malate transporter 12	0	4.60855	0	0.647345	2.5996	2.30482	8.62	5.81399	2.75109
Lus10000899	AT2G35330	RING/U-box superfamily protein	10.4958	9.81096	9.91402	9.68999	9.30804	9.79644	9.96319	10.2169	9.60506
Lus10000900	AT4G35470	plant intracellular ras group-related LRR 4	7.00418	7.52369	5.59159	6.32809	7.04709	7.25674	7.87596	8.23202	8.30738
Lus10000901	NA	NA	8.80529	2.63242	2.37126	0	0	0	0	1.5757	0.266947
Lus10000902	AT2G35210	root and pollen arfgap	1.32287	0.530571	1.94683	0	0	0	0	0	1.01902
Lus10000903	AT4G17890	ARF-GAP domain 8	10.9166	10.0485	10.1388	10.4035	10.2027	9.60158	9.00995	9.96779	10.0794
Lus10000904	AT5G46840	RNA-binding (RRM/RBD/RNP motifs) family protein	10.2762	9.71922	11.1037	11.2533	9.18979	9.49332	10.4066	9.22435	9.55065
Lus10000905	AT4G17790	SNARE associated Golgi protein family	13.5153	8.37712	8.28965	7.41915	10.9071	11.3862	8.25326	10.3971	9.26833
Lus10000906	AT5G46800	Mitochondrial substrate carrier family protein	9.63817	10.0353	11.2236	11.1464	9.99931	9.23067	8.77927	10.096	9.68968
Lus10000907	AT5G46795	microspore-specific promoter 2	9.98277	1.25868	0	0	0	0	0	1.12981	1.60542
Lus10000908	AT1G32340	NDR1/HIN1-like 8	9.1209	8.90456	9.46081	9.73279	8.51783	9.90926	10.4075	8.58436	9.18279
Lus10000909	AT1G74580	Pentatricopeptide repeat (PPR) superfamily protein	5.11356	4.65595	4.46082	4.31845	4.16238	4.20703	2.34712	4.39256	4.6205
Lus10000910	AT4G25960	P-glycoprotein 2	11.3112	8.09443	7.38728	7.86811	7.05164	4.85866	4.69089	8.81889	5.9185
Lus10000911	NA	NA	0	0	0	0	0	0	0	0	0
Lus10000912	AT3G20440	Alpha amylase family protein	5.86112	7.86483	7.95164	8.6015	7.89716	8.01927	9.78554	6.6753	6.91519
Lus10000913	AT1G78610	mechanosensitive channel of small conductance-like 6	4.77569	4.3269	2.09514	2.48108	2.85078	4.59389	5.07226	5.17223	5.79168
Lus10000914	NA	NA	0	0	0	0	0	0	0	0	0
Lus10000915	AT3G25290	Auxin-responsive family protein	1.59224	3.30164	0	0	0	2.20844	1.0158	1.6684	8.45912
Lus10000916	AT1G03670	ankyrin repeat family protein	0	1.15691	0.875613	0	0	0	0	2.12676	2.34353
Lus10000917	AT1G09730	Cysteine proteinases superfamily protein	12.0294	10.9494	10.4046	10.2952	10.6775	11.1018	11.7952	10.45	10.5153
Lus10000918	NA	NA	3.32334	0	2.09514	0	0.901358	11.4756	14.2323	8.31314	0
Lus10000919	AT5G35670	IQ-domain 33	7.43488	6.82055	0	0	0.784158	1.35737	0	4.47194	5.36478
Lus10000920	AT2G04520	Nucleic acid-binding, OB-fold-like protein	13.6736	12.1088	14.4216	14.6993	14.1364	15.3597	16.6394	12.4109	12.19
Lus10000921	AT2G04550	indole-3-butyric acid response 5	7.48337	7.25113	7.24881	7.26685	6.33877	7.18955	8.48222	7.38864	8.26477
Lus10000922	AT5G35690	NA	11.5314	8.83239	7.47226	6.80669	8.83414	9.36006	9.46728	9.77934	10.5138
Lus10000923	AT2G32885	Rapid alkalinization factor (RALF) family protein	15.2238	5.49203	14.4378	9.33767	3.39863	0	1.51779	5.69226	1.27668
Lus10000924	AT4G04750	Major facilitator superfamily protein	11.6068	4.05586	2.98117	1.12795	0.901358	1.35737	0	5.2036	8.15269
Lus10000925	AT1G54710	homolog of yeast autophagy 18 (ATG18) H	11.6465	8.0365	6.55693	6.16017	6.24826	7.46733	7.73043	9.37521	9.4334
Lus10000926	AT3G21510	histidine-containing phosphotransmitter 1	2.49105	6.24656	0	0	5.48996	5.21648	2.92839	9.56737	5.49403
Lus10000927	AT3G05130	NA	7.71138	9.30699	11.2726	11.3127	8.74754	7.79571	9.39133	8.92378	8.42587
Lus10000928	AT5G27320	alpha/beta-Hydrolases superfamily protein	9.32781	8.48832	7.18366	7.47373	4.56617	7.45045	9.55603	8.58209	9.89587
Lus10000929	AT1G54690	gamma histone variant H2AX	8.25946	10.0968	11.6027	10.852	9.13684	7.77178	7.83934	8.74825	9.82835
Lus10000930	AT1G17070	GC-rich sequence DNA-binding factor-like protein with Tuftelin interacting domain	10.4564	8.59704	9.31722	9.55488	8.59534	8.60075	10.2635	8.96208	8.64673
Lus10000931	NA	NA	1.34518	0	0	0	0	0	0	0	0
Lus10000932	AT4G10250	HSP20-like chaperones superfamily protein	2.1753	0.28954	0	0	0.784158	5.33161	13.7297	7.07968	3.61603
Lus10000933	AT1G33360	ATP-dependent Clp protease	13.68	9.48267	8.65147	8.8646	10.2418	10.0515	9.33375	9.55842	9.6839
Lus10000934	AT3G04950	NA	7.72991	9.12968	9.75549	9.65772	9.35712	8.9828	9.10418	8.54668	8.39761
Lus10000935	AT3G24130	Pectin lyase-like superfamily protein	0	0.787448	0.503241	0	0	0	0	0	0
Lus10000936	AT3G24130	Pectin lyase-like superfamily protein	0	0	1.62619	0.647345	0	0	1.51779	0	1.61027
Lus10000937	AT1G08720	Protein kinase superfamily protein	9.69983	8.91238	6.12462	6.2548	7.03745	7.43425	7.19754	9.15388	10.3102
Lus10000938	AT5G28060	Ribosomal protein S24e family protein	9.19143	12.6948	15.9192	15.2523	13.5608	13.3813	13.3234	11.8278	11.6337
Lus10000939	AT4G32640	Sec23/Sec24 protein transport family protein	13.1357	11.3321	8.54291	7.38278	8.12201	7.83437	7.19283	11.5276	11.8592
Lus10000940	AT5G28040	DNA-binding storekeeper protein-related transcriptional regulator	10.406	10.0047	9.27469	8.64458	9.36575	9.24118	9.04334	10.4862	10.5375
Lus10000941	AT1G54490	exoribonuclease 4	10.1224	8.00181	5.89414	5.18126	4.8881	5.47439	6.28779	7.96555	9.29487
Lus10000942	AT3G04940	cysteine synthase D1	1.0194	0	0	0	0	0	0	0	0
Lus10000943	AT5G27970	ARM repeat superfamily protein	11.3658	10.2542	6.96701	6.80259	7.79969	7.53792	8.24643	9.94738	10.2723
Lus10000944	AT2G39550	Prenyltransferase family protein	5.38039	4.98101	7.22532	7.37939	7.54244	7.80284	8.20089	4.98639	5.57809
Lus10000945	AT1G69550	disease resistance protein (TIR-NBS-LRR class)	7.03411	5.53876	3.59337	2.75887	4.68462	5.28111	6.08683	6.63279	7.22161
Lus10000946	AT2G37270	ribosomal protein 5B	8.43124	11.5916	12.8838	12.4972	10.9343	10.3521	11.0138	11.0757	11.4015
Lus10000947	AT5G13820	telomeric DNA binding protein 1	11.0201	8.39323	6.76791	7.31161	7.31904	6.22251	5.35042	8.61601	8.67427
Lus10000948	AT3G12550	XH/XS domain-containing protein	6.42268	5.79623	6.37532	6.70907	8.77858	8.69941	7.52164	6.10713	6.6291
Lus10000949	AT3G48670	XH/XS domain-containing protein	6.3699	5.52537	4.68059	3.97484	5.24762	4.64393	2.61119	6.1359	6.58397
Lus10000950	AT3G12550	XH/XS domain-containing protein	0	0.530571	0	0	1.45188	0	0	0.841688	0
Lus10000951	AT3G48670	XH/XS domain-containing protein	6.83575	9.48619	5.40006	5.73144	7.34107	6.39555	4.14178	10.4401	9.79234
Lus10000952	AT1G21000	PLATZ transcription factor family protein	8.71627	5.62272	4.73042	2.3115	4.17407	11.1402	12.4178	9.04442	8.15372
Lus10000953	AT2G39670	Radical SAM superfamily protein	10.3874	11.0525	12.7072	13.005	12.2859	11.8644	11.9312	10.9704	10.6843
Lus10000954	AT1G07570	Protein kinase superfamily protein	6.60715	7.91431	8.54381	9.05054	9.1002	10.4621	10.0996	8.21183	7.95292
Lus10000955	AT3G12530	PSF2	5.33744	4.71574	8.38365	7.75934	7.278	5.08229	3.44084	2.19062	4.16446
Lus10000956	AT2G39650	Protein of unknown function (DUF506)	12.4074	7.28401	6.38485	5.14784	7.32429	7.71828	5.67631	7.27694	7.41016
Lus10000957	AT4G17030	expansin-like B1	12.1551	8.05735	7.51029	5.66	6.23449	6.28169	5.04885	8.26958	6.53421
Lus10000958	AT4G17030	expansin-like B1	2.91074	5.83232	0	0	0	0	1.60599	5.70305	7.85186
Lus10000959	AT4G17600	Chlorophyll A-B binding family protein	7.12022	9.53648	11.5662	12.3484	11.8994	10.2442	9.98321	9.58244	7.33692
Lus10000960	AT4G30020	PA-domain containing subtilase family protein	3.83138	1.25868	1.80915	2.49469	0.901358	1.92791	0	1.83789	0
Lus10000961	NA	NA	14.1638	7.37052	9.26523	5.24123	4.72457	4.29314	3.6278	5.24188	4.39311
Lus10000962	AT5G04770	cationic amino acid transporter 6	9.94988	7.97742	5.19306	5.55478	6.86788	6.68215	5.73443	9.08198	8.57641
Lus10000963	AT2G44730	Alcohol dehydrogenase transcription factor Myb/SANT-like family protein	8.45552	7.36741	5.88929	6.07791	6.00671	7.18177	6.51625	6.49072	7.99435
Lus10000964	NA	NA	0.597926	1.98672	1.59478	0	0	0	0	3.05803	0.68686
Lus10000965	AT2G41710	Integrase-type DNA-binding superfamily protein	5.68402	7.29779	8.9265	9.64464	10.4269	10.3719	8.49214	7.07562	7.6707
Lus10000966	AT2G06050	oxophytodienoate-reductase 3	10.0763	10.1271	6.78811	7.18079	8.03512	7.85932	6.6089	9.53595	11.7411
Lus10000967	AT1G77300	histone methyltransferases(H3-K4 specific);histone methyltransferases(H3-K36 specific)	11.8001	10.199	9.38975	9.3914	9.35511	9.23187	9.4034	10.3395	10.8501
Lus10000968	AT1G77280	Protein kinase protein with adenine nucleotide alpha hydrolases-like domain	10.6372	10.8236	6.34954	5.46809	7.62188	7.83908	9.10198	9.70394	9.68745
Lus10000969	AT1G21580	Zinc finger C-x8-C-x5-C-x3-H type family protein	10.1146	8.78569	8.04798	8.16066	7.29142	7.83438	8.61138	8.46815	9.3948
Lus10000970	AT1G09760	U2 small nuclear ribonucleoprotein A	7.29007	9.59113	12.3554	12.4454	11.4494	11.0975	11.9695	9.24192	9.13675
Lus10000971	AT5G52560	UDP-sugar pyrophosphorylase	9.89373	9.64907	8.28519	8.84255	8.53946	7.71096	7.1695	9.02547	9.44978
Lus10000972	AT1G21550	Calcium-binding EF-hand family protein	8.14999	6.27361	3.19352	1.75316	0	0.475651	1.0158	3.91277	6.132
Lus10000973	AT1G77260	S-adenosyl-L-methionine-dependent methyltransferases superfamily protein	9.28824	8.62052	9.76974	9.47505	8.0135	8.21506	8.72703	8.89768	9.23531
Lus10000974	AT5G26650	AGAMOUS-like 36	0	4.3354	5.11386	3.7177	2.79128	3.01811	0	3.39332	1.87297
Lus10000975	AT4G29430	ribosomal protein S15A E	8.66532	9.11375	11.8	11.8262	10.1424	10.1669	11.0423	8.61895	7.89964
Lus10000976	NA	NA	0	0	0	0	0	0	0	0	0
Lus10000977	NA	NA	0	0	0	0	0	0	0	0	1.01902
Lus10000978	AT2G19710	Regulator of Vps4 activity in the MVB pathway protein	10.3263	8.23444	8.4467	7.80321	7.02781	7.77037	8.79088	9.06857	9.20474
Lus10000979	NA	NA	0	0	0.503241	0	0	0	0	0	0
Lus10000980	AT1G17930	Aminotransferase-like, plant mobile domain family protein	0	0	0	0	0	0	0	0	0
Lus10000981	AT4G19810	Glycosyl hydrolase family protein with chitinase insertion domain	2.35285	0	0	0	0	0	0	0	0
Lus10000982	AT4G29510	arginine methyltransferase 11	5.42888	8.40413	11.6807	11.8554	10.2071	9.44922	9.76356	7.25279	7.94791
Lus10000983	AT2G31100	alpha/beta-Hydrolases superfamily protein	0	0.588582	1.17132	0	1.45188	0	0	0	1.01902
Lus10000984	NA	NA	1.81914	0	1.78152	0	0	0	0	0	0
Lus10000985	AT4G18550	alpha/beta-Hydrolases superfamily protein	0	0.530571	0	0	1.45188	0.475651	0	1.36977	6.2471
Lus10000986	AT4G18570	Tetratricopeptide repeat (TPR)-like superfamily protein	9.0277	7.58152	9.93918	9.53144	8.99805	7.61287	4.61149	6.69205	6.57479
Lus10000987	AT1G29040	NA	9.06296	7.31749	10.1428	10.3445	10.8347	10.6312	10.1283	8.2415	7.93733
Lus10000988	AT1G29050	TRICHOME BIREFRINGENCE-LIKE 38	6.96846	8.21075	6.89581	7.84129	10.3541	10.4384	8.51721	8.1398	10.2931
Lus10000989	AT2G34090	maternal effect embryo arrest 18	6.54372	9.09894	10.213	10.3682	9.63996	9.42381	10.7475	9.10698	6.88365
Lus10000990	AT2G31130	NA	8.94144	7.94352	5.23073	5.13768	4.59216	5.64584	5.52633	8.58292	7.69546
Lus10000991	AT1G78270	UDP-glucosyl transferase 85A4	0	0	0	0	0	0	0	0	0
Lus10000992	AT1G22340	UDP-glucosyl transferase 85A7	0	0	0	0	0	0	0	0	0
Lus10000993	AT1G22380	UDP-glucosyl transferase 85A3	0	0.787448	0.503241	0	0	0	0	2.62034	2.16218
Lus10000994	NA	NA	0	0	0	0	0	0	0	0	0
Lus10000995	AT4G17615	calcineurin B-like protein 1	10.6336	7.95261	8.31811	8.60193	8.35004	7.43038	5.91779	7.43885	7.69119
Lus10000996	AT5G01960	RING/U-box superfamily protein	11.5004	8.94727	7.09074	6.66821	6.35917	6.81954	6.51437	9.12244	9.24394
Lus10000997	AT3G15080	Polynucleotidyl transferase, ribonuclease H-like superfamily protein	5.92163	7.00576	8.55983	8.06191	7.01161	6.5873	6.54627	6.15202	7.45135
Lus10000998	AT5G41150	Restriction endonuclease, type II-like superfamily protein	7.69983	6.59921	5.92306	6.22162	5.84602	4.82836	7.44204	5.72495	7.53684
Lus10000999	NA	NA	15.1035	6.28408	9.52014	5.74246	2.49159	0	1.0158	5.13208	3.19552
Lus10001000	NA	NA	13.9941	5.42694	8.58504	5.40983	0.784158	0	1.95812	4.26471	0.858407
Lus10001001	AT4G37190	NA	4.52383	7.67789	8.25601	7.81478	6.35672	6.85495	7.70403	7.20519	7.77442
Lus10001002	AT4G33510	3-deoxy-d-arabino-heptulosonate 7-phosphate synthase	11.0645	11.0645	11.4045	11.7309	11.5422	11.5757	10.8963	11.1804	10.949
Lus10001003	AT4G37030	NA	7.25581	7.89127	4.19098	5.52905	5.14548	7.47916	8.26346	8.481	9.50066
Lus10001004	AT4G17060	FRIGIDA interacting protein 2	8.92131	8.44935	6.96897	7.86373	8.21671	9.3064	9.30043	8.75281	9.5717
Lus10001005	AT4G17610	tRNA/rRNA methyltransferase (SpoU) family protein	7.42082	9.33837	8.47503	9.10449	7.42121	4.99503	7.67379	8.54973	9.24057
Lus10001006	AT2G19170	subtilisin-like serine protease 3	6.66836	8.52046	10.4788	10.9293	9.3669	7.51123	10.9197	6.65001	8.47132
Lus10001007	NA	NA	0.597926	1.76566	2.90281	1.46035	1.84939	0.475651	0	0.67287	1.15692
Lus10001008	AT4G17600	Chlorophyll A-B binding family protein	7.73898	10.0679	11.0616	11.5072	13.093	11.7616	9.24346	10.47	8.15002
Lus10001009	AT4G17030	expansin-like B1	5.0704	2.61508	0	0	0	0	1.0158	8.68763	9.05961
Lus10001010	AT4G17030	expansin-like B1	7.68322	6.46507	4.82614	4.52656	6.33036	6.17227	5.87262	6.18385	7.3582
Lus10001011	AT2G35160	SU(VAR)3-9 homolog 5	10.2873	8.82624	8.49238	8.54044	8.12889	8.85321	9.70386	8.31594	9.83045
Lus10001012	AT2G39740	Nucleotidyltransferase family protein	9.14272	8.02817	8.82623	8.51056	8.35993	8.12014	9.19354	8.12655	8.30607
Lus10001013	AT2G39750	S-adenosyl-L-methionine-dependent methyltransferases superfamily protein	7.52114	8.56635	6.75884	6.14978	7.8503	7.76778	6.36769	7.80614	8.40172
Lus10001014	AT2G39770	Glucose-1-phosphate adenylyltransferase family protein	11.4144	6.00168	6.42968	7.73331	8.03184	8.22622	3.79963	6.53148	3.16809
Lus10001015	AT3G55605	Mitochondrial glycoprotein family protein	6.7963	9.70666	10.1985	10.0199	8.44697	8.60903	9.51976	9.58958	8.81981
Lus10001016	AT3G55610	delta 1-pyrroline-5-carboxylate synthase 2	8.5215	8.69199	11.3106	11.0698	11.169	12.2327	11.8953	8.74414	9.56373
Lus10001017	AT3G55605	Mitochondrial glycoprotein family protein	4.23404	7.14095	8.73551	8.3813	6.81054	7.00041	6.73886	6.68373	5.56201
Lus10001018	AT3G55610	delta 1-pyrroline-5-carboxylate synthase 2	7.21883	7.52427	4.29155	3.27097	3.54747	4.39889	2.56793	7.8264	9.07725
Lus10001019	AT3G55610	delta 1-pyrroline-5-carboxylate synthase 2	8.60679	8.72404	2.76065	2.98207	2.45372	3.2725	2.61119	9.12289	10.4236
Lus10001020	AT2G39805	Integral membrane Yip1 family protein	7.41281	7.70918	9.08691	9.32816	10.8506	10.438	8.89641	8.04669	8.13713
Lus10001021	AT5G05987	prenylated RAB acceptor 1.A2	9.01116	8.64705	8.36498	8.23839	8.84125	9.27066	8.81729	8.75285	9.75063
Lus10001022	AT1G47550	exocyst complex component sec3A	11.9235	1.2225	3.20397	0.647345	0.784158	0	0	0.841688	0.266947
Lus10001023	AT5G05980	DHFS-FPGS homolog B	8.32313	7.60685	8.55157	8.69582	7.78771	5.90371	7.84538	7.52514	7.49263
Lus10001024	AT5G05970	Transducin/WD40 repeat-like superfamily protein	8.23471	8.87139	7.14995	6.9179	7.5197	6.95119	6.63009	8.88744	8.88886
Lus10001025	AT2G39840	type one serine/threonine protein phosphatase 4	9.50537	8.26443	10.2213	9.51435	9.69175	9.7007	8.60024	9.05956	9.39586
Lus10001026	AT1G07410	RAB GTPase homolog A2B	10.8274	0.737038	3.49849	1.43234	0	0	0	1.36977	0.266947
Lus10001027	AT5G17540	HXXXD-type acyl-transferase family protein	3.09544	3.8037	3.8997	3.36067	3.73141	2.06887	0	4.84454	2.70232
Lus10001028	AT4G13990	Exostosin family protein	0	2.00281	0	0.647345	3.56534	2.05657	1.0158	8.34015	1.94322
Lus10001029	AT2G47790	Transducin/WD40 repeat-like superfamily protein	7.89038	9.24992	13.5498	13.8395	11.988	11.9912	13.258	8.74884	9.22599
Lus10001030	NA	NA	2.33066	0.588582	3.72856	0	2.01224	3.16243	4.7629	0	2.40856
Lus10001031	AT5G37660	plasmodesmata-located protein 7	1.83499	0	0	0	0	0	0	0.841688	0
Lus10001032	AT1G24020	MLP-like protein 423	0	0	0.503241	0	0	0	0	0	6.94281
Lus10001033	AT1G24020	MLP-like protein 423	0	0	0	0	0	0	0	0	1.87297
Lus10001034	AT2G34930	disease resistance family protein / LRR family protein	4.96263	0	5.03007	0.647345	0	0	0	0.481374	0
Lus10001035	AT2G34930	disease resistance family protein / LRR family protein	7.51674	6.67877	5.13661	4.82019	4.64353	5.22195	6.05325	7.15994	5.39402
Lus10001036	AT1G24020	MLP-like protein 423	1.0194	0	0.503241	0	0	1.14225	0	0	1.60542
Lus10001037	AT1G24020	MLP-like protein 423	3.35667	0	0.503241	0	0	0	0	0	5.16023
Lus10001038	AT1G69550	disease resistance protein (TIR-NBS-LRR class)	7.45351	6.53266	5.45102	6.26347	5.95727	6.97174	8.05295	7.0777	7.86935
Lus10001039	AT5G36930	Disease resistance protein (TIR-NBS-LRR class) family	7.44234	6.2141	1.41661	1.95766	1.3729	2.53441	2.79735	7.28059	7.0433
Lus10001040	AT5G36930	Disease resistance protein (TIR-NBS-LRR class) family	6.06567	4.75189	3.24783	2.64507	1.3729	1.37729	1.0158	5.77275	5.89136
Lus10001041	AT1G24020	MLP-like protein 423	0	0	0	1.12795	1.3729	3.2831	0	1.36982	9.82645
Lus10001042	AT1G24020	MLP-like protein 423	0	0.737038	0	0	0	5.10331	0	1.83782	10.8351
Lus10001043	AT1G22640	myb domain protein 3	6.9093	2.10074	2.55477	0	0	0	0	0	0
Lus10001044	AT2G43020	polyamine oxidase 2	9.31086	4.86478	4.25042	3.94192	3.3366	1.56205	0	6.11539	5.48817
Lus10001045	AT5G08560	transducin family protein / WD-40 repeat family protein	11.7488	9.42148	9.05278	8.90985	8.94225	10.1454	10.4335	9.87771	9.12958
Lus10001046	AT5G08560	transducin family protein / WD-40 repeat family protein	10.7097	9.51131	10.5222	10.4619	11.0669	11.5398	11.6366	9.59066	9.48632
Lus10001047	AT3G45890	Protein of unknown function, DUF647	5.76282	6.1056	4.2287	4.16176	3.83817	3.55124	3.41666	6.28261	6.22803
Lus10001048	AT4G19150	Ankyrin repeat family protein	8.71917	9.34015	10.2577	10.4012	9.94641	10.1997	10.3061	8.44949	8.14918
Lus10001049	AT2G30800	helicase in vascular tissue and tapetum	6.70217	1.95949	2.09514	2.34193	3.3582	2.62019	1.0158	1.83789	0.492128
Lus10001050	AT5G17230	PHYTOENE SYNTHASE	5.91621	1.8151	2.65378	0.647345	0	0	2.99523	5.31525	7.36624
Lus10001051	AT1G06660	NA	4.11081	7.50097	5.51406	5.67905	5.32833	5.84435	7.31	7.97917	8.46209
Lus10001052	AT5G43980	plasmodesmata-located protein 1	7.22424	8.38136	9.17178	9.04341	9.15632	10.1023	9.72059	8.04885	10.6137
Lus10001053	AT2G30860	glutathione S-transferase PHI 9	0.597926	1.25868	2.22961	1.09259	1.78983	0.475651	1.51779	1.36987	1.60055
Lus10001054	AT2G30950	FtsH extracellular protease family	8.99183	9.65865	10.3257	10.883	10.9642	11.5473	12.1373	10.0094	8.61708
Lus10001055	AT3G59110	Protein kinase superfamily protein	7.18829	9.28872	10.4515	10.6493	10.3823	8.81028	8.16959	8.89166	9.4152
Lus10001056	AT1G06490	glucan synthase-like 7	7.2483	7.99168	7.52121	7.06776	6.62294	5.61587	7.2718	6.61543	8.82342
Lus10001057	AT5G26742	DEAD box RNA helicase (RH3)	7.9045	9.85236	10.7264	10.9116	10.2647	10.2109	10.9035	10.0466	8.73791
Lus10001058	AT3G05940	Protein of unknown function (DUF300)	9.66285	9.19204	8.92825	9.05172	9.66183	10.2294	9.9579	8.76597	9.0982
Lus10001059	AT5G53160	regulatory components of ABA receptor 3	8.82761	8.22626	7.31667	8.14777	7.59192	5.99007	4.70094	7.89164	10.8231
Lus10001060	AT5G53170	FTSH protease 11	7.96891	8.87599	7.89264	8.09647	7.94037	6.78554	6.4632	9.39745	7.92154
Lus10001061	AT5G24130	NA	8.23906	0.28954	3.8997	2.17105	7.87823	12.2799	14.3424	5.95429	0
Lus10001062	AT4G11070	WRKY family transcription factor	0	0	0	0	1.28935	0	0	1.12976	6.50165
Lus10001063	AT5G47980	HXXXD-type acyl-transferase family protein	0	0	0	1.12795	0	0	0	0	0
Lus10001064	AT5G63560	HXXXD-type acyl-transferase family protein	0	0	0	0	0	0	0	0	0
Lus10001065	AT5G41040	HXXXD-type acyl-transferase family protein	0	0	0.503241	0	0	0	0	0	0
Lus10001066	AT5G53210	basic helix-loop-helix (bHLH) DNA-binding superfamily protein	0	0	1.78152	1.12795	3.82339	1.57934	1.51779	0	0
Lus10001067	AT5G53220	NA	9.84566	9.08014	7.43441	8.43057	8.20768	9.76915	9.43133	9.76594	8.50857
Lus10001068	AT4G33880	ROOT HAIR DEFECTIVE 6-LIKE 2	0	0	0	0	0	0	0	0	0
Lus10001069	NA	NA	0	0	0	0	0.784158	0.832761	0	0	1.01171
Lus10001070	NA	NA	0	0	0	0	0	0	0	0	0
Lus10001071	AT1G55270	Galactose oxidase/kelch repeat superfamily protein	7.3715	7.4767	7.05063	7.01171	7.77136	7.48886	7.13474	7.84893	7.20966
Lus10001072	AT1G25260	Ribosomal protein L10 family protein	10.1008	10.1361	12.4043	11.7901	9.58217	8.37727	9.95702	9.71423	8.16745
Lus10001073	AT2G25570	binding	0	0	0	0	0	0	0	0	0
Lus10001074	AT3G58570	P-loop containing nucleoside triphosphate hydrolases superfamily protein	0	0	0	0	0	0	0	0	0
Lus10001075	NA	NA	4.29646	0	4.34235	4.04912	1.3729	0	0	0	0.266947
Lus10001076	AT5G15050	Core-2/I-branching beta-1,6-N-acetylglucosaminyltransferase family protein	9.29539	8.09247	7.25618	7.24346	6.46919	6.59368	5.56162	7.31332	9.34924
Lus10001077	AT5G16990	Zinc-binding dehydrogenase family protein	2.72464	2.3889	2.3526	2.49469	2.56449	2.32547	2.02363	1.57549	4.4337
Lus10001078	NA	NA	1.32287	0	0	0.647345	0	1.37729	1.0158	0	0
Lus10001079	AT5G37490	ARM repeat superfamily protein	2.1753	1.29398	4.51029	3.64815	0.784158	2.06887	1.95812	2.75354	8.38525
Lus10001080	AT1G48440	B-cell receptor-associated 31-like	10.5067	10.2192	10.3304	10.448	10.9422	12.3868	12.5666	10.1849	10.574
Lus10001081	AT1G73500	MAP kinase kinase 9	7.26071	4.87136	5.32866	6.34049	3.47454	6.81907	7.46286	7.77	10.5551
Lus10001082	AT5G47030	ATPase, F1 complex, delta/epsilon subunit	12.0682	11.9235	11.7088	11.7191	10.9796	10.4413	10.6153	11.7193	11.9617
Lus10001083	AT5G47040	lon protease 2	9.4068	7.43184	7.29921	7.39844	8.05394	7.87356	7.76114	7.36799	8.26252
Lus10001084	AT5G47040	lon protease 2	10.6979	7.77594	5.72462	5.38373	5.54893	4.71979	4.24597	8.55432	9.44897
Lus10001085	AT1G32730	NA	7.84822	8.06527	8.4086	8.61335	7.81759	7.90555	8.69913	7.61677	7.75447
Lus10001086	AT4G17100	NA	9.56129	10.0447	6.70857	6.45605	8.03974	6.46272	9.45598	10.2468	10.75
Lus10001087	AT4G17090	chloroplast beta-amylase	8.98967	9.81466	7.64732	3.59417	3.47454	3.44706	2.83433	8.53829	7.02333
Lus10001088	AT5G47070	Protein kinase superfamily protein	9.95618	8.54253	6.9327	6.73281	5.44219	5.9681	8.0634	8.73682	9.80494
Lus10001089	NA	NA	4.26119	0.588582	0	0	0	1.14225	0	0	1.50568
Lus10001090	AT1G05490	chromatin remodeling 31	2.7161	1.6948	0	0.647345	0	0	0	1.36992	1.60055
Lus10001091	AT1G05490	chromatin remodeling 31	0.597926	0.28954	3.46172	3.94192	1.28935	0	1.0158	0.841829	1.50046
Lus10001092	AT5G27430	Signal peptidase subunit	6.66826	8.4113	7.57158	7.05512	7.20952	6.53411	6.93019	8.2443	7.39223
Lus10001093	AT5G16770	myb domain protein 9	3.00605	0	0	0	0	0	0	2.47392	6.65733
Lus10001094	NA	NA	0	0	0	0	0	0	0	0	0
Lus10001095	NA	NA	6.76059	1.38682	3.78725	3.90315	3.8375	5.37423	3.79963	2.66612	2.15555
Lus10001096	NA	NA	0	0	0	2.1879	0	0.475651	0	0.993059	0
Lus10001097	NA	NA	0	0	0	0	0	0	0	0	0
Lus10001098	NA	NA	0	0	0	0	0	0	0	0	0
Lus10001099	AT4G22240	Plastid-lipid associated protein PAP / fibrillin family protein	10.9897	10.9252	9.11771	9.63284	9.80036	10.1375	10.4633	11.9938	10.8492
Lus10001100	AT3G48470	embryo defective 2423	9.76235	9.13975	7.98438	7.57815	7.18681	6.62878	8.98634	9.07337	9.50165
Lus10001101	AT3G48470	embryo defective 2423	8.32515	7.10925	2.91558	2.154	2.01224	2.06887	2.61119	7.54818	7.79476
Lus10001102	AT5G50320	radical SAM domain-containing protein / GCN5-related N-acetyltransferase (GNAT) family protein	8.03176	8.15545	11.5003	11.3775	10.1454	10.3602	11.9666	8.43468	8.53442
Lus10001103	AT1G06620	2-oxoglutarate (2OG) and Fe(II)-dependent oxygenase superfamily protein	0	1.56355	0	2.87478	2.37667	2.52551	0	4.27941	6.80746
Lus10001104	AT5G63290	Radical SAM superfamily protein	5.46923	6.95687	5.45758	5.99546	5.34865	5.72545	6.61512	7.34182	6.88613
Lus10001105	AT3G06240	F-box family protein	7.74333	7.6062	7.52931	7.10067	7.08904	7.33242	8.73334	7.96436	9.36584
Lus10001106	AT5G63280	C2H2-like zinc finger protein	9.28133	7.7565	6.92584	6.93821	7.46233	8.20435	7.79433	8.06598	8.05224
Lus10001107	AT3G26040	HXXXD-type acyl-transferase family protein	0	0	2.84688	1.43234	0	0	2.24094	0.841829	7.08307
Lus10001108	AT1G06620	2-oxoglutarate (2OG) and Fe(II)-dependent oxygenase superfamily protein	3.08885	6.48262	2.94079	0	2.82134	5.65297	11.3107	6.04784	12.6087
Lus10001109	AT1G06620	2-oxoglutarate (2OG) and Fe(II)-dependent oxygenase superfamily protein	4.78423	5.65574	2.09514	0	0	0.475651	6.28779	3.87443	11.5426
Lus10001110	AT3G25810	Terpenoid cyclases/Protein prenyltransferases superfamily protein	3.59728	0	0.503241	1.75316	0	0	0	0.993059	5.36125
Lus10001111	AT5G18980	ARM repeat superfamily protein	8.75189	6.53727	0.503241	0	0	0	0	7.53894	5.28619
Lus10001112	AT1G72470	exocyst subunit exo70 family protein D1	0	2.80139	0	2.13675	1.45188	2.43372	4.43027	1.36977	4.03456
Lus10001113	AT3G14090	exocyst subunit exo70 family protein D3	0	0	0	0	0	0	0	0	0.492128
Lus10001114	AT4G14290	alpha/beta-Hydrolases superfamily protein	9.39346	8.59023	5.25172	6.26615	6.24775	6.26576	6.46615	8.71044	8.9982
Lus10001115	AT5G35630	glutamine synthetase 2	11.6782	11.7944	9.7769	10.7696	11.9032	11.1631	7.80525	12.4277	11.2103
Lus10001116	AT5G18970	AWPM-19-like family protein	2.33066	4.35642	0	0	0.784158	1.75655	2.02363	3.9867	8.02013
Lus10001117	AT3G21580	cobalt ion transmembrane transporters	8.09283	8.91765	10.489	10.8494	10.8637	10.1886	9.34139	8.66473	8.11446
Lus10001118	AT1G06620	2-oxoglutarate (2OG) and Fe(II)-dependent oxygenase superfamily protein	0	0	0	0	0	0	0	0	0
Lus10001119	NA	NA	0	0.588582	1.59478	0	0.784158	0.475651	1.60599	0.481465	1.28277
Lus10001120	AT5G42440	Protein kinase superfamily protein	3.87102	5.73293	6.85252	7.59262	8.59832	7.69329	8.95399	5.27904	7.65977
Lus10001121	AT5G39940	FAD/NAD(P)-binding oxidoreductase family protein	6.13135	7.50757	8.92324	9.33356	9.02284	9.34921	10.7813	6.53756	6.95034
Lus10001122	NA	NA	0	0	0	1.46035	0	0	0	0	0
Lus10001123	NA	NA	0	4.47843	0	0	0	0	1.0158	2.42137	0
Lus10001124	AT3G28630	Protein of unknown function (DUF569)	10.5667	2.95263	6.26219	6.19644	6.26997	5.05328	6.15167	2.98756	1.15027
Lus10001125	AT5G03560	Tetratricopeptide repeat (TPR)-like superfamily protein	4.18796	5.02698	7.43623	7.86782	8.13835	8.64133	9.07394	5.57117	5.06797
Lus10001126	AT4G18905	Transducin/WD40 repeat-like superfamily protein	8.06116	9.85421	14.5101	14.1075	12.0261	11.7961	12.8071	9.42475	9.4206
Lus10001127	NA	NA	2.82467	2.17836	4.86048	2.154	4.07887	13.51	14.2882	6.39891	4.81749
Lus10001128	AT4G34215	Domain of unknown function (DUF303)	8.28711	6.95601	7.10661	5.98139	3.3166	9.56631	5.54867	9.62839	5.58601
Lus10001129	AT3G53010	Domain of unknown function (DUF303)	8.12474	5.22629	5.85472	5.82626	5.08538	3.97264	0	7.39889	7.73965
Lus10001130	AT5G67090	Subtilisin-like serine endopeptidase family protein	7.66167	8.65879	7.06979	7.10827	6.10079	4.26679	3.72947	7.59043	10.0769
Lus10001131	AT1G45976	S-ribonuclease binding protein 1	9.34336	8.58122	8.95292	8.70994	7.92054	8.77354	10.662	8.91253	7.93528
Lus10001132	AT5G67070	ralf-like 34	0	0	0	0	0	0	0	0	0
Lus10001133	AT1G46264	heat shock transcription factor B4	4.30218	6.95119	6.54465	8.9753	8.92878	8.35088	7.98815	6.55596	6.80867
Lus10001134	NA	NA	0	0	0	0	0	0	0	0	0
Lus10001135	NA	NA	11.8068	9.2728	1.41661	1.46035	0.901358	0	4.35179	9.54595	10.5635
Lus10001136	AT5G40450	NA	13.0972	11.7725	2.92824	0	0.901358	0.475651	5.81222	11.6134	12.4032
Lus10001137	AT5G40440	mitogen-activated protein kinase kinase 3	7.24652	5.77336	4.87127	5.03709	6.72314	6.72197	5.16217	5.09898	6.5814
Lus10001138	NA	NA	0	0	0	0	0	0	0	0	0
Lus10001139	AT5G63090	Lateral organ boundaries (LOB) domain family protein	1.32287	4.91382	0	0	0	0	0	5.35073	5.32513
Lus10001140	AT5G52890	AT hook motif-containing protein	8.19577	6.59723	10.1872	9.31762	8.23829	7.22862	7.97515	6.94032	6.58507
Lus10001141	AT1G11655	NA	0	0	0	0	0	0	0	1.47641	4.72734
Lus10001142	AT3G21690	MATE efflux family protein	13.3513	13.162	9.88124	9.81808	9.06756	8.23732	6.66809	12.9784	12.9685
Lus10001143	AT4G21920	NA	2.46071	2.24751	0.503241	1.46035	0	4.94603	8.71962	5.23416	8.53634
Lus10001144	NA	NA	7.49896	6.05955	4.30752	2.98207	1.7277	6.40043	5.66095	6.76222	2.87819
Lus10001145	AT4G04720	calcium-dependent protein kinase 21	7.00914	8.25341	4.26546	4.86908	4.58341	3.76221	2.29501	8.70914	9.12246
Lus10001146	AT1G50700	calcium-dependent protein kinase 33	6.48504	8.61181	10.5298	10.771	9.72795	9.33189	9.75885	8.6456	8.4177
Lus10001147	AT1G64570	Homeodomain-like superfamily protein	10.4596	9.68449	8.76745	8.52046	9.07745	8.54037	8.50536	9.75445	9.37059
Lus10001148	AT1G05170	Galactosyltransferase family protein	1.59224	0.530571	1.17132	0	0.901358	1.14225	1.0158	0.481374	0
Lus10001149	AT2G40260	Homeodomain-like superfamily protein	0	0	1.59478	0	0.901358	0.832761	1.0158	2.57323	2.40856
Lus10001150	AT5G21050	NA	12.2431	6.99893	9.23876	9.0953	10.2751	10.8171	11.2138	6.71392	5.70378
Lus10001151	AT5G20950	Glycosyl hydrolase family protein	0	0	0	0	0	0	0	0	0
Lus10001152	AT5G20990	molybdopterin biosynthesis CNX1 protein / molybdenum cofactor biosynthesis enzyme CNX1 (CNX1)	0	0	0	0	0	0	0	0	0
Lus10001153	AT3G43720	Bifunctional inhibitor/lipid-transfer protein/seed storage 2S albumin superfamily protein	9.76888	10.6352	8.03623	7.1112	8.24398	7.93726	6.34968	10.3783	7.23383
Lus10001154	AT1G05820	SIGNAL PEPTIDE PEPTIDASE-LIKE 5	14.3046	4.22771	7.65054	3.08193	0.784158	2.51656	3.59236	3.61925	5.83747
Lus10001155	AT2G41380	S-adenosyl-L-methionine-dependent methyltransferases superfamily protein	12.5125	7.51541	5.11109	4.29647	3.73141	8.35117	9.01127	8.00271	9.49819
Lus10001156	AT2G47300	ribonuclease Ps	6.56606	8.46043	11.0158	11.1672	10.0114	9.91342	11.3735	8.44619	8.1549
Lus10001157	AT2G34570	PIN domain-like family protein	4.77569	9.0161	10.4112	10.3126	8.04032	7.93909	8.80008	8.5955	8.54252
Lus10001158	AT2G43110	NA	8.65284	9.14931	12.3612	12.2199	10.3391	10.3687	10.922	8.68434	8.68219
Lus10001159	AT2G43120	RmlC-like cupins superfamily protein	11.7748	6.00135	2.11741	0.647345	3.5302	3.77352	2.61119	6.81387	8.86035
Lus10001160	AT4G17010	NA	9.80836	8.90326	9.07935	9.24141	8.705	8.52419	8.74918	8.56413	8.18011
Lus10001161	AT1G05960	ARM repeat superfamily protein	12.7032	10.1471	7.54537	6.99396	6.96601	7.53187	8.01154	10.1941	10.4122
Lus10001162	AT2G04850	Auxin-responsive family protein	3.46426	7.09868	0.503241	0	5.75569	6.60054	4.95973	7.89534	10.4504
Lus10001163	AT2G04865	Aminotransferase-like, plant mobile domain family protein	6.8369	7.20797	3.3195	3.09092	4.83852	4.03644	2.02363	7.54821	6.72566
Lus10001164	AT5G48130	Phototropic-responsive NPH3 family protein	1.81914	1.38682	5.48044	5.5079	3.60043	4.23449	4.85867	4.23449	5.65834
Lus10001165	AT5G55560	Protein kinase superfamily protein	11.917	8.31887	6.09249	5.43776	4.27477	8.13277	7.52869	7.9308	7.06686
Lus10001166	AT2G04900	NA	8.10756	8.85158	10.9315	10.8562	10.1581	10.3433	11.0036	8.62258	9.10746
Lus10001167	AT5G35740	Carbohydrate-binding X8 domain superfamily protein	7.48311	5.37483	4.85718	6.73754	6.58223	8.31175	9.49435	5.44565	5.93136
Lus10001168	AT1G08070	Tetratricopeptide repeat (TPR)-like superfamily protein	2.8167	0.917624	0.875613	2.89545	2.85078	0.832761	0	0.481374	0.266947
Lus10001169	AT3G27690	photosystem II light harvesting complex gene 2.3	8.4944	13.1106	12.677	14.1688	14.0727	13.0004	6.64666	14.5556	10.4783
Lus10001170	AT2G05120	Nucleoporin, Nup133/Nup155-like	8.81459	10.0727	12.2891	12.4522	10.8924	10.5101	12.9355	10.0055	9.57684
Lus10001171	AT2G05230	DNAJ heat shock N-terminal domain-containing protein	7.62322	7.71142	4.70756	4.03522	6.36371	6.60262	6.67748	7.67247	7.61562
Lus10001172	AT5G48170	F-box family protein	0	6.46458	5.13388	6.58897	8.11947	5.93422	2.24094	5.06533	2.87618
Lus10001173	AT3G07750	3\'-5\'-exoribonuclease family protein	7.68932	8.96218	11.1518	11.3142	10.8812	10.344	10.9702	8.83963	8.22425
Lus10001174	AT2G05320	beta-1,2-N-acetylglucosaminyltransferase II	7.62684	8.21522	7.36046	7.73614	8.6756	9.17707	8.6838	8.12855	7.56526
Lus10001175	AT2G05310	NA	6.39586	7.14019	1.80915	2.17105	4.95032	5.61377	5.20277	6.85141	4.44924
Lus10001176	AT5G35870	NA	6.34555	4.91948	1.94683	1.75316	0.784158	2.87183	2.34712	4.60704	5.09136
Lus10001177	AT4G14540	nuclear factor Y, subunit B3	4.70554	6.57946	5.62415	7.01543	8.27809	10.3078	10.1882	7.34705	10.2869
Lus10001178	AT4G12730	FASCICLIN-like arabinogalactan 2	4.13397	6.5206	0	0	1.28935	2.19728	4.77246	3.87446	6.05229
Lus10001179	AT5G48220	Aldolase-type TIM barrel family protein	8.33926	9.36655	10.8749	11.1943	11.0015	11.2485	11.3881	9.53324	8.95691
Lus10001180	AT3G07570	Cytochrome b561/ferric reductase transmembrane with DOMON related domain	9.02549	9.01573	10.2189	10.6319	9.76738	9.69578	12.2838	9.02602	9.94527
Lus10001181	AT4G12760	NA	10.0371	9.26094	10.9727	11.0667	9.61573	9.88096	10.2172	8.87589	9.16143
Lus10001182	AT4G12740	HhH-GPD base excision DNA repair family protein	2.82467	6.0618	9.32997	9.2563	8.24873	6.97174	6.9942	5.13201	5.86213
Lus10001183	AT5G20870	O-Glycosyl hydrolases family 17 protein	3.46935	4.77081	4.09414	3.60048	3.16182	3.33985	4.29985	4.85427	7.58135
Lus10001184	AT1G18040	cyclin-dependent kinase D1;3	3.19812	4.20702	2.92824	3.45906	2.85078	1.37729	1.95812	3.70942	3.09442
Lus10001185	AT5G17430	Integrase-type DNA-binding superfamily protein	5.47557	4.65171	6.05242	6.77581	6.58412	5.64172	5.92638	1.7555	4.36421
Lus10001186	NA	NA	1.83499	0.588582	0	0	0	0	0	0.481374	1.69871
Lus10001187	AT3G23070	CRM family member 3A	7.30456	9.12704	8.57903	8.62958	8.34367	8.26786	8.68887	9.49049	7.50688
Lus10001188	NA	NA	0	0	0	0	0	0	0	0	0
Lus10001189	NA	NA	0	0	0	0	0	0	0	0	0
Lus10001190	NA	NA	0	0	0.875613	0	0	0	0	0	0
Lus10001191	AT4G22900	Protein of unknown function (DUF1191)	6.47622	8.8764	8.45371	8.7623	10.0342	8.83191	6.55089	8.15291	9.52577
Lus10001192	AT4G22910	FIZZY-related 2	9.45753	8.20714	5.3613	5.43423	6.61009	6.78233	6.30983	8.65345	8.04726
Lus10001193	NA	NA	0	0	0	0	0	0	0	0	0
Lus10001194	AT4G22920	non-yellowing 1	12.355	8.74297	4.87127	4.93146	6.3231	12.3998	14.4364	10.1563	9.01414
Lus10001195	AT1G62990	KNOTTED-like homeobox of Arabidopsis thaliana 7	7.36583	3.94086	0.503241	0	0	0	2.02363	7.73151	8.02805
Lus10001196	AT5G47870	NA	7.78704	8.71862	11.344	12.8032	12.0477	11.2937	12.0979	8.80354	7.97522
Lus10001197	AT2G29570	proliferating cell nuclear antigen 2	6.20503	9.82914	13.473	13.1748	11.9344	10.4533	10.0036	7.83771	8.30811
Lus10001198	AT1G07380	Neutral/alkaline non-lysosomal ceramidase	1.83499	7.80032	5.18253	3.77293	4.04164	3.82143	3.57061	4.71973	4.04788
Lus10001199	NA	NA	2.1877	6.7668	4.08287	4.74217	2.11289	0.475651	3.39206	1.36977	1.69414
Lus10001200	AT3G46970	alpha-glucan phosphorylase 2	14.4268	12.3357	9.44125	9.05163	9.68286	10.3013	10.615	12.6862	10.7984
Lus10001201	AT5G26340	Major facilitator superfamily protein	5.55791	2.15934	2.22961	1.97718	3.01466	4.44671	3.5033	2.31065	3.16809
Lus10001202	AT2G29620	NA	12.4891	2.54722	3.63472	1.46035	1.7277	2.80013	2.24094	2.57316	0.266947
Lus10001203	AT5G58870	FTSH protease 9	12.2938	10.2473	9.95595	10.1022	10.3109	10.4995	11.1503	10.1905	11.0546
Lus10001204	AT3G47070	NA	3.76602	7.43925	3.00526	5.29356	7.75897	7.74001	3.59236	8.276	5.23575
Lus10001205	AT1G07290	golgi nucleotide sugar transporter 2	6.41808	7.27782	7.41256	7.18694	8.90376	8.55054	6.76698	6.94482	7.18569
Lus10001206	AT1G07280	Tetratricopeptide repeat (TPR)-like superfamily protein	11.5774	7.34234	6.99142	7.34529	8.00426	9.58126	9.17522	7.87958	7.41394
Lus10001207	AT1G07230	non-specific phospholipase C1	1.32287	0	0	0	0	0	1.0158	0	2.02844
Lus10001208	AT1G07230	non-specific phospholipase C1	1.81914	0.588582	0.503241	0	0	2.61181	3.98082	1.12976	2.95773
Lus10001209	AT3G47160	RING/U-box superfamily protein	8.16887	7.94716	7.24484	7.63141	7.9882	10.3951	11.7891	8.86612	8.19142
Lus10001210	AT4G02340	alpha/beta-Hydrolases superfamily protein	6.24316	1.96498	5.15901	2.7701	1.45188	2.06887	6.53508	8.34717	10.3871
Lus10001211	AT1G11060	WAPL (Wings apart-like protein regulation of heterochromatin) protein	9.67764	8.67567	9.0225	8.68973	8.10187	8.31028	9.90132	8.94131	9.16725
Lus10001212	AT3G09010	Protein kinase superfamily protein	6.92829	4.80026	4.52402	4.29647	4.18567	4.24265	5.77143	4.87391	6.89576
Lus10001213	AT4G21705	Tetratricopeptide repeat (TPR)-like superfamily protein	7.18036	9.5196	11.1288	10.9052	9.83022	9.70403	10.0731	9.6763	9.00945
Lus10001214	AT2G33770	phosphate 2	3.19198	1.64099	2.44847	2.17105	0.784158	0	0	3.42014	3.43672
Lus10001215	AT3G25480	Rhodanese/Cell cycle control phosphatase superfamily protein	9.39004	8.40765	7.83925	8.74719	9.22096	9.04471	8.98328	8.35317	6.36453
Lus10001216	AT2G35630	ARM repeat superfamily protein	13.6988	10.4063	7.33533	7.12866	7.66584	7.05116	7.83363	10.6155	10.974
Lus10001217	AT5G44600	S-adenosyl-L-methionine-dependent methyltransferases superfamily protein	10.1058	9.39509	12.6901	12.5411	10.8894	10.1323	12.1554	8.82078	8.54836
Lus10001218	AT1G30820	CTP synthase family protein	0	0	0	0	0	0	0	0	0
Lus10001219	AT4G20310	Peptidase M50 family protein	0	0	0	0	0	0	0	0	0
Lus10001220	AT3G57430	Tetratricopeptide repeat (TPR)-like superfamily protein	3.71051	6.69372	6.28554	6.798	5.95372	5.94338	6.95488	7.49538	4.10355
Lus10001221	AT5G44710	NA	9.10224	8.95651	10.2077	10.5313	9.00247	10.0422	11.0625	8.80936	8.83656
Lus10001222	NA	NA	4.86045	4.67029	3.49849	4.44338	6.47833	7.30644	8.06434	5.00428	4.1968
Lus10001223	AT4G20090	Pentatricopeptide repeat (PPR) superfamily protein	6.33292	5.75328	6.45517	6.18074	6.29635	6.44167	7.08515	6.23405	5.3835
Lus10001224	AT1G30880	NA	6.11101	8.02267	9.09243	8.44084	5.45749	5.65198	8.02424	7.40725	7.93548
Lus10001225	AT2G22070	pentatricopeptide (PPR) repeat-containing protein	0	0	0.503241	0	0	0	0	0	0
Lus10001226	AT3G12720	myb domain protein 67	0	0	0.503241	0	0	0	0	0	4.27996
Lus10001227	AT5G17370	Transducin/WD40 repeat-like superfamily protein	7.28755	7.47453	9.72638	9.71819	8.77886	10.0984	11.048	7.43223	7.45395
Lus10001228	AT1G30870	Peroxidase superfamily protein	0	0	0	0	0	0	0	0.481374	3.32558
Lus10001229	NA	NA	0	0	0	0	0	0	0	0	0
Lus10001230	AT1G19720	Pentatricopeptide repeat (PPR-like) superfamily protein	7.37563	7.12449	8.95127	9.20466	8.81231	7.98773	8.58407	7.72336	5.61052
Lus10001231	AT5G56950	nucleosome assembly protein 1;3	3.18581	4.43758	4.47503	4.58944	3.49333	3.45176	0	3.02321	3.20035
Lus10001232	AT3G48195	Phox (PX) domain-containing protein	9.17593	7.57694	5.93565	6.18809	6.19511	6.19552	7.53758	7.58288	7.96327
Lus10001233	AT3G48195	Phox (PX) domain-containing protein	8.69133	6.29146	0.503241	0	1.66278	0	2.56793	6.30432	7.15261
Lus10001234	AT5G66540	NA	7.43086	8.88253	9.73826	9.09028	6.99896	6.80312	7.64548	8.38173	7.83563
Lus10001235	AT4G26110	nucleosome assembly protein1;1	0	0.530571	0.503241	0	0.784158	0	0	0	0.266947
Lus10001236	AT5G50290	NA	2.7161	5.07152	0.875613	1.70714	3.39773	4.20703	3.44084	4.10782	7.70964
Lus10001237	AT5G63030	Thioredoxin superfamily protein	8.83861	10.2607	10.03	9.36549	11.0464	14.6468	14.3013	10.502	10.5596
Lus10001238	AT1G23380	KNOTTED1-like homeobox gene 6	4.26412	8.97	8.12278	7.23162	3.79338	1.92791	2.29501	4.35107	6.17219
Lus10001239	AT1G17720	Protein phosphatase 2A, regulatory subunit PR55	9.72192	8.49639	7.60451	8.17227	7.30629	7.96109	9.21951	8.57838	8.73792
Lus10001240	AT1G19100	Histidine kinase-, DNA gyrase B-, and HSP90-like ATPase family protein	7.25434	7.89585	7.40434	7.56013	8.59685	7.56117	5.79038	8.00942	7.61238
Lus10001241	NA	NA	3.91334	3.67071	7.81473	7.53948	5.53971	6.02665	6.83162	4.45915	7.30189
Lus10001242	AT4G39260	cold, circadian rhythm, and RNA binding 1	5.78255	7.41303	3.94573	2.87478	0.901358	0.475651	0	6.03053	5.82022
Lus10001243	AT1G79190	ARM repeat superfamily protein	1.0194	1.64099	2.11741	3.56866	3.90859	3.33477	1.60599	1.98935	0.68686
Lus10001244	AT4G17030	expansin-like B1	5.25339	5.88427	0	0	1.3729	1.14225	2.02363	3.61933	2.5124
Lus10001245	AT5G63050	embryo defective 2759	9.71276	8.75039	10.8511	11.3924	11.2108	10.7976	11.0083	9.1193	8.98302
Lus10001246	AT4G24680	modifier of snc1	12.1245	10.7066	9.40989	9.25211	8.95002	8.65207	9.81336	10.9672	10.956
Lus10001247	AT1G17100	SOUL heme-binding family protein	0.597926	0.787448	2.3337	1.97718	0	4.74108	6.09694	2.05965	0.266947
Lus10001248	AT5G50150	Protein of Unknown Function (DUF239)	5.15258	8.94528	5.79656	3.62977	7.27102	6.80814	5.44303	8.95575	9.54469
Lus10001249	AT5G63080	2-oxoglutarate (2OG) and Fe(II)-dependent oxygenase superfamily protein	6.98054	7.23788	7.98816	8.6336	8.83127	8.85245	7.68814	6.80878	7.33837
Lus10001250	AT1G17455	ELF4-like 4	9.28717	7.49932	5.42036	5.97861	5.00967	5.81821	5.71976	7.74486	7.43403
Lus10001251	AT1G17440	Transcription initiation factor TFIID subunit A	8.72394	7.23788	4.30266	3.51824	1.95916	3.34491	4.22298	7.46332	8.03537
Lus10001252	AT5G01370	ALC-interacting protein 1	1.32287	3.02006	0	0	3.8375	5.11072	1.60599	4.18846	4.70503
Lus10001253	AT3G47300	SELT-like protein precursor	8.975	9.38544	8.58488	8.44506	9.51693	9.54018	10.9377	9.60801	9.15158
Lus10001254	AT5G05570	transducin family protein / WD-40 repeat family protein	8.63703	6.60866	8.22172	8.00942	8.23984	8.68172	8.88357	5.96339	5.51082
Lus10001255	AT5G01750	Protein of unknown function (DUF567)	5.00414	9.17013	6.81145	6.2924	10.4436	12.9864	10.6235	9.66825	10.0544
Lus10001256	AT2G38420	Pentatricopeptide repeat (PPR) superfamily protein	6.11183	7.91484	9.58164	9.94822	9.69483	10.4328	10.9305	7.64566	6.65308
Lus10001257	NA	NA	5.53968	6.08497	0	1.12795	1.7277	2.41457	2.9622	5.93576	6.08177
Lus10001258	AT3G56190	alpha-soluble NSF attachment protein 2	9.51783	8.94133	8.94629	9.18264	7.79414	9.03751	8.05819	8.86427	10.2579
Lus10001259	AT3G08840	D-alanine--D-alanine ligase family	9.50396	10.8368	6.48588	5.97982	9.93392	10.4982	7.4545	11.2372	11.9098
Lus10001260	AT5G05350	PLAC8 family protein	5.36113	6.36125	5.16244	4.73359	4.87448	3.28837	0	6.21106	8.0752
Lus10001261	AT5G01740	Nuclear transport factor 2 (NTF2) family protein	1.32287	0.530571	0.503241	1.12795	0	0	0	0	3.84042
Lus10001262	AT2G38450	NA	8.06088	8.50912	11.809	11.2115	11.4713	11.5018	12.3554	8.30794	8.91656
Lus10001263	AT2G38460	iron regulated 1	4.67208	5.3738	5.4165	4.40893	6.36672	4.9427	2.79735	5.13199	4.11199
Lus10001264	AT5G01720	RNI-like superfamily protein	10.9558	9.71881	6.74628	7.41888	8.3704	8.0026	9.76982	9.42351	10.6297
Lus10001265	AT2G38470	WRKY DNA-binding protein 33	7.27126	5.78037	5.13115	4.96289	3.90859	5.15167	8.5734	7.62249	11.2592
Lus10001266	AT2G38480	Uncharacterised protein family (UPF0497)	10.5779	5.77726	2.44847	3.2945	5.08002	8.03405	8.00984	7.5573	7.54858
Lus10001267	AT5G01710	methyltransferases	9.7843	9.43359	10.4345	10.2793	10.6794	10.4173	10.1627	9.06488	10.6092
Lus10001268	AT5G01700	Protein phosphatase 2C family protein	15.1932	6.0402	8.75323	4.35883	5.70089	4.30098	0	5.3923	4.62
Lus10001269	AT3G51670	SEC14 cytosolic factor family protein / phosphoglyceride transfer family protein	5.64931	10.5001	12.6878	13.705	14.2035	13.4849	10.2172	10.0402	10.4145
Lus10001270	AT4G17910	transferases, transferring acyl groups	7.55579	7.89082	8.10798	8.22451	9.46389	9.53763	8.54558	7.63269	7.60618
Lus10001271	AT1G72210	basic helix-loop-helix (bHLH) DNA-binding superfamily protein	6.11183	7.71956	2.57101	2.1879	9.61203	8.36104	3.91329	9.05161	5.86344
Lus10001272	AT5G14610	DEAD box RNA helicase family protein	11.7741	10.6884	9.84243	10.1487	10.4975	10.0397	10.3802	10.7868	11.159
Lus10001273	AT3G15850	fatty acid desaturase 5	5.7805	5.57419	6.9645	7.35982	10.5694	9.26041	8.45484	5.51601	6.91876
Lus10001274	AT1G76690	12-oxophytodienoate reductase 2	0	0	0	0	0	0	0	0	0
Lus10001275	AT1G76680	12-oxophytodienoate reductase 1	0	0	0	0	0	0	0	0	0
Lus10001276	AT1G76680	12-oxophytodienoate reductase 1	0	0	0	0	0	0	0	0	0
Lus10001277	AT1G71692	AGAMOUS-like 12	0	0	0	0	0	0	0	0	0
Lus10001278	AT1G71500	Rieske (2Fe-2S) domain-containing protein	0	0	0	0	0	0	0	0	0
Lus10001279	AT3G15850	fatty acid desaturase 5	13.0638	4.04941	0	0	5.4131	3.2831	0	1.47645	0
Lus10001280	AT4G10020	hydroxysteroid dehydrogenase 5	3.08885	0	6.07552	8.23664	12.7103	14.4653	13.9789	8.93906	1.15692
Lus10001281	AT1G69550	disease resistance protein (TIR-NBS-LRR class)	0	0	0	0	0	0	0	0	0
Lus10001282	AT2G19070	spermidine hydroxycinnamoyl transferase	0	0	0	0	0	0	0	0	6.51246
Lus10001283	AT4G10000	Thioredoxin family protein	7.20923	7.74828	8.53569	9.38498	10.2628	10.5982	10.733	8.67803	7.60597
Lus10001284	AT1G31840	Tetratricopeptide repeat (TPR)-like superfamily protein	6.24996	6.35917	6.78178	6.24909	5.59711	6.19065	6.27998	6.51897	6.2093
Lus10001285	AT1G71530	Protein kinase superfamily protein	13.3849	4.96125	5.90628	2.35691	0	1.14225	0	3.77363	0.266947
Lus10001286	AT1G33780	Protein of unknown function (DUF179)	8.93924	9.00583	9.70044	9.70775	11.5364	11.2465	9.38355	9.46659	8.97648
Lus10001287	AT1G22540	Major facilitator superfamily protein	0	0	2.74643	2.17105	0	3.03701	3.6278	0	1.61027
Lus10001288	AT1G72125	Major facilitator superfamily protein	0	0	0	0	0	0	0	0	0
Lus10001289	AT1G35430	NA	6.1331	4.26154	6.6383	5.64635	4.66818	5.32778	7.689	4.47208	5.74516
Lus10001290	AT3G01090	SNF1 kinase homolog 10	11.2567	10.5087	9.98065	10.081	10.1205	9.94476	10.4208	10.3694	10.4551
Lus10001291	AT1G10950	transmembrane nine 1	10.2733	10.6959	11.1958	11.1201	11.4225	11.0264	10.183	10.5658	10.5563
Lus10001292	AT1G11000	Seven transmembrane MLO family protein	1.34518	0.28954	0	0	0	0	0	0	0
Lus10001293	AT4G35790	phospholipase D delta	14.0433	4.25931	5.16778	0.647345	0	0.475651	1.51779	3.52318	3.6872
Lus10001294	AT4G06599	ubiquitin family protein	6.34139	7.67025	10.055	9.46071	8.71646	8.58708	8.63949	7.71258	8.98305
Lus10001295	AT1G11050	Protein kinase superfamily protein	7.36469	5.87774	6.73822	6.21444	5.40883	7.67134	8.82589	7.36803	7.7554
Lus10001296	AT1G77930	Chaperone DnaJ-domain superfamily protein	9.53519	7.86648	5.666	6.08546	6.28316	7.01952	7.41996	8.88077	8.00934
Lus10001297	NA	NA	0.597926	3.37353	2.09514	2.62046	1.78983	0.832761	0	4.27945	3.74403
Lus10001298	AT5G19790	related to AP2 11	0	0	0	0	0	0	0	0	0
Lus10001299	AT2G14095	NA	2.00118	0.530571	2.55477	1.09259	0	1.37729	0	1.47645	7.69876
Lus10001300	AT2G14095	NA	1.0194	1.25868	1.17132	0	0	0	0	4.47187	3.94027
Lus10001301	AT5G16750	Transducin family protein / WD-40 repeat family protein	8.0784	9.65274	11.3494	11.37	10.352	9.53834	10.2734	9.65233	9.52006
Lus10001302	AT5G64610	histone acetyltransferase of the MYST family 1	10.6447	10.1232	11.1102	11.2382	10.954	11.6567	11.972	10.176	9.79076
Lus10001303	AT5G65980	Auxin efflux carrier family protein	8.19822	9.70819	8.31891	8.09772	7.53256	8.56969	7.67208	9.48261	8.64592
Lus10001304	AT5G08020	RPA70-kDa subunit B	9.53587	8.8659	7.48109	7.58826	8.3833	9.11875	9.74232	8.63986	9.17751
Lus10001305	NA	NA	5.05497	0.588582	0.875613	0	0	0	0	0	0
Lus10001306	AT3G44730	kinesin-like protein 1	11.0061	7.26482	5.36829	4.92394	5.92318	3.95619	4.6638	6.48115	10.9788
Lus10001307	AT5G52975	Protein of unknown function (DUF1278)	0.597926	0.530571	0.503241	1.12795	0.784158	1.75655	0	0.481374	0.266947
Lus10001308	NA	NA	0	0	0	0	0	0	0	0	0
Lus10001309	NA	NA	6.79224	5.14827	1.62619	2.7701	3.3366	3.44234	3.57061	4.76248	5.9265
Lus10001310	AT4G30020	PA-domain containing subtilase family protein	9.05432	11.6633	9.17943	8.66135	9.93768	9.21685	6.56107	11.4634	11.6494
Lus10001311	AT5G57370	NA	9.55036	8.39628	9.28526	9.28314	8.27037	8.04862	10.1297	8.25837	8.256
Lus10001312	AT4G30310	FGGY family of carbohydrate kinase	8.32906	6.48882	6.51192	7.03971	8.58903	8.32871	6.83465	6.66971	7.04136
Lus10001313	AT4G29040	regulatory particle AAA-ATPase 2A	11.1387	10.6877	12.2736	11.7602	11.4057	11.69	12.7614	10.6791	10.6838
Lus10001314	AT5G57610	Protein kinase superfamily protein with octicosapeptide/Phox/Bem1p domain	9.56126	6.61761	0	1.09259	2.37667	0	0	6.91201	8.77565
Lus10001315	AT5G57610	Protein kinase superfamily protein with octicosapeptide/Phox/Bem1p domain	10.0668	8.19304	8.49993	7.74752	8.65329	8.87682	9.73605	8.67734	9.05601
Lus10001316	AT5G57620	myb domain protein 36	0.597926	0	0.503241	1.73033	2.73065	1.91435	2.52333	0.260725	7.238
Lus10001317	AT1G13120	embryo defective 1745	7.84871	8.3919	9.03232	8.85321	7.79668	7.16834	8.39679	7.84393	8.13687
Lus10001318	AT5G52450	MATE efflux family protein	4.26119	7.70262	6.12462	6.52392	7.86849	6.47834	6.50483	7.43391	7.75068
Lus10001319	AT4G30320	CAP (Cysteine-rich secretory proteins, Antigen 5, and Pathogenesis-related 1 protein) superfamily protein	0	4.63803	0	0	0	1.75655	0	4.21941	5.06444
Lus10001320	AT4G25770	alpha/beta-Hydrolases superfamily protein	10.0392	9.12853	10.2072	9.96219	10.3723	10.1487	10.1573	9.13314	9.69664
Lus10001321	AT5G57655	xylose isomerase family protein	14.654	11.9218	10.1882	10.417	11.5007	12.534	12.7229	14.3766	12.4708
Lus10001322	AT4G15560	Deoxyxylulose-5-phosphate synthase	3.70189	5.73454	2.44847	2.64507	3.63392	3.02444	4.19482	7.06288	9.81029
Lus10001323	AT1G52540	Protein kinase superfamily protein	0	0	1.78152	0	0.784158	0	0	0.481374	4.18885
Lus10001324	AT5G17820	Peroxidase superfamily protein	7.15235	8.2506	7.58283	9.05693	4.62699	6.52692	7.4663	9.17426	7.94277
Lus10001325	NA	NA	1.32287	1.53433	2.55477	0	0	6.07075	7.6593	4.40598	0.68686
Lus10001326	NA	NA	0	0	0	0	0	0	0	1.36977	0
Lus10001327	AT4G09670	Oxidoreductase family protein	10.393	9.97259	9.61117	9.26725	7.05796	7.50702	8.66127	8.88987	7.15755
Lus10001328	AT5G17840	DnaJ/Hsp40 cysteine-rich domain superfamily protein	6.86009	8.23579	9.02829	9.00768	11.3016	10.7061	10.7903	8.54751	7.96393
Lus10001329	AT5G17850	Sodium/calcium exchanger family protein	9.42384	9.93544	7.91672	6.91239	8.15471	11.6747	11.3014	9.84888	4.5142
Lus10001330	AT5G17860	calcium exchanger 7	5.52611	9.49889	2.57101	2.9917	2.11289	1.92791	0	9.66297	0.266947
Lus10001331	AT3G03710	polyribonucleotide nucleotidyltransferase, putative	2.83258	7.38759	1.59478	1.12795	0	1.92791	2.29501	7.64709	6.14842
Lus10001332	AT3G03710	polyribonucleotide nucleotidyltransferase, putative	5.85433	9.81973	9.10963	9.81291	10.4578	9.66102	9.79571	10.1226	7.84886
Lus10001333	AT5G37480	NA	5.2666	5.89077	7.79452	7.70618	6.3306	7.08021	8.04772	5.931	6.68437
Lus10001334	AT1G58030	cationic amino acid transporter 2	13.4273	10.5204	10.504	9.76559	9.11765	10.3098	12.3769	12.2049	11.3848
Lus10001335	AT3G22320	Eukaryotic rpb5 RNA polymerase subunit family protein	7.99027	9.20176	11.7699	11.4617	9.45545	9.36388	9.82134	8.99493	8.44299
Lus10001336	AT4G02600	Seven transmembrane MLO family protein	10.1642	5.99231	4.73503	2.75887	2.33561	1.11878	3.41666	4.89322	6.48069
Lus10001337	AT2G43030	Ribosomal protein L3 family protein	8.64293	10.8674	12.5867	13.345	12.7433	11.9658	11.7903	10.7544	9.06695
Lus10001338	AT5G17690	like heterochromatin protein (LHP1)	10.556	8.12323	7.15302	6.90241	7.64484	8.47523	8.50392	7.80612	9.28351
Lus10001339	AT1G08540	RNApolymerase sigma subunit 2	7.26297	8.70537	9.44351	10.5705	10.8717	12.0511	12.6594	9.55153	7.19195
Lus10001340	AT5G17620	NA	8.25326	9.3831	8.86758	8.72605	8.84156	8.16936	8.58473	8.5558	8.86848
Lus10001341	AT5G17540	HXXXD-type acyl-transferase family protein	4.59192	7.32831	0	2.32679	4.7638	3.8678	2.52333	7.19933	3.6826
Lus10001342	NA	NA	0.597926	0	1.59478	0	0	0	1.51779	0	0
Lus10001343	NA	NA	1.61077	0	0	0	0	0	0	0	0
Lus10001344	NA	NA	0	0	1.78152	0	0	0	0	0	0
Lus10001345	NA	NA	5.79594	0	0	0	0	0	0	0	0
Lus10001346	AT5G12300	Calcium-dependent lipid-binding (CaLB domain) family protein	7.61665	5.03938	3.62698	0.647345	0	1.57934	5.89461	5.88825	5.86716
Lus10001347	AT1G75390	basic leucine-zipper 44	11.8907	10.2496	4.81502	2.75887	5.74058	6.16446	5.89171	9.38562	9.63141
Lus10001348	NA	NA	1.59224	0	1.59478	0	0	0	0	0	0
Lus10001349	AT1G71180	6-phosphogluconate dehydrogenase family protein	9.84057	9.91647	10.8583	10.9346	12.1867	13.1642	12.5174	10.4017	9.53674
Lus10001350	AT5G22480	ZPR1 zinc-finger domain protein	8.68596	9.45668	11.4944	11.6796	10.8338	10.6219	11.7126	9.23194	9.33876
Lus10001351	AT4G33590	NA	0	0.28954	2.65378	5.58754	4.33804	0	1.0158	3.12513	2.02844
Lus10001352	AT4G14370	Disease resistance protein (TIR-NBS-LRR class) family	3.97248	6.43796	0.503241	0.647345	0	1.14225	1.0158	6.46826	5.93563
Lus10001353	AT5G44730	Haloacid dehalogenase-like hydrolase (HAD) superfamily protein	7.26925	7.75403	9.00851	10.1389	9.75963	8.86895	5.84876	8.19255	8.08167
Lus10001354	AT1G71190	senescence associated gene 18	9.14802	9.26584	9.45449	9.49872	9.92937	10.3016	9.66014	9.29019	9.06803
Lus10001355	AT5G58140	phototropin 2	10.8761	9.42597	5.93565	5.4307	6.56022	6.01642	6.97292	8.04878	6.8112
Lus10001356	AT4G38130	histone deacetylase 1	11.0534	10.596	10.7382	11.1346	10.75	10.6302	11.0171	10.4053	10.5226
Lus10001357	AT4G10330	glycine-rich protein	10.0945	7.57099	9.06768	9.53481	9.87698	11.5111	11.8921	8.46412	7.74097
Lus10001358	AT2G15220	Plant basic secretory protein (BSP) family protein	0	0	0	0	0.784158	7.00127	7.95743	0	3.84248
Lus10001359	AT2G15220	Plant basic secretory protein (BSP) family protein	4.91277	3.13402	0	0	0.784158	0	2.99523	2.19062	1.01902
Lus10001360	AT2G15220	Plant basic secretory protein (BSP) family protein	7.17894	6.34398	6.78154	6.7241	7.33327	8.52588	10.0863	6.10305	7.01054
Lus10001361	AT5G14520	pescadillo-related	8.23093	8.22476	8.82511	8.77447	8.84464	8.86809	10.1908	7.75413	8.37493
Lus10001362	AT5G14520	pescadillo-related	7.86195	7.363	4.96057	5.09208	6.76943	7.74312	6.72662	7.04128	7.95991
Lus10001363	AT1G22930	T-complex protein 11	14.2867	10.6737	8.5948	8.67589	8.89706	10.2989	10.4152	12.1138	11.8478
Lus10001364	AT3G61370	Protein of unknown function (DUF3245)	7.36674	7.44932	7.44692	7.39553	6.4527	6.92785	7.62189	7.47948	6.9747
Lus10001365	AT1G22940	thiamin biosynthesis protein, putative	7.20453	8.00722	10.5114	10.3175	10.4067	10.75	11.7589	8.15893	8.06073
Lus10001366	AT5G36930	Disease resistance protein (TIR-NBS-LRR class) family	7.59546	7.96473	8.56826	7.86801	7.81109	7.49371	8.16267	7.90242	9.0935
Lus10001367	AT1G60940	SNF1-related protein kinase 2.10	12.5748	9.96476	6.8758	6.68693	7.42833	8.53183	9.18718	10.24	10.786
Lus10001368	AT1G10950	transmembrane nine 1	13.0325	11.2154	10.8566	10.5479	11.4355	10.6826	9.31468	11.0614	11.3789
Lus10001369	AT1G60950	2Fe-2S ferredoxin-like superfamily protein	8.55742	12.1938	13.1684	14.0893	14.9227	14.3787	12.3553	12.608	7.69962
Lus10001370	AT1G11000	Seven transmembrane MLO family protein	10.2092	9.57707	6.44058	5.91144	4.37858	6.62307	6.36347	7.8723	7.14139
Lus10001371	AT1G61010	cleavage and polyadenylation specificity factor 73-I	7.07656	7.97351	4.55405	3.90315	4.02881	3.55998	2.29501	8.07346	7.77923
Lus10001372	AT1G61010	cleavage and polyadenylation specificity factor 73-I	8.00203	9.15299	10.8113	10.3602	9.56829	9.29485	9.47486	8.65482	8.34529
Lus10001373	AT3G58970	magnesium transporter 6	11.7557	8.49527	9.02063	8.99915	9.1316	9.45698	9.13212	8.1296	8.21667
Lus10001374	AT5G42965	Polynucleotidyl transferase, ribonuclease H-like superfamily protein	4.92763	3.01742	1.17132	1.93788	2.66587	1.92791	6.43337	2.05956	0.68686
Lus10001375	AT5G36930	Disease resistance protein (TIR-NBS-LRR class) family	7.20733	8.20425	8.17411	8.24253	8.47364	8.6889	9.82536	8.20121	8.06929
Lus10001376	AT4G20040	Pectin lyase-like superfamily protein	5.52122	5.52583	5.46966	6.17293	6.54238	6.75034	6.67065	4.97736	6.74538
Lus10001377	AT1G60890	Phosphatidylinositol-4-phosphate 5-kinase family protein	8.50013	7.52264	7.59605	7.58349	9.41441	9.43821	7.37154	7.59783	8.75409
Lus10001378	AT1G10910	Pentatricopeptide repeat (PPR) superfamily protein	10.4865	8.29204	7.51487	8.22032	8.83778	7.07641	6.85576	8.30059	6.85894
Lus10001379	NA	NA	0	0	0	0	0	0	0	0	0
Lus10001380	NA	NA	0	0	0	0	0	0	0	0	0
Lus10001381	AT2G17280	Phosphoglycerate mutase family protein	3.10854	5.62185	3.25789	1.73033	1.7277	1.37729	2.79735	5.20356	5.642
Lus10001382	AT4G24400	CBL-interacting protein kinase 8	0	1.00543	0	0	0	0	0	0.481374	1.01902
Lus10001383	AT4G24400	CBL-interacting protein kinase 8	2.1753	3.5518	3.12615	0	0	1.77167	0	2.91372	3.45818
Lus10001384	AT4G35310	calmodulin-domain protein kinase 5	11.7416	10.0785	6.92303	6.76223	7.31898	7.02856	5.99464	10.361	10.7158
Lus10001385	AT4G35300	tonoplast monosaccharide transporter2	9.63291	9.44786	7.99097	7.95468	9.2988	8.85352	10.2593	9.00998	9.92311
Lus10001386	AT4G35300	tonoplast monosaccharide transporter2	9.53542	9.31426	5.78791	5.38373	7.48315	6.91304	7.741	8.9173	9.96987
Lus10001387	AT2G17265	homoserine kinase	8.65956	10.1151	13.0262	13.5185	12.8496	12.3382	12.6866	9.79945	9.23303
Lus10001388	AT2G17250	CCAAT-binding factor	4.45537	7.67203	9.21303	8.88674	7.48992	6.78789	8.64297	7.21098	7.38769
Lus10001389	AT4G38240	alpha-1,3-mannosyl-glycoprotein beta-1,2-N-acetylglucosaminyltransferase, putative	9.80158	9.06928	6.49228	6.56788	8.64412	8.41408	6.32505	9.34172	9.1588
Lus10001390	AT2G42005	Transmembrane amino acid transporter family protein	11.506	10.2869	10.8464	10.7124	10.9522	11.5644	13.2434	10.1893	10.6592
Lus10001391	AT1G20670	DNA-binding bromodomain-containing protein	9.50511	9.60105	7.98637	8.24116	9.39542	9.77993	9.60351	9.12036	9.32103
Lus10001392	AT2G17220	Protein kinase superfamily protein	4.41066	7.34379	5.99049	7.0364	7.91497	7.40884	6.59284	6.97926	8.05402
Lus10001393	AT2G36895	NA	10.4725	8.70654	9.44753	10.085	10.8775	12.2881	12.9838	8.17583	8.01402
Lus10001394	AT5G57620	myb domain protein 36	0	0.787448	0	0.647345	0	0	0	0.841688	7.72748
Lus10001395	AT2G36880	methionine adenosyltransferase 3	11.2114	2.78907	4.94509	4.87169	2.69862	1.91435	2.56793	2.75352	2.65655
Lus10001396	AT2G36870	xyloglucan endotransglucosylase/hydrolase 32	7.50015	8.20098	3.06697	0.647345	6.85316	5.01735	2.34712	6.85147	5.20421
Lus10001397	AT2G28085	SAUR-like auxin-responsive protein family	8.00641	9.86562	6.9791	6.82526	7.36539	8.56643	11.1831	6.92843	6.35688
Lus10001398	AT3G09870	SAUR-like auxin-responsive protein family	2.34179	3.38994	4.91184	4.11096	4.52151	4.23721	5.55423	2.71049	0.266947
Lus10001399	AT5G52970	thylakoid lumen 15.0 kDa protein	4.99005	6.62716	7.26109	8.16697	8.31334	8.49397	9.66154	6.71399	5.09482
Lus10001400	AT3G09860	NA	8.90571	9.76202	10.8936	10.5876	10.3176	10.6391	10.3888	9.43178	9.47705
Lus10001401	AT3G15420	Transcription factor TFIIIC, tau55-related protein	7.54458	7.6507	9.49395	9.57825	9.22198	8.95766	9.24863	6.65563	7.14007
Lus10001402	AT3G53230	ATPase, AAA-type, CDC48 protein	6.7238	6.48716	5.81807	4.71627	7.18076	7.09827	6.67489	7.1758	7.91111
Lus10001403	AT3G09840	cell division cycle 48	6.45564	6.18326	7.7163	6.80874	8.01808	8.2154	8.89512	6.03916	6.11727
Lus10001404	AT5G03330	Cysteine proteinases superfamily protein	10.8002	7.90623	5.75612	6.08804	6.69519	6.07002	7.2543	7.66405	10.3044
Lus10001405	AT3G10340	phenylalanine ammonia-lyase 4	0	0	0	0	0	0	0	0	0
Lus10001406	AT4G37460	Tetratricopeptide repeat (TPR)-like superfamily protein	10.4577	10.1911	8.99932	8.84457	9.58824	9.35686	8.43942	10.0149	10.8498
Lus10001407	AT5G59845	Gibberellin-regulated family protein	4.73366	4.81704	5.35897	4.75269	6.21506	13.399	13.0639	7.31876	1.27668
Lus10001408	AT4G37445	NA	3.33453	5.5724	1.94683	0.647345	3.63469	6.23009	7.22096	5.55305	8.22977
Lus10001409	AT4G37440	NA	10.3326	9.0007	7.89418	8.06656	8.63519	9.02607	8.8113	9.24754	9.28766
Lus10001410	AT5G08560	transducin family protein / WD-40 repeat family protein	9.00614	8.48749	5.43213	5.94417	5.96371	6.16871	6.24728	8.73143	8.14372
Lus10001411	AT5G08560	transducin family protein / WD-40 repeat family protein	10.6777	9.59937	10.4256	10.3898	10.8471	11.1773	11.0542	9.79617	9.52786
Lus10001412	AT5G08560	transducin family protein / WD-40 repeat family protein	7.12136	5.84762	2.57101	2.48108	3.71549	3.59002	2.02363	5.52227	6.08413
Lus10001413	AT3G45890	Protein of unknown function, DUF647	6.21428	7.4438	6.73207	6.16199	6.48069	5.8865	5.83969	7.42732	7.28022
Lus10001414	AT4G19150	Ankyrin repeat family protein	7.67833	9.2969	9.93135	10.0445	9.6169	9.65645	9.80088	8.29524	8.54905
Lus10001415	AT2G30800	helicase in vascular tissue and tapetum	10.0006	9.22184	7.90205	7.90202	7.52236	7.99823	8.69976	9.43959	9.25826
Lus10001416	AT5G17230	PHYTOENE SYNTHASE	4.98295	8.11153	6.92877	7.27333	5.57101	4.26411	3.7097	6.66688	9.03093
Lus10001417	AT1G06660	NA	0	5.75922	4.73143	1.70714	2.93567	2.19728	2.75939	4.51008	6.49541
Lus10001418	AT5G43980	plasmodesmata-located protein 1	3.81148	7.4358	9.1405	9.06605	9.67338	10.7374	10.5154	7.04135	9.45959
Lus10001419	AT2G30860	glutathione S-transferase PHI 9	5.8134	5.82593	6.73577	4.31462	1.28935	0	3.16923	7.3732	8.0662
Lus10001420	AT2G30950	FtsH extracellular protease family	9.43023	9.69239	10.3746	11.2585	11.362	11.4751	11.3732	9.97288	8.92061
Lus10001421	AT2G42770	Peroxisomal membrane 22 kDa (Mpv17/PMP22) family protein	7.55609	9.29557	11.7165	11.8004	11.9853	11.0016	9.86654	8.79908	9.16035
Lus10001422	AT1G06400	Ras-related small GTP-binding family protein	0	0	0	0	0	0	0	0	0
Lus10001423	AT3G59110	Protein kinase superfamily protein	9.19719	9.73531	7.7626	8.00687	9.26562	7.48172	5.70485	9.19444	8.98275
Lus10001424	AT1G06490	glucan synthase-like 7	8.55841	8.456	7.54851	6.9482	6.95087	6.58996	8.07209	7.61387	9.51514
Lus10001425	AT5G26742	DEAD box RNA helicase (RH3)	7.73833	9.82677	10.1841	9.60944	8.56969	8.52406	10.7952	10.1097	8.83044
Lus10001426	AT3G05940	Protein of unknown function (DUF300)	8.78311	8.32721	8.19793	8.26883	8.88416	9.13803	8.82381	8.05418	8.48777
Lus10001427	AT5G62050	homolog of yeast oxidase assembly 1 (OXA1)	9.25235	8.82845	9.19682	8.74482	7.54664	7.71561	8.94244	9.14783	8.70368
Lus10001428	AT4G29900	autoinhibited Ca(2+)-ATPase 10	9.34382	10.5018	8.68614	8.14628	9.27364	10.2733	9.87599	10.5906	11.4193
Lus10001429	AT5G57090	Auxin efflux carrier family protein	3.10201	0	0.503241	0	1.7277	2.1747	7.02113	2.42163	6.52252
Lus10001430	AT4G05530	indole-3-butyric acid response 1	0	0.28954	0	3.27886	3.18512	0	0	1.36996	1.50568
Lus10001431	AT2G18370	Bifunctional inhibitor/lipid-transfer protein/seed storage 2S albumin superfamily protein	3.32334	0	0	0	0	0	0	0	0
Lus10001432	AT2G18370	Bifunctional inhibitor/lipid-transfer protein/seed storage 2S albumin superfamily protein	0	0	0	0	0	0	0	0	0
Lus10001433	AT5G59050	NA	6.84328	6.9453	2.09514	2.154	2.11289	3.03074	5.80443	6.215	5.15982
Lus10001434	AT5G57120	NA	7.96479	9.76779	11.1199	10.7386	9.25134	8.13586	7.75633	9.1569	9.48076
Lus10001435	AT4G29950	Ypt/Rab-GAP domain of gyp1p superfamily protein	11.7942	10.0742	9.74536	9.28927	10.1029	10.6766	10.3457	10.4316	10.2588
Lus10001436	AT5G57580	Calmodulin-binding protein	9.15954	9.66226	9.06234	9.78822	9.13153	9.05119	9.66454	9.83742	10.4065
Lus10001437	AT4G30190	H(+)-ATPase 2	14.0927	14.5977	10.9924	10.8717	11.7207	10.491	8.9643	12.4385	13.4996
Lus10001438	AT5G57345	NA	7.15268	7.01157	8.29204	9.50897	9.93993	10.7796	11.2906	8.2741	4.30909
Lus10001439	AT4G25910	NFU domain protein 3	5.41839	6.70339	6.21433	7.43856	7.92696	8.32585	5.56527	6.84154	5.15076
Lus10001440	AT3G11710	lysyl-tRNA synthetase 1	10.2898	11.2243	12.2859	12.192	11.3507	10.8617	11.7281	11.4126	11.0984
Lus10001441	AT1G11860	Glycine cleavage T-protein family	10.5866	11.5501	11.7568	12.6069	12.7674	11.6999	10.6972	11.6931	10.7972
Lus10001442	AT4G30170	Peroxidase family protein	2.1753	5.61052	4.55405	1.46035	0.784158	1.14225	0	10.3712	7.99671
Lus10001443	AT4G30010	NA	11.3742	10.6972	9.6478	9.727	9.18966	9.13295	8.75339	10.6714	11.0085
Lus10001444	AT3G18840	Tetratricopeptide repeat (TPR)-like superfamily protein	4.94082	4.07881	0	0	0.784158	0.832761	0	4.23461	3.85565
Lus10001445	AT3G18840	Tetratricopeptide repeat (TPR)-like superfamily protein	5.6149	6.19556	9.04681	9.51548	9.18976	8.78007	10.2653	5.55296	5.18544
Lus10001446	AT1G28240	Protein of unknown function (DUF616)	9.47464	7.68133	8.0753	7.7385	7.92322	7.91516	8.61532	7.10496	7.59494
Lus10001447	AT2G47270	sequence-specific DNA binding transcription factors;transcription regulators	0	1.66814	1.17132	0	1.28935	4.56611	7.2913	1.57549	1.87297
Lus10001448	AT1G23350	Plant invertase/pectin methylesterase inhibitor superfamily protein	0	0	0	0	0	0	0	0	0
Lus10001449	AT4G01950	glycerol-3-phosphate acyltransferase 3	5.11871	4.68948	2.22961	1.43234	2.2498	1.91435	6.51055	2.36716	1.28277
Lus10001450	AT1G02560	nuclear encoded CLP protease 5	7.62436	10.0329	9.80079	10.5243	10.0927	9.1374	9.53398	9.65269	8.61625
Lus10001451	AT5G17490	RGA-like protein 3	2.60796	0	0	0	0	0	0	0	0
Lus10001452	AT4G02060	Minichromosome maintenance (MCM2/3/5) family protein	6.83287	8.97038	10.6577	10.1488	9.53086	6.99645	4.36021	7.33291	7.9623
Lus10001453	AT2G47400	CP12 domain-containing protein 1	12.0164	9.08668	11.7691	12.5656	12.0742	13.2646	12.8889	10.5925	6.33583
Lus10001454	AT5G61310	Cytochrome c oxidase subunit Vc family protein	11.7567	10.4057	11.8761	11.9175	11.0953	11.319	11.4437	9.87618	9.83087
Lus10001455	AT4G02110	transcription coactivators	5.94222	7.92103	8.14934	7.50668	7.37042	6.25375	6.80858	6.12358	7.5654
Lus10001456	AT5G38700	NA	4.0504	2.3766	3.3195	0.647345	2.5285	1.11878	0	3.68732	6.76937
Lus10001457	AT2G25920	NA	8.06144	7.80778	8.07273	8.43174	7.98084	7.85709	7.30289	7.78689	7.31666
Lus10001458	AT2G47460	myb domain protein 12	7.52948	7.8998	7.95506	8.05018	8.19824	7.52466	7.3274	7.52664	9.75136
Lus10001459	AT1G02870	NA	7.47386	8.21493	10.9421	10.6372	8.72396	8.68219	10.4963	8.59259	8.52199
Lus10001460	AT2G36690	2-oxoglutarate (2OG) and Fe(II)-dependent oxygenase superfamily protein	0	1.32844	0	0	0	0	0	0	3.60878
Lus10001461	AT3G62660	galacturonosyltransferase-like 7	6.42453	6.58303	6.20324	6.02905	5.95788	6.43757	6.78751	7.04571	5.56049
Lus10001462	AT3G05700	Drought-responsive family protein	8.22753	7.06571	8.7449	8.19478	7.47592	6.80632	7.52635	7.12557	6.90607
Lus10001463	AT2G47490	NAD+ transporter 1	11.5497	2.15455	2.57101	1.09259	3.60043	1.37729	2.56793	1.12976	1.28277
Lus10001464	AT4G02250	Plant invertase/pectin methylesterase inhibitor superfamily protein	16.2823	7.28195	10.8796	6.71293	0	0	1.95812	6.95419	2.28456
Lus10001465	AT1G55020	lipoxygenase 1	6.68668	8.55417	6.10028	5.97776	5.56234	5.19845	5.04096	7.30973	6.96992
Lus10001466	AT4G02300	Plant invertase/pectin methylesterase inhibitor superfamily	6.07599	12.929	0.503241	0	1.66278	0.475651	3.11013	12.6824	4.64769
Lus10001467	AT4G02320	Plant invertase/pectin methylesterase inhibitor superfamily	2.60796	10.3803	3.68985	2.98207	4.30699	3.49782	2.52333	9.80582	3.64094
Lus10001468	AT4G02280	sucrose synthase 3	6.7795	5.25847	6.85206	5.92708	6.35112	12.6079	12.0337	8.95852	1.69871
Lus10001469	AT5G50335	NA	0	1.7403	2.3526	1.73033	0	0.475651	1.51779	2.95114	1.15027
Lus10001470	AT1G71530	Protein kinase superfamily protein	0	0	0.503241	0	0	0	1.95812	0.481374	0.266947
Lus10001471	AT4G15890	binding	7.77775	9.17257	9.63983	9.32993	8.20153	6.08745	5.8427	8.16983	8.92985
Lus10001472	NA	NA	0	0	0.875613	0	0	6.90064	5.92354	3.77356	0
Lus10001473	AT3G16650	Transducin/WD40 repeat-like superfamily protein	1.81914	6.71443	5.70667	6.17124	5.58402	4.31129	7.16708	5.83912	3.09095
Lus10001474	AT3G06868	NA	4.77158	9.49327	8.09288	8.53393	8.4952	7.21111	6.09828	9.15188	7.46215
Lus10001475	AT4G15920	Nodulin MtN3 family protein	6.26418	9.24535	5.35363	4.54859	4.65192	2.05657	4.68077	9.12652	10.5972
Lus10001476	NA	NA	0	0	0	0	0	0	0	0	2.66357
Lus10001477	AT5G23750	Remorin family protein	4.95752	2.52511	1.41661	0	0	0	0	7.92249	8.60858
Lus10001478	AT3G53270	Small nuclear RNA activating complex (SNAPc), subunit SNAP43 protein	6.55593	7.63627	9.10454	9.76819	9.58447	8.78648	7.0084	7.93086	6.94559
Lus10001479	AT1G17710	Pyridoxal phosphate phosphatase-related protein	14.7574	8.37885	6.45984	4.82558	10.1757	5.69708	4.6221	7.19544	6.94417
Lus10001480	AT5G03070	importin alpha isoform 9	6.8507	8.1816	7.54412	7.71649	8.07135	7.95861	6.96184	8.79079	8.19394
Lus10001481	AT5G41140	Myosin heavy chain-related protein	5.68073	9.02536	1.17132	0.647345	2.06344	1.74126	3.61379	9.83339	9.08667
Lus10001482	AT1G63300	Myosin heavy chain-related protein	4.05379	7.60268	4.97369	5.41521	5.56214	6.55497	4.32606	8.13477	6.85881
Lus10001483	AT5G39680	Pentatricopeptide repeat (PPR) superfamily protein	3.66169	5.92495	6.22207	6.40002	6.87278	5.99408	4.56095	6.03053	4.93476
Lus10001484	AT3G14260	Protein of unknown function (DUF567)	11.8415	5.95834	1.94683	1.97718	8.52134	7.86768	7.37936	3.36576	7.39946
Lus10001485	AT5G23760	Copper transport protein family	0	0	0.875613	1.12795	0	0	0	0.67287	5.57989
Lus10001486	AT1G01750	actin depolymerizing factor 11	6.67121	1.32844	0	0	0	0	0	0.481374	2.28153
Lus10001487	AT5G41190	NA	7.45383	9.27443	12.5651	11.4931	10.0493	9.81287	11.5002	9.46291	9.22365
Lus10001488	AT4G22000	NA	8.99884	7.44319	9.57485	9.59329	7.24019	8.63002	9.10435	7.94599	7.08445
Lus10001489	AT1G63430	Leucine-rich repeat protein kinase family protein	10.0645	8.62703	4.92768	4.61054	5.83066	4.91066	5.42701	9.89402	10.3791
Lus10001490	AT2G25320	TRAF-like family protein	9.73046	9.15074	7.32513	6.53828	6.59968	6.05624	6.47397	9.32001	9.11066
Lus10001491	AT3G09270	glutathione S-transferase TAU 8	6.54804	7.32631	4.41983	5.67008	5.22582	5.34554	8.12461	7.87345	10.4629
Lus10001492	AT5G11150	vesicle-associated membrane protein 713	10.4247	7.35428	7.75305	6.83063	4.25288	6.22118	9.88408	8.49217	8.97426
Lus10001493	AT1G62510	Bifunctional inhibitor/lipid-transfer protein/seed storage 2S albumin superfamily protein	0	0	0	0	0	0	0	0	0
Lus10001494	NA	NA	7.872	5.04845	4.96143	4.32988	4.13924	3.01811	3.19789	4.17251	4.78541
Lus10001495	AT4G32160	Phox (PX) domain-containing protein	7.55299	6.69393	0.875613	1.09259	1.3729	1.57934	1.0158	6.84401	7.5919
Lus10001496	AT4G32160	Phox (PX) domain-containing protein	8.82267	8.56798	6.38255	5.98344	6.93205	7.55029	7.78453	8.29883	9.07046
Lus10001497	AT5G11160	adenine phosphoribosyltransferase 5	3.82345	8.22661	14.8777	15.4883	10.9596	9.02776	8.26149	8.22346	8.50764
Lus10001498	AT4G32190	Myosin heavy chain-related protein	5.04789	0.28954	2.81996	0	0.901358	0.475651	2.02363	0.481374	0
Lus10001499	AT4G32250	Protein kinase superfamily protein	10.2421	8.34013	8.76583	8.50088	8.13804	10.2309	10.7228	9.54969	9.23878
Lus10001500	NA	NA	5.29004	6.76778	8.427	8.4354	7.57237	7.76756	8.59148	6.66696	6.89118
Lus10001501	AT1G04100	indoleacetic acid-induced protein 10	0	0	0	0	0	0	0	1.25488	1.87297
Lus10001502	AT2G25430	epsin N-terminal homology (ENTH) domain-containing protein / clathrin assembly protein-related	11.2116	11.6307	8.16945	7.39145	7.74647	9.76699	10.7724	12.5611	12.6271
Lus10001503	AT4G32290	Core-2/I-branching beta-1,6-N-acetylglucosaminyltransferase family protein	5.70306	3.11441	8.86322	8.06725	8.38848	11.9944	11.6395	5.9997	3.41216
Lus10001504	AT4G32295	NA	3.18581	7.22393	7.889	8.63645	7.64594	7.11128	6.79225	5.88824	7.99866
Lus10001505	AT1G06510	NA	7.38183	7.23887	5.96836	6.26913	6.77328	6.65238	5.89029	6.82147	7.68133
Lus10001506	AT5G50890	alpha/beta-Hydrolases superfamily protein	5.11031	6.91196	6.9494	7.89412	6.5885	6.08217	6.70016	6.92384	7.67448
Lus10001507	AT5G56440	F-box/RNI-like/FBD-like domains-containing protein	10.0006	8.69818	9.69566	10.1225	10.7444	11.6123	10.8115	9.25037	7.52325
Lus10001508	AT4G34180	Cyclase family protein	11.5981	15.0545	6.6438	2.60799	12.7342	11.7772	7.22912	13.9632	13.021
Lus10001509	AT4G34180	Cyclase family protein	2.1877	5.65617	5.33883	2.62046	0	0	1.60599	8.48667	5.18096
Lus10001510	AT4G35160	O-methyltransferase family protein	0	1.38682	0	0	0	0	1.0158	3.36574	5.37194
Lus10001511	AT5G50600	hydroxysteroid dehydrogenase 1	4.24941	1.00543	8.79565	2.89545	7.19668	17.3158	17.6512	10.7276	0
Lus10001512	AT5G26620	NA	2.70752	5.9903	0	0	2.4166	10.5872	9.59678	3.91279	4.35497
Lus10001513	AT5G26610	D111/G-patch domain-containing protein	10.3857	8.59792	9.28633	9.64144	9.8483	9.88233	11.0308	8.39705	8.56414
Lus10001514	AT5G26600	Pyridoxal phosphate (PLP)-dependent transferases superfamily protein	6.91163	6.68128	4.63285	4.40533	5.3538	7.62147	8.55369	8.22441	9.36314
Lus10001515	AT5G26770	NA	8.32094	7.72583	6.90624	7.13035	8.78553	7.99538	5.48237	7.68232	8.57281
Lus10001516	AT2G30933	Carbohydrate-binding X8 domain superfamily protein	8.58391	10.2028	9.50041	9.82798	10.7174	9.54328	9.17792	10.2556	10.2481
Lus10001517	AT1G09450	Protein kinase superfamily protein	2.1877	6.09313	7.53294	7.31223	6.76187	4.43013	1.0158	4.14047	5.62782
Lus10001518	AT4G24490	RAB geranylgeranyl transferase alpha subunit 1	8.23281	9.02471	9.48658	9.03457	8.75433	8.56401	8.12989	9.17382	8.88176
Lus10001519	AT5G26751	shaggy-related kinase 11	14.3383	11.406	9.86123	9.9217	10.5292	10.7454	10.4103	11.894	12.171
Lus10001520	AT5G26749	C2H2 and C2HC zinc fingers superfamily protein	5.58062	6.58659	8.53735	8.77309	7.83958	7.34127	8.18608	6.79865	5.60304
Lus10001521	AT1G56700	Peptidase C15, pyroglutamyl peptidase I-like	8.4249	10.8063	7.66247	7.34698	8.68775	9.55108	9.55994	11.1755	11.4295
Lus10001522	AT1G09390	GDSL-like Lipase/Acylhydrolase superfamily protein	6.94589	10.4244	7.76675	8.64135	8.06843	8.39157	7.53383	9.17379	8.62582
Lus10001523	AT1G09380	nodulin MtN21 /EamA-like transporter family protein	8.06726	7.63272	15.1161	14.3751	9.99924	8.63262	7.49733	12.5578	1.69871
Lus10001524	AT1G10630	ADP-ribosylation factor A1F	12.8533	11.7855	12.0737	11.8112	10.296	10.8025	11.4869	11.702	11.773
Lus10001525	AT1G09340	chloroplast RNA binding	7.0906	9.00383	6.79293	8.49123	9.8685	9.46412	7.10856	9.80767	6.6293
Lus10001526	AT1G32920	NA	0	0	0	0	0	0.475651	0	0.260725	5.26923
Lus10001527	AT1G64625	Serine/threonine-protein kinase WNK (With No Lysine)-related	9.52322	6.19614	7.6802	6.50437	7.11912	5.40236	3.29824	6.08202	8.37957
Lus10001528	AT4G00910	Aluminium activated malate transporter family protein	1.34518	0.28954	3.2778	2.32679	2.96167	2.60338	0	2.19064	3.29151
Lus10001529	AT3G13790	Glycosyl hydrolases family 32 protein	8.83097	10.0736	6.34601	6.77741	7.12516	4.04269	2.99523	10.5495	10.3034
Lus10001530	AT5G23110	Zinc finger, C3HC4 type (RING finger) family protein	11.3193	10.1722	9.23559	9.05775	8.83912	10.3273	11.3007	10.8816	10.4187
Lus10001531	AT4G23660	polyprenyltransferase 1	1.59224	3.01742	5.98747	6.23192	4.70858	4.34698	6.85202	2.57331	0.266947
Lus10001532	AT4G10950	SGNH hydrolase-type esterase superfamily protein	4.3107	3.7991	5.38738	5.24928	3.73141	2.87183	0	3.05803	2.45199
Lus10001533	NA	NA	9.8742	0.530571	1.62619	0	0	0	0	0	0.858407
Lus10001534	AT3G06720	importin alpha isoform 1	5.11031	3.48655	6.29324	6.91619	4.02881	4.37935	5.59068	3.28002	3.53608
Lus10001535	AT4G10940	RING/U-box protein	6.92528	6.4573	0.875613	1.46035	2.66587	2.50755	2.34712	6.44218	6.97844
Lus10001536	AT4G32050	neurochondrin family protein	8.49127	8.72662	8.06688	8.15306	8.34925	8.43657	8.50678	7.55275	8.09709
Lus10001537	AT5G44510	target of AVRB operation1	6.34266	1.68818	0.875613	0	0	0.475651	0	4.18824	4.17664
Lus10001538	AT1G22610	C2 calcium/lipid-binding plant phosphoribosyltransferase family protein	10.5224	10.2086	7.53478	6.73661	7.77742	8.9757	8.64404	10.7249	10.6047
Lus10001539	AT1G72160	Sec14p-like phosphatidylinositol transfer family protein	9.01347	10.9908	11.5573	11.5345	11.8607	11.905	11.6626	11.0575	11.1011
Lus10001540	AT1G71691	GDSL-like Lipase/Acylhydrolase superfamily protein	2.34179	6.00202	10.073	11.7199	10.7542	9.68643	7.57217	6.35425	3.53608
Lus10001541	AT1G22520	Domain of unknown function (DUF543)	10.0522	9.82042	10.6451	10.8137	9.17636	8.81527	8.6557	8.92203	9.15482
Lus10001542	AT1G72160	Sec14p-like phosphatidylinositol transfer family protein	11.4746	10.4782	11.4023	10.4518	8.95049	8.79143	9.80884	9.71896	12.623
Lus10001543	AT4G25950	vacuolar ATP synthase G3	10.522	1.0781	2.3337	0	0	0	0	0	0.68686
Lus10001544	AT1G35470	SPla/RYanodine receptor (SPRY) domain-containing protein	9.42045	8.76136	8.3531	8.58937	9.00809	9.42782	9.05286	8.88802	9.0401
Lus10001545	AT1G35510	O-fucosyltransferase family protein	8.9288	8.77499	7.53101	7.29527	7.67588	7.45483	4.40591	9.16394	8.62781
Lus10001546	NA	NA	0	0	0	0	0	0	0	0	0
Lus10001547	NA	NA	0	0	2.90281	0	0.901358	2.06887	1.51779	0	0
Lus10001548	AT4G09460	myb domain protein 6	12.4199	10.1692	5.84307	5.54827	7.04688	6.08896	7.34832	8.82834	9.10098
Lus10001549	AT2G40010	Ribosomal protein L10 family protein	5.67395	0.28954	0	1.12795	2.63388	0	1.0158	0	0
Lus10001550	NA	NA	6.75157	6.55942	6.53302	4.56803	5.22633	7.74151	8.69847	8.44041	5.93039
Lus10001551	NA	NA	0	0	0	0	0	0	0	0	0
Lus10001552	AT3G05625	Tetratricopeptide repeat (TPR)-like superfamily protein	0	1.0781	0.875613	0	0	0	0	0	0
Lus10001553	AT1G16060	ARIA-interacting double AP2 domain protein	0	0	1.59478	0	0	0	0	0	5.36442
Lus10001554	NA	NA	0	0	0	0	0	0	0	0	0
Lus10001555	AT5G59160	type one serine/threonine protein phosphatase 2	7.31643	5.91187	8.98218	8.58719	7.68598	6.23143	4.78821	4.6532	5.64462
Lus10001556	AT1G07420	sterol 4-alpha-methyl-oxidase 2-1	5.09365	6.32651	5.033	5.1268	6.24511	10.3003	8.81286	8.62122	5.20541
Lus10001557	AT3G46790	Tetratricopeptide repeat (TPR)-like superfamily protein	0.597926	3.13158	5.91107	6.72193	6.10092	6.86684	8.99403	3.18902	3.41216
Lus10001558	AT3G46790	Tetratricopeptide repeat (TPR)-like superfamily protein	0	1.11804	0.875613	0	1.78983	2.96009	2.52333	0.841688	0.266947
Lus10001559	AT5G59180	DNA-directed RNA polymerase II	8.7367	9.93905	12.273	12.2562	12.0087	12.1362	11.6204	9.65412	9.33883
Lus10001560	AT5G06060	NAD(P)-binding Rossmann-fold superfamily protein	10.1368	10.5465	6.41083	5.86883	5.55788	5.4617	6.11213	9.89732	10.3876
Lus10001561	AT2G29210	splicing factor PWI domain-containing protein	9.57732	10.5192	10.9074	10.4227	9.49339	9.24481	10.0839	10.6267	10.0124
Lus10001562	AT3G53810	Concanavalin A-like lectin protein kinase family protein	5.79814	7.79513	6.21821	5.87885	5.40387	5.8559	5.26276	7.28985	9.15739
Lus10001563	AT1G07480	Transcription factor IIA, alpha/beta subunit	11.3315	8.41938	7.3547	7.37388	7.23715	6.38641	7.2343	8.24807	9.11595
Lus10001564	AT3G53810	Concanavalin A-like lectin protein kinase family protein	6.33153	7.32471	5.55974	4.90953	4.88874	4.46769	5.73119	5.88822	8.17175
Lus10001565	NA	NA	9.94221	1.88042	4.13597	2.32679	2.11289	1.75655	2.34712	1.98935	1.69414
Lus10001566	AT3G46740	translocon at the outer envelope membrane of chloroplasts 75-III	8.5641	10.8004	12.4026	12.796	11.8779	11.4787	13.5051	10.8867	9.87781
Lus10001567	AT2G29200	pumilio 1	7.12641	9.26851	7.89975	7.67166	7.22321	7.16759	7.74223	9.28009	9.43771
Lus10001568	AT3G55530	RING/U-box superfamily protein	9.41359	8.70777	6.32123	6.05696	7.67901	9.33563	9.60729	9.20073	8.83134
Lus10001569	AT5G59510	ROTUNDIFOLIA like 5	0	1.47405	0.503241	0	1.3729	1.35737	0	0.841829	0.266947
Lus10001570	AT5G02220	NA	7.01293	1.66814	1.62619	2.17105	4.69241	8.90447	10.8436	5.33683	1.95089
Lus10001571	AT5G59500	protein C-terminal S-isoprenylcysteine carboxyl O-methyltransferases	5.80016	8.14771	12.2353	12.5138	12.1515	12.7755	13.6111	9.18614	7.63021
Lus10001572	AT2G44065	Ribosomal protein L2 family	8.38063	8.87426	12.1489	12.228	11.3053	11.4018	12.4774	8.91616	8.74772
Lus10001573	AT1G07510	FTSH protease 10	12.4472	10.7346	10.3015	10.4462	10.1886	9.81822	10.0395	11.1209	11.0981
Lus10001574	AT5G59480	Haloacid dehalogenase-like hydrolase (HAD) superfamily protein	7.51218	5.55795	5.2731	5.35846	7.033	8.72363	8.86603	6.36469	4.67554
Lus10001575	AT2G21270	ubiquitin fusion degradation 1	3.71907	4.27816	4.31235	3.72926	3.95	2.95347	3.86653	4.03982	5.22827
Lus10001576	AT5G59460	scarecrow-like transcription factor 11 (SCL11)	7.76578	7.75383	9.23561	9.08352	8.37192	8.26871	9.38381	7.37315	7.6708
Lus10001577	AT1G07530	SCARECROW-like 14	8.77427	4.1322	10.6848	9.55643	7.95477	6.87037	6.69761	6.48111	11.5263
Lus10001578	AT2G29040	Exostosin family protein	12.5121	2.95263	2.09514	0	0	0	0	1.36977	0
Lus10001579	AT2G40920	F-box and associated interaction domains-containing protein	1.81914	1.83321	4.28664	2.62046	1.66278	0.475651	0	2.31078	4.95246
Lus10001580	AT2G40810	homolog of yeast autophagy 18C	9.12692	8.42405	7.94437	7.78407	8.21876	7.91896	7.0991	9.10233	9.10163
Lus10001581	AT4G21120	amino acid transporter 1	2.70752	7.30403	0.503241	2.88515	1.28935	2.31518	1.60599	7.95646	9.62305
Lus10001582	AT2G40830	RING-H2 finger C1A	4.70085	6.92134	3.58541	5.60129	8.42503	9.3365	8.6362	6.80879	6.02527
Lus10001583	AT3G56580	RING/U-box superfamily protein	4.02584	5.77531	2.90281	3.43103	6.93072	7.56741	6.24839	5.41917	4.128
Lus10001584	AT1G14820	Sec14p-like phosphatidylinositol transfer family protein	7.9919	9.31288	7.66612	8.53792	7.57538	6.42387	6.64229	8.01167	7.77031
Lus10001585	AT1G14850	nucleoporin 155	6.71015	8.03381	2.98117	0.647345	1.28935	0.475651	2.02363	7.98261	8.16279
Lus10001586	AT1G14850	nucleoporin 155	7.54604	9.7712	10.0183	9.66096	8.84279	7.83596	8.55898	9.33467	9.44391
Lus10001587	AT2G01690	ARM repeat superfamily protein	10.6121	9.26069	6.84684	6.35707	6.14305	6.04619	8.17291	9.60101	9.9093
Lus10001588	AT1G77360	Tetratricopeptide repeat (TPR)-like superfamily protein	5.25166	6.25554	8.65694	8.73765	8.66309	8.87443	8.33048	6.59488	5.7582
Lus10001589	AT2G01770	vacuolar iron transporter 1	11.1718	1.25868	2.74643	1.12795	3.65152	6.94375	8.16233	4.88365	3.06851
Lus10001590	AT1G67970	heat shock transcription factor A8	0	0	0	0	0	0	0	0	0.266947
Lus10001591	AT1G67970	heat shock transcription factor A8	5.21223	5.39631	0.503241	0	0	1.92791	1.60599	5.82411	5.59
Lus10001592	AT1G24880	UDP-3-O-acyl N-acetylglycosamine deacetylase family protein	6.77153	6.99038	7.59307	7.88355	7.61887	7.46937	8.09067	6.42233	7.79332
Lus10001593	AT1G70770	Protein of unknown function DUF2359, transmembrane	11.8604	10.875	11.5074	11.0316	10.5175	11.0583	10.69	10.6395	11.4691
Lus10001594	AT3G17980	Calcium-dependent lipid-binding (CaLB domain) family protein	11.4341	8.78205	5.97947	7.841	7.32947	8.58296	7.97203	8.61897	8.87573
Lus10001595	AT1G70740	Protein kinase superfamily protein	8.81221	8.13886	6.61729	7.3677	6.98733	7.32156	7.06521	6.90965	8.88037
Lus10001596	AT1G23190	Phosphoglucomutase/phosphomannomutase family protein	13.7988	12.0287	10.8094	10.7964	12.3602	11.1607	9.38964	11.9169	12.0095
Lus10001597	AT1G76280	Tetratricopeptide repeat (TPR)-like superfamily protein	6.83739	7.26634	8.12209	7.94315	7.64001	7.71001	9.09579	7.14784	7.56991
Lus10001598	AT1G14860	nudix hydrolase homolog 18	13.3773	6.78939	6.79959	6.13389	7.07642	7.89158	8.07693	6.85636	7.85879
Lus10001599	AT4G32810	carotenoid cleavage dioxygenase 8	0.597926	5.33196	5.80612	3.19213	5.27528	1.37729	0	9.25704	9.45936
Lus10001600	NA	NA	0	0	2.44847	0	0	0	0	0	0
Lus10001601	AT5G11590	Integrase-type DNA-binding superfamily protein	1.0194	4.45523	2.11741	2.32679	3.4555	3.96937	1.0158	4.37892	6.53976
Lus10001602	NA	NA	0	0	0.503241	0	0	0	0	0	0
Lus10001603	AT5G11600	NA	9.27407	9.02733	7.19454	7.44987	6.31232	7.26139	8.04347	8.53897	8.61752
Lus10001604	AT5G58140	phototropin 2	7.61454	7.7845	5.42322	5.42413	6.2175	4.35203	1.60599	8.57546	4.57573
Lus10001605	AT4G38130	histone deacetylase 1	10.9433	11.5479	12.6891	12.7524	12.4928	12.0889	11.5817	11.386	11.0929
Lus10001606	AT4G10330	glycine-rich protein	8.92722	7.22078	9.35848	9.48715	9.17414	10.5846	11.0888	8.06703	8.14049
Lus10001607	AT2G15220	Plant basic secretory protein (BSP) family protein	0	0	0	0	0	0	0	0	0
Lus10001608	AT2G15220	Plant basic secretory protein (BSP) family protein	0	0	0	0	0	0	0	0	0
Lus10001609	AT2G15220	Plant basic secretory protein (BSP) family protein	0	0	0	0	0	0	0	0	0.266947
Lus10001610	AT5G24690	Protein of unknown function (DUF3411)	11.4451	10.3814	11.6877	11.8245	12.0648	12.2714	12.7794	10.6346	10.3087
Lus10001611	AT1G68180	RING/U-box superfamily protein	2.4709	3.2509	0	0	0	0	0	2.36714	5.86242
Lus10001612	AT1G25290	RHOMBOID-like protein 10	6.38086	5.06131	2.46593	3.10873	1.78983	5.23019	6.76138	5.0567	5.10974
Lus10001613	AT3G56590	hydroxyproline-rich glycoprotein family protein	9.71274	9.2175	5.68767	5.31807	6.63164	7.30028	5.02775	8.48348	8.45173
Lus10001614	AT1G10780	F-box/RNI-like superfamily protein	5.58317	7.86483	9.42255	9.41541	9.77544	7.34506	3.6278	5.42585	6.99192
Lus10001615	AT1G09580	emp24/gp25L/p24 family/GOLD family protein	11.0404	6.04797	5.62997	5.37272	6.12221	6.29804	3.98082	5.65865	3.97139
Lus10001616	AT5G45310	NA	5.3625	7.08882	10.1984	10.2155	11.6755	13.3458	13.0768	8.50644	6.86856
Lus10001617	AT2G03880	Pentatricopeptide repeat (PPR) superfamily protein	4.54608	7.09509	7.94127	8.23152	6.9114	7.38329	7.45548	6.89294	5.94114
Lus10001618	AT2G17410	ARID/BRIGHT DNA-binding domain-containing protein	7.06714	8.59128	9.32959	9.08927	8.60062	7.75765	6.1902	8.59776	8.06081
Lus10001619	AT4G38190	cellulose synthase like D4	13.2917	5.97949	5.07866	4.24626	4.38865	3.69265	3.98082	5.8342	5.92411
Lus10001620	AT4G38200	SEC7-like guanine nucleotide exchange family protein	12.5015	10.016	9.60452	9.15003	9.33115	9.77269	8.46368	10.1549	10.1241
Lus10001621	AT4G35320	NA	5.56882	8.05687	0.503241	2.17105	2.33561	7.07793	4.23686	7.69754	9.58262
Lus10001622	AT2G18980	Peroxidase superfamily protein	8.36802	6.58481	9.41863	9.33535	7.85675	7.01793	7.31	6.08633	6.10583
Lus10001623	AT4G30010	NA	0	0	0	0	0	0	0	0	0
Lus10001624	AT1G11860	Glycine cleavage T-protein family	8.66562	9.60829	10.747	10.9639	10.4512	9.96591	8.90712	10.1738	9.35323
Lus10001625	AT3G11710	lysyl-tRNA synthetase 1	9.14909	11.4527	12.5857	12.1649	11.6156	10.5862	10.0086	11.3329	11.1462
Lus10001626	AT5G59050	NA	4.568	6.07517	3.55081	3.19213	2.93442	1.75655	3.32447	5.78315	5.55143
Lus10001627	AT5G57120	NA	8.09722	10.1778	12.2674	12.1853	10.4669	9.69262	10.0243	9.69711	9.7755
Lus10001628	AT4G29950	Ypt/Rab-GAP domain of gyp1p superfamily protein	12.2145	9.55882	7.58782	7.15166	7.61448	8.08151	8.87327	10.0609	9.78546
Lus10001629	AT4G29960	NA	10.1676	9.63599	8.41779	8.04499	8.472	8.89405	7.75633	9.52473	9.16174
Lus10001630	AT5G57580	Calmodulin-binding protein	9.7768	10.3042	9.76463	10.2938	8.91097	8.34172	9.74859	10.4069	10.5157
Lus10001631	AT4G30190	H(+)-ATPase 2	14.7025	14.2986	11.3733	11.0189	11.5885	10.6618	8.54698	12.3443	13.4937
Lus10001632	AT5G57345	NA	5.91419	6.13328	7.63547	9.08933	9.70967	9.55066	6.48948	6.59189	0.266947
Lus10001633	AT1G71060	Tetratricopeptide repeat (TPR)-like superfamily protein	5.34021	5.89939	5.26993	6.55251	6.79548	6.52244	4.49709	5.90264	5.24539
Lus10001634	AT4G25910	NFU domain protein 3	5.75867	8.2259	8.96508	10.2986	11.6091	11.8209	8.82263	8.42226	5.93853
Lus10001635	AT2G18370	Bifunctional inhibitor/lipid-transfer protein/seed storage 2S albumin superfamily protein	0	0	0	1.75316	0	0	0	0	0
Lus10001636	AT4G05530	indole-3-butyric acid response 1	0.597926	0	0.503241	0	0	0	0	0	0
Lus10001637	AT5G57090	Auxin efflux carrier family protein	2.5987	1.11804	0.875613	0	0	2.31518	7.17009	2.98775	6.56465
Lus10001638	AT4G29900	autoinhibited Ca(2+)-ATPase 10	7.98495	10.5517	8.99124	8.50511	9.15931	10.3898	10.2494	10.6477	11.9081
Lus10001639	AT5G62050	homolog of yeast oxidase assembly 1 (OXA1)	7.01437	8.00589	9.79532	9.21962	7.73638	7.40369	8.49937	7.99383	8.36236
Lus10001640	AT2G29420	glutathione S-transferase tau 7	7.96013	6.1442	3.50695	1.95766	2.98841	2.94682	7.49351	7.95288	9.20944
Lus10001641	AT5G41685	Mitochondrial outer membrane translocase complex, subunit Tom7	10.7852	10.2219	9.05702	8.32458	8.47802	9.36755	8.91662	9.05847	9.53685
Lus10001642	AT1G74470	Pyridine nucleotide-disulphide oxidoreductase family protein	10.8875	11.8306	12.3705	13.7706	14.2579	13.1244	9.81065	12.4217	6.83662
Lus10001643	AT1G74460	GDSL-like Lipase/Acylhydrolase superfamily protein	1.59224	3.20759	9.76104	9.58663	5.30193	2.06887	0	2.52428	4.69773
Lus10001644	AT3G47470	light-harvesting chlorophyll-protein complex I subunit A4	5.37769	9.74196	9.98174	10.9163	10.8352	10.5358	8.02195	10.9771	7.21922
Lus10001645	AT1G18730	NDH dependent flow 6	6.71758	7.63013	1.9715	5.16709	7.37169	7.13554	3.32447	9.33725	3.43808
Lus10001646	AT1G18720	Protein of unknown function (DUF962)	5.5124	7.6885	8.34136	9.70741	11.4203	9.7664	4.12695	9.18279	8.44745
Lus10001647	AT1G18720	Protein of unknown function (DUF962)	0	3.58602	0	0	0	0	0	4.90299	0.492128
Lus10001648	AT5G61430	NAC domain containing protein 100	10.5406	6.94148	0.875613	1.70714	0	2.19728	2.02363	8.29161	8.25526
Lus10001649	AT1G18700	DNAJ heat shock N-terminal domain-containing protein	10.5931	10.2643	7.70014	7.52288	8.1025	7.91001	7.12545	10.0635	10.6046
Lus10001650	AT2G45240	methionine aminopeptidase 1A	9.16989	9.80394	10.9187	10.5602	10.6381	10.3445	10.2351	9.51105	9.86157
Lus10001651	AT1G61470	Polynucleotidyl transferase, ribonuclease H-like superfamily protein	2.48101	4.22085	6.21821	6.7575	7.04543	7.09228	6.68252	3.52319	4.09752
Lus10001652	AT5G51980	Transducin/WD40 repeat-like superfamily protein	4.65655	3.93388	5.09637	4.8769	5.15114	5.24778	4.60442	4.23462	3.4024
Lus10001653	AT5G61410	D-ribulose-5-phosphate-3-epimerase	9.95675	10.0231	9.95291	10.275	12.4553	13.3763	11.0949	11.3179	9.21636
Lus10001654	AT1G74410	RING/U-box superfamily protein	9.56698	9.67021	9.96198	10.2258	11.067	11.3488	12.6479	9.25086	8.54197
Lus10001655	AT5G66720	Protein phosphatase 2C family protein	4.05717	0.962193	4.19622	3.58784	4.29633	4.64194	3.7424	2.12671	0.492128
Lus10001656	AT1G75220	Major facilitator superfamily protein	12.6627	10.5252	10.9743	10.8644	10.9397	11.8799	11.5481	10.4531	10.8733
Lus10001657	AT1G19440	3-ketoacyl-CoA synthase 4	12.5824	9.90097	9.74083	9.63172	9.71757	12.3263	12.84	10.6758	10.2611
Lus10001658	AT1G48020	pectin methylesterase inhibitor 1	3.87486	2.13521	7.57617	6.35548	2.11289	0	0	9.10659	0
Lus10001659	AT1G48020	pectin methylesterase inhibitor 1	1.32287	3.76806	8.03909	2.9917	0	0	0	5.91227	2.83981
Lus10001660	AT1G32860	Glycosyl hydrolase superfamily protein	7.62275	9.85898	6.31696	4.86647	6.11313	5.24512	4.15646	10.5121	10.3529
Lus10001661	AT4G10570	ubiquitin-specific protease 9	10.6266	8.99807	7.64349	8.00553	8.58156	7.85867	7.63938	9.08078	9.07432
Lus10001662	AT1G32810	RING/FYVE/PHD zinc finger superfamily protein	11.1535	9.92646	7.679	7.80424	8.32686	8.27184	9.70542	10.32	10.252
Lus10001663	AT1G64700	NA	6.55913	6.72255	6.96688	5.54385	6.73682	7.46851	7.66482	6.73835	9.63526
Lus10001664	AT1G32770	NAC domain containing protein 12	4.58215	8.09427	0.503241	1.12795	0	1.14225	3.61379	9.02982	9.13579
Lus10001665	AT1G64690	branchless trichome	5.86419	6.21093	3.86538	2.88515	7.08883	6.85403	6.84524	5.92634	6.89921
Lus10001666	AT1G02800	cellulase 2	2.00118	1.38682	5.35598	6.57118	6.95904	3.16816	3.76173	1.66848	4.0434
Lus10001667	AT1G64680	NA	3.85944	4.61641	4.57946	7.46377	7.52147	8.67985	6.53227	5.70306	0
Lus10001668	AT5G46700	Tetraspanin family protein	2.8167	8.73276	7.69624	8.92764	6.75242	7.15796	4.54988	8.42065	9.7112
Lus10001669	AT5G39865	Glutaredoxin family protein	5.9589	7.76498	6.62049	6.8311	7.19244	7.62667	6.16987	7.69332	8.64959
Lus10001670	AT2G46660	cytochrome P450, family 78, subfamily A, polypeptide 6	6.80513	5.09922	2.55477	3.95182	5.09156	8.87138	11.4231	6.74362	10.1598
Lus10001671	AT1G64660	methionine gamma-lyase	0	4.03514	0	0	0	2.18603	1.95812	1.83796	1.28277
Lus10001672	AT1G64660	methionine gamma-lyase	6.82049	11.7026	7.10083	5.01907	11.1602	11.7355	10.7144	10.2736	4.20244
Lus10001673	AT3G50790	esterase/lipase/thioesterase family protein	7.38621	8.48128	9.48139	9.31111	7.43077	6.61315	6.1687	6.98155	8.28414
Lus10001674	AT4G24130	Protein of unknown function, DUF538	3.53473	4.8967	12.303	10.452	7.70512	6.80678	6.90072	4.67584	10.3093
Lus10001675	AT5G41950	Tetratricopeptide repeat (TPR)-like superfamily protein	10.4268	10.0576	9.9872	9.21788	8.73911	8.22946	8.11026	9.57878	10.0691
Lus10001676	AT4G24110	NA	6.1347	7.04336	10.0252	13.2155	14.5429	15.2331	14.8383	9.16994	11.4841
Lus10001677	AT4G10730	Protein kinase superfamily protein	8.09015	9.3833	9.5643	9.49407	9.62724	9.3017	9.36209	9.30065	9.13796
Lus10001678	AT1G80530	Major facilitator superfamily protein	3.3401	7.76223	7.2096	7.6708	8.20503	8.81891	8.0572	7.07137	3.55988
Lus10001679	AT2G12462	NA	3.18581	4.27264	6.32483	5.58118	5.31711	5.72933	5.96576	5.27918	7.584
Lus10001680	NA	NA	0.597926	0	0	0	0	0	0	0	0
Lus10001681	AT5G23740	ribosomal protein S11-beta	7.9301	11.306	14.784	14.5706	13.1367	13.0318	14.0309	10.5015	10.3689
Lus10001682	AT2G25620	DNA-binding protein phosphatase 1	10.0701	8.73622	5.54224	5.32895	6.0357	5.61377	7.66442	7.97007	9.21017
Lus10001683	AT5G45290	RING/U-box superfamily protein	8.66437	8.08399	6.71249	7.11418	7.59078	8.2778	7.44407	8.34085	8.10638
Lus10001684	NA	NA	4.44766	8.38437	10.9215	11.1144	10.1521	7.57549	3.76173	7.05213	8.26534
Lus10001685	AT2G15580	RING/U-box superfamily protein	2.1877	0.588582	0	0.647345	0.784158	6.00292	8.22976	6.54366	6.62484
Lus10001686	ATCG00680	photosystem II reaction center protein B	0	0	1.59478	0	0	1.14225	1.0158	0	0
Lus10001687	ATCG01310	ribosomal protein L2	4.28158	4.16594	11.6057	11.6819	11.2963	9.39486	12.8547	6.74615	3.58823
Lus10001688	AT2G15580	RING/U-box superfamily protein	7.7473	6.99307	4.33286	2.75887	3.63392	6.11876	7.71398	7.9994	8.55011
Lus10001689	AT5G27810	MADS-box transcription factor family protein	0	0	0	0	0	0	0	0	0
Lus10001690	AT5G13825	NA	0	0	0	0	0	0	0	1.4765	0
Lus10001691	AT2G39630	Nucleotide-diphospho-sugar transferases superfamily protein	8.65291	8.7175	10.3346	10.2644	10.4207	10.2494	10.0432	8.24802	8.31951
Lus10001692	AT3G46540	ENTH/VHS family protein	11.5305	4.07754	7.98276	4.20256	3.49333	2.30482	4.90862	3.47266	2.65889
Lus10001693	AT3G12110	actin-11	9.13144	7.738	6.39888	7.32377	7.62295	6.90236	6.87142	8.18071	4.81697
Lus10001694	AT3G12110	actin-11	6.68595	5.03287	2.3337	0.647345	1.7277	2.20844	0	5.02208	1.60055
Lus10001695	AT3G55360	3-oxo-5-alpha-steroid 4-dehydrogenase family protein	9.29154	10.4806	9.62011	9.95373	9.58598	9.77678	9.20344	10.5269	10.173
Lus10001696	AT1G55460	DNA/RNA-binding protein Kin17, conserved region	8.98853	7.40068	9.6296	9.47464	9.06284	9.53667	9.64917	7.44213	6.52056
Lus10001697	AT1G55460	DNA/RNA-binding protein Kin17, conserved region	10.8885	9.16846	7.83888	7.42897	8.15846	8.1527	7.5939	9.50438	9.08564
Lus10001698	AT3G12590	NA	9.15695	8.54705	4.92856	4.49067	5.18595	4.82474	3.59236	8.23861	8.79587
Lus10001699	AT3G12590	NA	7.694	6.67313	0.875613	2.34193	1.28935	1.37729	1.0158	6.51275	7.23196
Lus10001700	AT3G12590	NA	6.04337	4.67783	1.62619	2.154	2.73065	0	0	3.85476	6.13848
Lus10001701	AT1G65520	delta(3), delta(2)-enoyl CoA isomerase 1	9.60155	6.46845	6.28554	6.34359	5.4236	9.05228	9.79276	6.8011	6.48403
Lus10001702	AT2G39570	ACT domain-containing protein	10.4084	8.42524	8.03593	7.89467	8.96861	9.18885	7.87967	8.97072	9.46232
Lus10001703	AT4G33355	Bifunctional inhibitor/lipid-transfer protein/seed storage 2S albumin superfamily protein	0.597926	0	0	0	0	0	0	0	0
Lus10001704	AT3G55400	methionyl-tRNA synthetase / methionine--tRNA ligase / MetRS (cpMetRS)	3.47947	5.8752	6.47376	6.08242	6.35147	5.18444	3.88428	4.30843	6.23154
Lus10001705	AT2G28760	UDP-XYL synthase 6	3.65277	1.2225	2.3337	0	0.901358	3.23498	1.0158	2.2519	4.12136
Lus10001706	AT3G55400	methionyl-tRNA synthetase / methionine--tRNA ligase / MetRS (cpMetRS)	1.0194	2.70634	4.90776	4.96289	4.55686	2.52551	2.02363	1.12976	3.40659
Lus10001707	AT2G28760	UDP-XYL synthase 6	10.3832	10.0273	6.38975	5.74816	6.48539	8.89695	8.17952	10.6747	11.4038
Lus10001708	AT4G26055	NA	8.4154	7.4644	9.03936	9.23431	8.67616	9.13173	9.59672	7.79593	7.73448
Lus10001709	AT3G55390	Uncharacterised protein family (UPF0497)	6.73582	6.64692	7.49188	8.01434	6.44746	4.29052	4.50858	4.30853	6.55341
Lus10001710	AT3G28720	NA	0.597926	0	0	0	0	0	0	0.260725	0
Lus10001711	AT2G36690	2-oxoglutarate (2OG) and Fe(II)-dependent oxygenase superfamily protein	4.02239	8.41205	0.875613	0	3.61766	2.89274	2.34712	8.005	9.29344
Lus10001712	AT3G05100	S-adenosyl-L-methionine-dependent methyltransferases superfamily protein	9.2453	9.15745	7.72035	8.368	8.8757	8.5714	8.18281	9.22056	10.1783
Lus10001713	AT1G11680	CYTOCHROME P450 51G1	8.89296	10.5861	11.9369	12.0052	11.7237	10.8276	9.88647	10.9127	10.2995
Lus10001714	AT3G05040	ARM repeat superfamily protein	9.72152	8.9843	8.17748	7.2586	6.97227	6.61314	5.56162	8.90125	8.39946
Lus10001715	AT1G54610	Protein kinase superfamily protein	9.52902	9.37408	7.69262	7.55076	7.71829	7.9383	9.08066	9.50363	10.8429
Lus10001716	AT5G27120	NOP56-like pre RNA processing ribonucleoprotein	5.99596	10.2761	13.8147	13.2209	11.1512	9.8004	10.6338	9.26303	9.13336
Lus10001717	AT3G05090	Transducin/WD40 repeat-like superfamily protein	10.3713	9.53683	8.12023	7.1697	7.80072	7.9497	7.27183	9.83046	10.2801
Lus10001718	AT3G05030	sodium hydrogen exchanger 2	11.751	10.5623	8.20443	7.81831	9.44163	9.32776	8.22455	10.4155	10.3401
Lus10001719	AT1G08830	copper/zinc superoxide dismutase 1	11.2848	12.5264	9.67639	9.296	8.6378	10.1728	11.4173	12.6176	12.2769
Lus10001720	AT4G08630	NA	10.0485	5.91223	7.82186	7.13465	6.54944	4.63989	2.29501	4.32276	4.89341
Lus10001721	AT3G05000	Transport protein particle (TRAPP) component	9.25493	9.10873	10.1733	10.1226	9.47343	9.06782	8.58541	9.02269	9.23058
Lus10001722	NA	NA	1.32287	1.11804	2.66894	1.95766	2.2498	1.14225	1.0158	0	1.39852
Lus10001723	AT5G48385	FRIGIDA-like protein	7.47739	6.65182	2.68395	4.15749	4.77152	5.77214	4.84967	7.6197	7.42873
Lus10001724	AT4G36020	cold shock domain protein 1	4.82285	3.81134	5.90787	5.99426	5.92695	7.25169	5.96159	4.53498	5.44107
Lus10001725	AT3G06350	dehydroquinate dehydratase, putative / shikimate dehydrogenase, putative	6.158	7.30903	9.11344	9.27197	9.35693	8.36086	6.9681	8.0095	10.0076
Lus10001726	AT5G27240	DNAJ heat shock N-terminal domain-containing protein	8.72197	8.69142	8.8506	8.85546	9.20394	8.86908	8.94856	9.30427	8.08661
Lus10001727	AT1G08845	Ribosomal L18p/L5e family protein	5.25755	7.01521	9.3959	9.47194	8.24773	8.08789	9.19001	6.21499	6.51049
Lus10001728	AT2G32910	DCD (Development and Cell Death) domain protein	10.3383	9.40003	7.44527	7.5262	7.72901	7.54564	7.06194	10.0191	9.55108
Lus10001729	AT5G55390	ENHANCED DOWNY MILDEW 2	5.98889	10.717	4.36243	2.7701	1.3729	0	0	10.5005	4.14551
Lus10001730	AT5G35732	NA	8.60301	6.24459	1.17132	1.12795	0	0	1.60599	7.6669	7.68132
Lus10001731	NA	NA	8.34236	10.7175	5.17577	3.63593	5.70438	4.79734	7.4945	8.73478	8.29528
Lus10001732	AT3G07880	Immunoglobulin E-set superfamily protein	13.0537	7.90114	7.3182	7.18184	5.46162	5.14877	3.41666	6.79077	7.3973
Lus10001733	AT2G04780	FASCICLIN-like arabinoogalactan 7	6.03381	10.4078	11.2332	10.342	10.5183	9.66745	8.35612	10.3567	9.98557
Lus10001734	AT5G47530	Auxin-responsive family protein	4.62915	5.47002	3.08968	4.40533	4.71696	3.93294	0	6.68104	5.07449
Lus10001735	NA	NA	5.56861	3.20296	2.57101	2.75887	2.11289	3.02444	2.24094	3.85488	2.01752
Lus10001736	AT2G04850	Auxin-responsive family protein	6.54673	7.25519	3.22464	2.154	6.72693	6.67815	5.02775	7.58299	9.1823
Lus10001737	AT2G04865	Aminotransferase-like, plant mobile domain family protein	7.3866	7.86262	7.559	7.56756	7.59958	6.57605	4.57917	7.69335	7.18165
Lus10001738	AT5G48130	Phototropic-responsive NPH3 family protein	4.07063	2.97183	5.47829	4.72495	1.66278	1.57934	2.92839	4.81424	5.32507
Lus10001739	AT5G55560	Protein kinase superfamily protein	10.0764	6.97381	6.35691	5.77963	6.07337	8.45305	8.73315	7.16793	6.64638
Lus10001740	AT5G35740	Carbohydrate-binding X8 domain superfamily protein	0	1.11804	2.09514	2.35691	3.23063	3.74328	0	2.52444	3.38435
Lus10001741	AT3G27690	photosystem II light harvesting complex gene 2.3	9.31297	14.0133	13.6276	15.0987	15.7212	14.5225	9.53741	15.8994	12.4611
Lus10001742	AT2G05120	Nucleoporin, Nup133/Nup155-like	8.2516	10.0821	10.6765	10.8839	9.44252	8.38649	10.4086	9.55997	9.33155
Lus10001743	AT3G07760	Sterile alpha motif (SAM) domain-containing protein	8.99682	8.42025	6.32688	6.80376	8.84659	9.95968	9.35353	8.30159	8.56763
Lus10001744	AT2G05230	DNAJ heat shock N-terminal domain-containing protein	7.3064	7.40169	2.46593	2.49469	3.01466	2.42418	1.95812	7.31151	7.39496
Lus10001745	AT5G48170	F-box family protein	0	0	0	0	0	7.17543	5.64542	3.1249	3.87677
Lus10001746	NA	NA	0	0.588582	2.65378	0.647345	0	5.72836	5.57438	2.25184	0.492128
Lus10001747	AT3G07750	3\'-5\'-exoribonuclease family protein	5.44726	7.71733	10.1883	10.2543	8.7829	7.9019	6.80317	7.19551	6.41351
Lus10001748	AT2G05320	beta-1,2-N-acetylglucosaminyltransferase II	7.89641	7.84013	6.1732	6.69602	8.19974	8.71659	8.93693	7.77515	7.8306
Lus10001749	NA	NA	6.90563	5.34832	2.83348	3.09985	3.92253	3.85366	3.7097	4.60699	4.96467
Lus10001750	AT2G04480	NA	5.69728	5.15548	1.80915	1.09259	0.784158	1.74126	1.95812	4.63044	5.65693
Lus10001751	AT4G14540	nuclear factor Y, subunit B3	4.70554	6.67857	5.66032	7.81275	9.84369	12.3326	10.8943	7.99159	8.11387
Lus10001752	AT4G12730	FASCICLIN-like arabinogalactan 2	2.1877	1.29398	1.78152	2.9917	0	0	0	0	3.68835
Lus10001753	AT4G31990	aspartate aminotransferase 5	9.02073	10.1304	10.3507	11.1109	12.375	11.3382	10.551	10.616	9.42642
Lus10001754	AT1G79430	Homeodomain-like superfamily protein	5.34876	7.39853	0	1.12795	4.2086	7.97804	8.56105	7.2032	8.51982
Lus10001755	AT1G79420	Protein of unknown function (DUF620)	7.51351	8.46927	6.86748	5.35901	8.38176	7.34762	6.95414	9.25187	9.6572
Lus10001756	AT3G12685	Acid phosphatase/vanadium-dependent haloperoxidase-related protein	7.66707	7.69553	7.25921	7.33184	7.74072	6.97746	7.39235	7.79721	8.19015
Lus10001757	AT3G12690	AGC kinase 1.5	12.8971	2.243	4.59652	0.647345	0	0	1.0158	2.25179	0
Lus10001758	AT1G54350	ABC transporter family protein	5.30031	8.51293	8.72725	9.73355	9.77967	9.07598	8.02859	8.67799	6.9227
Lus10001759	AT1G79390	NA	11.1099	10.2144	10.4629	9.92602	9.98966	10.4601	10.0499	10.269	9.48482
Lus10001760	AT1G79350	RING/FYVE/PHD zinc finger superfamily protein	10.4274	9.66221	7.74465	7.53833	8.14461	7.77318	7.89541	9.03413	9.80772
Lus10001761	AT1G79340	metacaspase 4	12.2577	11.6188	8.89502	9.46007	9.23157	8.79745	7.5268	12.0627	12.0698
Lus10001762	AT1G54320	LEM3 (ligand-effect modulator 3) family protein / CDC50 family protein	10.6727	10.0261	8.04253	7.73209	8.86903	9.29338	8.70953	10.522	10.803
Lus10001763	AT1G54310	S-adenosyl-L-methionine-dependent methyltransferases superfamily protein	9.56717	11.3128	12.6402	12.2687	11.4772	11.1031	12.536	11.1971	10.9787
Lus10001764	AT1G79480	Carbohydrate-binding X8 domain superfamily protein	2.70752	4.79103	2.77474	4.28477	6.26202	6.68364	1.95812	6.67548	5.30302
Lus10001765	AT1G79500	Aldolase-type TIM barrel family protein	9.05227	9.99913	11.4883	11.2118	11.2863	10.8647	8.94242	9.55847	9.84586
Lus10001766	AT1G79510	Uncharacterized conserved protein (DUF2358)	7.2552	6.54645	3.70464	4.87949	4.7638	6.93707	6.18663	6.56804	5.77197
Lus10001767	AT5G15750	Alpha-L RNA-binding motif/Ribosomal protein S4 family protein	8.44011	10.1934	12.4681	12.5703	11.3857	11.1025	10.9043	9.77935	9.22445
Lus10001768	AT1G16310	Cation efflux family protein	9.64912	4.87209	1.41661	4.86201	4.11518	1.57934	1.0158	6.97692	10.3886
Lus10001769	NA	NA	3.25915	2.43706	1.78152	0.647345	0.901358	0	1.60599	2.83577	0.266947
Lus10001770	NA	NA	0	0	0.503241	0	0	0	0	0	0
Lus10001771	AT4G26210	Mitochondrial ATP synthase subunit G protein	10.1876	9.90287	10.3302	10.179	9.38061	9.0681	9.53876	9.40756	9.25407
Lus10001772	AT2G43610	Chitinase family protein	0	0	0	0	0	0	0	0	0
Lus10001773	AT2G43570	chitinase, putative	1.32287	1.32844	0	0	0	0	0	0	0.266947
Lus10001774	AT3G04720	pathogenesis-related 4	0	0	0.503241	0.647345	0	0	0	0	0
Lus10001775	AT2G27030	calmodulin 5	6.65818	0	6.67318	6.72935	3.45637	0.475651	3.7808	2.12659	5.05476
Lus10001776	AT2G38290	ammonium transporter 2	6.42933	0.28954	5.38343	3.27886	0	1.77167	0	1.36992	0
Lus10001777	AT5G28840	GDP-D-mannose 3\',5\'-epimerase	10.9845	13.6048	10.8017	11.0973	12.6714	11.7728	10.9977	12.9806	10.0611
Lus10001778	AT3G04720	pathogenesis-related 4	1.81914	5.5584	0	0	0	0	1.0158	3.15728	1.78633
Lus10001779	NA	NA	0	0	0.503241	0	0	0	0	0	0
Lus10001780	AT3G04780	Protein of unknown function (DUF1000)	8.91615	9.93539	11.5737	11.3483	10.5115	10.2067	9.73187	9.64593	9.35068
Lus10001781	AT2G32080	purin-rich alpha 1	5.3499	6.18737	4.86378	4.1021	6.0259	6.56203	6.25637	6.80113	7.48309
Lus10001782	AT2G32080	purin-rich alpha 1	8.5053	9.09026	9.96238	10.0631	11.0728	10.915	10.0558	8.41475	9.43164
Lus10001783	AT1G54510	NIMA-related serine/threonine kinase 1	4.48875	8.11978	7.48965	7.01661	6.8749	6.36919	7.3209	7.72208	6.77577
Lus10001784	AT3G61360	Tetratricopeptide repeat (TPR)-like superfamily protein	4.99359	6.45755	7.06959	7.53956	7.01848	6.21638	6.78122	6.7831	6.44804
Lus10001785	AT3G04830	Protein prenylyltransferase superfamily protein	10.2143	10.0121	10.0825	9.7382	8.94181	8.99447	8.91018	9.83832	10.4065
Lus10001786	AT5G56750	N-MYC downregulated-like 1	10.3279	9.21836	7.95341	8.0025	7.96922	6.46737	6.88541	8.42057	11.6795
Lus10001787	AT5G28150	Plant protein of unknown function (DUF868)	4.77364	5.59158	8.59299	8.80263	8.5002	8.25047	8.42336	5.09071	5.36263
Lus10001788	AT1G69550	disease resistance protein (TIR-NBS-LRR class)	5.47199	4.26599	1.41661	1.43234	4.05377	2.62019	1.60599	5.40567	5.48817
Lus10001789	AT3G04910	with no lysine (K) kinase 1	10.8907	10.0742	7.51592	7.51314	7.50499	7.44163	7.85514	10.215	9.91693
Lus10001790	NA	NA	0	0	0	0	0	0	0	0	0
Lus10001791	AT5G28050	Cytidine/deoxycytidylate deaminase family protein	11.5376	10.095	8.93087	8.72527	7.89399	8.795	7.80795	9.79423	10.408
Lus10001792	AT1G73430	sec34-like family protein	8.83162	8.34592	3.90611	4.41252	5.25865	4.85511	2.83433	8.22818	8.24646
Lus10001793	AT1G73430	sec34-like family protein	9.25575	9.25164	8.68614	8.03617	8.45418	8.45582	9.46423	8.91077	9.16486
Lus10001794	AT1G54520	NA	7.30746	8.41149	8.50041	8.52486	8.11565	8.80352	9.34285	8.50325	7.47108
Lus10001795	AT5G23395	Cox19-like CHCH family protein	7.5276	7.19884	8.45465	8.06123	7.74758	7.69055	8.57249	7.0756	6.74531
Lus10001796	AT1G63060	NA	12.0223	1.0781	1.62619	0.647345	0	0	0	1.12976	0.266947
Lus10001797	AT5G13390	no exine formation 1	8.45734	9.47548	7.6341	7.55515	8.04666	7.28883	6.59913	9.56379	9.14238
Lus10001798	AT5G13960	SU(VAR)3-9 homolog 4	4.1499	4.12487	7.66639	7.61222	6.23144	3.49326	1.95812	3.36579	4.85339
Lus10001799	AT5G13300	ARF GTPase-activating protein	8.97381	9.74191	8.03111	7.71928	8.30626	8.15255	9.11906	9.68081	9.79793
Lus10001800	AT1G28100	NA	9.53473	9.09319	7.34018	8.87639	9.26262	9.96959	10.1433	7.89528	7.63339
Lus10001801	AT5G13260	NA	6.11994	9.90924	8.7344	8.82196	9.26405	8.99559	7.61794	8.49378	9.29322
Lus10001802	AT5G13250	RING finger protein	7.54669	4.37714	0	2.9917	3.70013	3.59002	2.75939	3.25031	6.52311
Lus10001803	AT5G13220	jasmonate-zim-domain protein 10	8.73521	9.41022	4.42876	4.00367	4.29585	2.19728	1.60599	8.84464	11.1966
Lus10001804	AT2G33510	NA	10.6779	7.8548	8.19998	9.56753	9.50413	9.13433	7.91674	7.53911	8.42564
Lus10001805	AT5G13190	NA	7.49772	6.94894	8.04253	8.10184	7.99717	8.74085	8.68718	7.82649	8.78775
Lus10001806	AT1G28050	B-box type zinc finger protein with CCT domain	6.29711	7.85784	5.94121	6.27337	5.90654	5.99491	8.50723	7.8662	9.26466
Lus10001807	AT5G21090	Leucine-rich repeat (LRR) family protein	3.41674	5.30355	1.78152	4.27691	3.37764	2.18603	1.0158	4.49752	4.49935
Lus10001808	AT2G33490	hydroxyproline-rich glycoprotein family protein	10.074	8.20222	6.27993	6.36515	5.70089	4.55959	3.66933	8.07561	8.02765
Lus10001809	AT5G13180	NAC domain containing protein 83	11.5358	8.59748	3.9125	5.39594	5.75215	5.60852	5.11543	10.2529	9.06471
Lus10001810	AT4G24020	NIN like protein 7	7.90618	8.28774	6.33944	7.10739	7.76641	7.87987	9.20096	8.62623	9.86305
Lus10001811	AT1G64530	Plant regulator RWP-RK family protein	7.75843	7.54708	1.41661	1.12795	2.37667	1.37729	1.0158	8.42896	9.46483
Lus10001812	AT4G10890	NA	2.4709	6.40529	7.06777	6.13823	6.48026	4.19585	0	4.21928	5.19583
Lus10001813	AT1G64520	regulatory particle non-ATPase 12A	9.27624	9.60005	10.339	10.1535	9.41658	9.24877	10.4996	9.94278	10.1019
Lus10001814	AT5G46290	3-ketoacyl-acyl carrier protein synthase I	2.61716	2.74192	7.38097	6.89556	7.57679	4.48148	4.34747	3.25043	7.47967
Lus10001815	AT4G10925	Nuclear transport factor 2 (NTF2) family protein	9.25837	7.41365	8.13686	8.37889	8.97713	9.56006	9.7485	8.04665	7.11618
Lus10001816	AT1G64480	calcineurin B-like protein 8	14.0669	3.78367	6.25684	2.49469	5.3587	2.05657	1.95812	3.64231	5.18015
Lus10001817	AT2G46500	phosphoinositide 4-kinase gamma 4	14.9531	6.44607	6.51641	3.49811	2.56449	2.31518	1.60599	6.10306	5.98945
Lus10001818	AT1G64450	Glycine-rich protein family	4.05717	5.82216	4.68908	5.23374	8.52946	9.84208	7.16828	4.77315	6.67418
Lus10001819	AT4G10955	alpha/beta-Hydrolases superfamily protein	8.63773	8.9481	6.14622	5.72178	8.17664	8.8763	9.38055	8.51736	9.43934
Lus10001820	AT5G42080	dynamin-like protein	10.3534	11.3605	11.115	10.7928	10.5306	9.84599	10.3061	10.8672	11.5285
Lus10001821	AT5G54855	Pollen Ole e 1 allergen and extensin family protein	6.92435	8.21544	9.51055	9.68357	9.47865	10.054	10.5454	8.40212	8.18348
Lus10001822	AT4G10960	UDP-D-glucose/UDP-D-galactose 4-epimerase 5	11.4284	9.28437	5.56178	4.14891	4.76345	9.91702	10.2324	9.49208	8.25449
Lus10001823	AT1G64430	Pentatricopeptide repeat (PPR) superfamily protein	4.20331	6.21007	5.4896	5.91144	6.18359	4.97235	3.29824	5.78832	5.07449
Lus10001824	AT4G23900	Nucleoside diphosphate kinase family protein	9.36194	8.11223	5.29172	4.79373	7.73875	6.60109	1.0158	6.73825	1.78633
Lus10001825	NA	NA	2.82467	1.79059	4.48363	0.647345	0	0	1.0158	3.61947	0
Lus10001826	AT4G23890	NA	5.64819	8.49616	6.35925	8.60088	7.34084	8.97708	8.45261	9.06544	5.04904
Lus10001827	AT4G23885	NA	9.91883	7.10506	6.53658	6.23527	5.05408	4.91747	5.24913	7.16998	7.18287
Lus10001828	NA	NA	5.71684	6.2761	2.57101	0.647345	1.28935	1.92791	2.56793	4.84434	2.70005
Lus10001829	AT4G33355	Bifunctional inhibitor/lipid-transfer protein/seed storage 2S albumin superfamily protein	0	5.72285	0.875613	0	0	0	0	1.7555	0.68686
Lus10001830	AT4G11030	AMP-dependent synthetase and ligase family protein	9.18237	8.87062	8.13438	7.54521	6.07323	6.15009	5.26952	7.44706	8.50459
Lus10001831	AT4G23840	Leucine-rich repeat (LRR) family protein	7.75839	7.26704	8.71571	8.867	7.88436	8.59825	10.7451	7.22253	8.36352
Lus10001832	AT2G29380	highly ABA-induced PP2C gene 3	3.7148	0	5.28613	4.51992	9.12306	12.6721	12.5523	7.3241	2.5654
Lus10001833	AT1G64390	glycosyl hydrolase 9C2	4.02929	7.23121	6.95581	5.90636	6.11905	5.13134	2.9622	7.83154	5.04948
Lus10001834	AT1G54320	LEM3 (ligand-effect modulator 3) family protein / CDC50 family protein	11.6519	10.3602	8.00775	7.45714	9.49916	9.91057	9.28356	10.7345	10.9459
Lus10001835	AT1G79340	metacaspase 4	12.045	11.4132	8.01682	8.12434	8.95199	8.36133	7.73124	11.7752	11.8632
Lus10001836	AT1G79350	RING/FYVE/PHD zinc finger superfamily protein	10.2186	9.66685	8.26512	7.76777	8.23325	7.67533	7.46778	9.16433	9.49467
Lus10001837	AT1G79350	RING/FYVE/PHD zinc finger superfamily protein	8.00269	6.76738	5.20683	4.89497	3.60122	3.65658	3.52609	6.39891	7.53201
Lus10001838	AT1G79390	NA	9.42622	9.03167	9.41601	9.27893	9.59469	10.0625	8.84866	9.24947	8.02923
Lus10001839	AT1G54350	ABC transporter family protein	6.59245	8.78903	9.33603	10.1204	10.2451	10.2455	9.45426	8.57085	5.87797
Lus10001840	AT1G79250	AGC kinase 1.7	11.9046	1.7844	0	0	0	0	0	1.36977	0
Lus10001841	AT3G12685	Acid phosphatase/vanadium-dependent haloperoxidase-related protein	5.85531	6.02222	4.25042	4.82827	6.52485	9.69686	9.20017	6.24918	6.61245
Lus10001842	AT3G12685	Acid phosphatase/vanadium-dependent haloperoxidase-related protein	6.12587	3.51674	4.64929	1.97718	4.79408	13.36	15.7635	10.2025	2.95201
Lus10001843	AT1G79420	Protein of unknown function (DUF620)	3.7062	7.69851	5.12567	3.4521	6.48357	6.16234	3.02753	9.23153	9.81099
Lus10001844	AT1G79430	Homeodomain-like superfamily protein	5.49879	6.09845	0	1.12795	3.71622	7.86593	8.08554	6.48751	7.45513
Lus10001845	AT1G79440	aldehyde dehydrogenase 5F1	11.5248	12.4341	11.7275	12.001	11.9341	11.7047	11.7734	12.118	11.8175
Lus10001846	AT2G27240	Aluminium activated malate transporter family protein	12.0839	7.36599	3.67491	0	2.2498	0	0	8.5985	3.89759
Lus10001847	AT5G20140	SOUL heme-binding family protein	3.26502	7.44589	8.19802	7.95794	7.59943	7.27699	5.17187	6.13582	6.70388
Lus10001848	AT3G14310	pectin methylesterase 3	0	0	0	0	0	0	0	0	1.01902
Lus10001849	AT1G08440	Aluminium activated malate transporter family protein	0	2.50642	2.74643	1.46035	0	0.475651	0	2.05959	1.87297
Lus10001850	AT1G08460	histone deacetylase 8	7.01037	8.60721	9.06554	9.61114	9.4491	9.37857	8.70953	11.2746	7.80948
Lus10001851	AT2G01820	Leucine-rich repeat protein kinase family protein	7.41951	8.58222	7.91599	6.57062	8.48483	9.11014	5.41889	8.14692	8.04203
Lus10001852	AT1G05750	Tetratricopeptide repeat (TPR)-like superfamily protein	2.7161	3.68241	3.69727	3.94688	2.82134	3.85721	3.59236	3.89381	2.74669
Lus10001853	AT1G05750	Tetratricopeptide repeat (TPR)-like superfamily protein	0	2.84964	6.03123	6.09744	5.77118	6.19344	7.28689	1.7555	0.266947
Lus10001854	NA	NA	0	0	0	2.13675	0	0	1.51779	0	0
Lus10001855	NA	NA	10.8638	7.55358	8.52914	9.71301	10.5194	9.57593	10.091	7.15794	6.85807
Lus10001856	AT3G44190	FAD/NAD(P)-binding oxidoreductase family protein	10.8282	9.3259	8.95577	8.98047	10.2868	9.78951	8.79676	8.94073	12.6552
Lus10001857	AT3G44200	NIMA (never in mitosis, gene A)-related 6	7.84843	8.4879	5.78617	5.58642	5.64009	4.30359	5.14019	8.48183	9.26576
Lus10001858	AT4G27570	UDP-Glycosyltransferase superfamily protein	5.7661	4.8611	5.79483	4.45038	5.98741	7.75979	7.95603	4.51014	5.0406
Lus10001859	AT2G25660	embryo defective 2410	8.70249	7.91183	4.67309	5.20153	5.5263	4.07952	4.32606	8.04877	8.43814
Lus10001860	AT2G25660	embryo defective 2410	9.17441	8.97723	6.04768	6.28654	6.96096	6.68462	6.82704	8.53513	9.33558
Lus10001861	AT5G11450	Mog1/PsbP/DUF1795-like photosystem II reaction center PsbP family protein	5.62519	8.05197	10.2656	11.2498	11.0764	10.3395	10.5414	8.2769	6.61276
Lus10001862	AT1G54130	RELA/SPOT homolog 3	12.032	9.38914	9.51963	9.40329	9.67939	10.2269	10.421	9.95947	9.73512
Lus10001863	AT1G54140	TATA binding protein associated factor 21kDa subunit	0	0	0	0	0	0	0	0	0
Lus10001864	AT4G24440	transcription initiation factor IIA gamma chain / TFIIA-gamma (TFIIA-S)	9.53294	8.40998	7.27361	9.00976	9.36035	9.01872	10.0061	7.75678	7.46884
Lus10001865	AT4G38060	NA	10.508	7.34944	6.37878	7.03582	7.0594	8.57801	9.17582	7.89037	7.35406
Lus10001866	AT1G58210	kinase interacting family protein	11.7353	5.25288	4.78305	3.19213	4.2086	4.26945	3.29824	5.99514	5.3126
Lus10001867	NA	NA	1.0194	1.00543	1.78152	0	1.3729	1.14225	0	0.481374	0
Lus10001868	AT5G24090	chitinase A	0	0	1.94683	0	0	0	0	0	3.02769
Lus10001869	AT1G01470	Late embryogenesis abundant protein	0	0	0.503241	0	0	0	0	0	1.60542
Lus10001870	NA	NA	0	0	0.875613	0	0	0	0	0	0
Lus10001871	AT1G12610	Integrase-type DNA-binding superfamily protein	0	0	1.59478	0	0	0	0	0	2.61653
Lus10001872	NA	NA	4.3835	0	1.17132	0	0	3.76221	5.0036	0	0
Lus10001873	AT4G12560	F-box and associated interaction domains-containing protein	2.01516	0	0	0	0	0	0	0	0
Lus10001874	NA	NA	0	0	0	0	0	0	0	0	0
Lus10001875	NA	NA	0	0	0	0	0	0	0	0	0
Lus10001876	AT1G01470	Late embryogenesis abundant protein	9.32842	1.61331	4.20809	1.12795	2.29334	3.21852	2.34712	3.05796	2.78545
Lus10001877	AT3G61540	alpha/beta-Hydrolases superfamily protein	9.54729	8.74257	10.5438	10.6329	10.453	9.71259	10.0383	9.15137	9.41112
Lus10001878	AT2G46110	ketopantoate hydroxymethyltransferase 1	0	0	0	0	0	0	0	0	0
Lus10001879	AT4G01250	WRKY family transcription factor	0	0	0	0	0	0	0	0	0
Lus10001880	AT1G22400	UDP-Glycosyltransferase superfamily protein	0	0	0.503241	0	0	2.06887	2.02363	0	0.266947
Lus10001881	AT2G27430	ARM repeat superfamily protein	7.35956	5.15308	2.65378	1.73033	5.08594	4.84805	3.76173	5.41259	7.35844
Lus10001882	NA	NA	0	0.28954	0.503241	2.32679	1.3729	4.24265	4.50858	0	0
Lus10001883	NA	NA	0	0	1.59478	0	0	0	0	0	0
Lus10001884	NA	NA	0	0	0	0	0	0	0	0	0
Lus10001885	AT1G68810	basic helix-loop-helix (bHLH) DNA-binding superfamily protein	0	0.588582	1.41661	0	0	0	0	0.481374	7.55284
Lus10001886	AT4G25650	ACD1-like	3.01998	4.01677	3.65008	4.57124	4.59295	3.15668	1.0158	3.81471	2.70686
Lus10001887	AT4G25650	ACD1-like	0.597926	3.90278	1.94683	1.97718	0	0	0	4.804	2.09858
Lus10001888	AT4G18593	dual specificity protein phosphatase-related	3.93188	6.13206	6.622	7.10694	6.76055	6.4269	7.11294	5.16421	3.70866
Lus10001889	AT1G52950	Nucleic acid-binding, OB-fold-like protein	0	0	0	0	0	0	0	0	0
Lus10001890	NA	NA	0.597926	0	0	0	0.901358	0	0	0	0
Lus10001891	AT5G46230	Protein of unknown function, DUF538	0.597926	0	0	0	0	0	0	2.0598	2.34934
Lus10001892	AT1G06330	Heavy metal transport/detoxification superfamily protein	5.60895	2.49509	0	0	0	0	0	3.5233	4.76399
Lus10001893	AT1G29120	Hydrolase-like protein family	10.4116	7.46222	6.91329	6.86739	4.18567	3.09207	4.94848	7.35231	7.2042
Lus10001894	AT2G42590	general regulatory factor 9	9.1333	10.1374	12.0197	12.3176	11.3196	11.7587	10.8938	10.1334	10.4844
Lus10001895	AT1G29140	Pollen Ole e 1 allergen and extensin family protein	14.4594	3.58602	2.84688	0	0	0	2.9622	3.64227	1.87297
Lus10001896	AT2G34140	Dof-type zinc finger DNA-binding family protein	6.91421	5.83644	4.77256	2.1879	5.45749	6.45405	5.41072	5.58907	7.09563
Lus10001897	AT1G29170	SCAR family protein	8.17755	8.82242	7.13736	6.97175	6.73503	5.56157	5.31814	10.5058	10.41
Lus10001898	AT1G64380	Integrase-type DNA-binding superfamily protein	4.46857	7.86721	0.875613	2.62046	1.7277	1.37729	1.60599	8.3558	2.9501
Lus10001899	AT4G23820	Pectin lyase-like superfamily protein	5.30174	5.58269	3.85878	2.75887	4.30651	7.03718	8.07371	5.52225	4.91006
Lus10001900	AT2G26730	Leucine-rich repeat protein kinase family protein	5.05666	5.22572	1.78152	0.647345	5.34348	6.6137	7.59882	5.2864	4.27156
Lus10001901	NA	NA	5.08705	8.01963	5.78916	6.82795	7.60086	6.72053	8.48876	7.2843	5.82801
Lus10001902	AT4G11070	WRKY family transcription factor	1.34518	2.92193	2.91558	1.97718	1.66278	2.05657	1.95812	1.91556	6.13572
Lus10001903	AT1G64355	NA	6.72867	7.91829	9.31021	9.97936	9.86194	10.0901	8.96829	7.70021	6.25419
Lus10001904	AT1G64350	Transducin/WD40 repeat-like superfamily protein	6.99891	8.92229	10.6047	11.0844	10.1599	9.2322	9.45658	8.55505	8.68354
Lus10001905	AT1G01420	UDP-glucosyl transferase 72B3	7.06889	10.1564	11.5129	10.5091	5.38912	6.81273	2.79735	8.96552	0
Lus10001906	AT4G01070	UDP-Glycosyltransferase superfamily protein	6.7789	7.88196	5.644	4.93146	2.29334	2.96009	1.0158	7.6182	9.82693
Lus10001907	AT5G41810	NA	6.36706	4.26932	1.78152	1.46035	0	0	0	5.60673	8.64143
Lus10001908	AT5G41800	Transmembrane amino acid transporter family protein	7.99679	6.55852	4.78653	5.35474	9.26117	8.06534	8.95944	5.84909	7.129
Lus10001909	AT4G11080	HMG (high mobility group) box protein	3.35116	9.09033	10.64	10.0145	9.14577	6.43757	2.79735	6.96332	8.05103
Lus10001910	AT1G01440	Protein of unknown function (DUF3133)	3.17962	2.58689	6.29201	6.31377	5.41802	5.02836	5.62802	3.33775	6.81315
Lus10001911	AT1G32583	NA	0	2.82572	7.5796	8.81873	7.35328	5.83093	5.71145	3.54788	1.70325
Lus10001912	AT5G55630	Outward rectifying potassium channel protein	10.6077	7.85977	8.58475	9.1034	8.16417	8.4385	6.6	7.10909	7.21648
Lus10001913	AT1G51090	Heavy metal transport/detoxification superfamily protein	10.2706	9.18948	5.73906	5.95036	3.3166	3.54245	7.51737	9.17234	9.59028
Lus10001914	AT5G47670	nuclear factor Y, subunit B6	0	1.79059	3.25789	1.73033	10.8922	10.5791	3.2443	8.86753	0
Lus10001915	AT1G03370	C2 calcium/lipid-binding and GRAM domain containing protein	8.87937	8.93531	6.45487	6.85887	7.66645	7.21833	6.50102	8.73142	9.47131
Lus10001916	AT5G47790	SMAD/FHA domain-containing protein	8.70227	8.30724	7.91548	8.33658	8.09793	8.07714	8.16779	7.91904	7.84234
Lus10001917	AT5G25310	Exostosin family protein	0.597926	5.17987	5.14552	3.65423	3.04045	3.70058	1.0158	3.25047	1.94706
Lus10001918	NA	NA	2.4709	3.04358	0	0.647345	0	2.51656	3.19789	3.77354	1.27668
Lus10001919	AT2G25310	Protein of unknown function (DUF2012)	12.1662	10.9044	10.754	10.9093	11.3863	12.0211	12.5165	10.9899	10.992
Lus10001920	AT4G32120	Galactosyltransferase family protein	9.64804	8.55855	9.09236	8.81969	8.04463	8.50276	8.82073	8.1738	8.22344
Lus10001921	AT2G31170	Cysteinyl-tRNA synthetase, class Ia family protein	7.65074	8.78806	10.1936	10.4446	9.55653	8.4934	7.38251	8.30697	7.55469
Lus10001922	AT5G34940	glucuronidase 3	7.37501	6.91922	6.94473	7.4437	7.43337	7.47484	8.19112	6.68371	7.82555
Lus10001923	AT5G34940	glucuronidase 3	10.3765	12.0669	13.7511	14.2668	12.9282	12.1445	12.3374	10.9287	10.9558
Lus10001924	AT1G15750	Transducin family protein / WD-40 repeat family protein	8.91705	9.71337	7.9943	8.44515	7.95496	8.02972	7.65455	9.45232	9.70406
Lus10001925	AT2G25280	NA	10.1471	10.1548	10.6378	10.7571	11.197	11.5558	11.131	10.2602	10.105
Lus10001926	AT5G08550	GC-rich sequence DNA-binding factor-like protein	8.56293	8.63296	10.2787	9.97957	8.62759	8.75406	10.0804	8.53978	8.75285
Lus10001927	AT2G25290	Octicosapeptide/Phox/Bem1p (PB1) domain-containing protein / tetratricopeptide repeat (TPR)-containing protein	11.6589	8.67211	6.70831	6.84737	5.42805	5.44764	6.21846	8.03469	9.68423
Lus10001928	AT5G11090	serine-rich protein-related	10.0298	8.49976	5.46689	5.27652	5.3989	4.59183	3.76173	8.91381	9.27494
Lus10001929	AT2G25270	NA	3.93924	9.21312	7.92136	8.59155	8.642	7.80674	4.27316	8.21288	9.1745
Lus10001930	NA	NA	0	0	0	0	0	0	0	0	0
Lus10001931	AT5G35090	NA	3.87486	5.73574	5.25995	4.80662	5.57061	6.06388	3.19789	6.37493	10.2393
Lus10001932	AT5G14890	NHL domain-containing protein	2.46071	2.51018	1.94683	2.17105	2.45372	3.85366	2.24094	3.79431	6.62264
Lus10001933	AT5G14890	NHL domain-containing protein	0	0	0	1.12795	1.3729	1.77167	0	0	1.61027
Lus10001934	AT5G25220	KNOTTED1-like homeobox gene 3	5.95815	5.60174	1.59478	0	0	5.26392	6.68673	7.05418	5.60729
Lus10001935	AT4G32030	NA	7.25213	7.87724	6.84623	6.40543	5.24837	5.69215	6.3978	7.39029	8.97778
Lus10001936	AT4G32020	NA	8.6035	7.87141	6.46202	6.3964	6.00671	7.64211	9.00235	8.16889	10.7211
Lus10001937	AT4G32000	Protein kinase superfamily protein	6.56616	9.93836	5.60741	7.27165	9.81343	10.1868	8.46491	9.26993	10.3338
Lus10001938	AT4G31990	aspartate aminotransferase 5	10.5797	11.295	10.1624	11.1633	13.1704	12.7416	11.1011	11.5531	10.9546
Lus10001939	AT4G32000	Protein kinase superfamily protein	5.46796	7.77789	2.66894	4.33746	6.16052	5.80366	4.41814	6.92614	8.72237
Lus10001940	AT4G32020	NA	8.55782	7.07636	8.27058	7.72175	6.72702	7.04806	7.7699	7.53756	9.5973
Lus10001941	AT5G25220	KNOTTED1-like homeobox gene 3	3.71051	3.49795	2.81996	0	0	6.07157	3.83038	6.8612	5.06008
Lus10001942	AT5G14890	NHL domain-containing protein	0.597926	3.80523	2.24991	2.7701	2.69862	2.29439	0	4.70897	6.35366
Lus10001943	AT5G11070	NA	6.78623	8.33511	5.38279	5.88532	5.6272	5.92074	4.49709	8.7673	11.762
Lus10001944	AT5G25250	SPFH/Band 7/PHB domain-containing membrane-associated protein family	0	0	0	0	0	0	0	0	0
Lus10001945	AT2G25270	NA	3.11505	8.63683	7.3724	8.76588	8.93397	8.54232	4.14178	7.69893	8.98776
Lus10001946	AT5G11090	serine-rich protein-related	9.06438	7.48519	3.64242	2.75887	5.05465	3.96937	2.02363	8.48508	9.45864
Lus10001947	AT2G25290	Octicosapeptide/Phox/Bem1p (PB1) domain-containing protein / tetratricopeptide repeat (TPR)-containing protein	8.37536	6.85438	3.99636	3.65423	3.06464	3.26718	4.14178	6.93786	8.43599
Lus10001948	AT4G32070	Octicosapeptide/Phox/Bem1p (PB1) domain-containing protein / tetratricopeptide repeat (TPR)-containing protein	7.06862	6.04377	6.60792	6.19613	5.49442	5.96158	6.29112	5.85402	6.833
Lus10001949	AT5G08550	GC-rich sequence DNA-binding factor-like protein	7.88539	8.23813	9.90564	9.19622	8.26336	8.10049	9.24161	8.0238	8.48261
Lus10001950	AT2G25280	NA	9.82104	9.37672	10.2909	10.1855	10.562	11.3721	11.0634	9.81756	9.62549
Lus10001951	AT1G15750	Transducin family protein / WD-40 repeat family protein	10.4398	10.0228	8.95219	9.26557	8.42302	8.50825	7.72594	9.9258	9.71808
Lus10001952	AT5G34940	glucuronidase 3	9.07011	11.7773	12.9372	13.2387	12.0434	10.842	10.9219	10.5122	9.79982
Lus10001953	AT2G31170	Cysteinyl-tRNA synthetase, class Ia family protein	4.9773	6.13175	8.79716	8.58389	7.86202	7.72071	7.55061	5.15622	5.89852
Lus10001954	AT4G32120	Galactosyltransferase family protein	9.04813	8.97222	10.3484	9.89321	9.88249	8.91437	8.12742	8.33821	8.86117
Lus10001955	AT2G25310	Protein of unknown function (DUF2012)	12.3913	10.8946	10.7374	10.6291	10.9528	11.1944	11.043	10.9304	10.7202
Lus10001956	NA	NA	3.00605	3.87245	5.20683	5.37143	6.78753	9.06928	11.1327	4.59529	2.5604
Lus10001957	NA	NA	4.06392	4.4117	0	0	2.5285	5.83361	6.22886	5.08237	4.52954
Lus10001958	AT5G25310	Exostosin family protein	0	0.28954	0	0	0.784158	0	0	0	0
Lus10001959	AT1G19580	gamma carbonic anhydrase 1	11.0687	10.7712	10.5039	10.7692	10.9553	10.809	10.2315	10.5011	10.1444
Lus10001960	NA	NA	0	0	0	0	0	0	0	0	0
Lus10001961	AT5G42785	NA	5.82354	3.25985	3.94573	1.43234	1.78983	1.11878	1.0158	4.49742	3.31967
Lus10001962	NA	NA	3.19198	0	0	0.647345	0	0	0	0	0
Lus10001963	AT1G75260	oxidoreductases, acting on NADH or NADPH	5.33883	2.75148	0	0	0	0	1.60599	3.02321	6.55121
Lus10001964	AT1G47271	Cystathionine beta-synthase (CBS) family protein	2.9182	3.26875	3.183	2.34193	0	0	0	1.91552	5.23103
Lus10001965	AT5G44390	FAD-binding Berberine family protein	5.27849	2.89345	0.875613	1.43234	2.63235	3.09808	2.72041	4.48472	8.57469
Lus10001966	AT2G21530	SMAD/FHA domain-containing protein	5.48858	9.40275	6.9941	9.68192	10.664	9.26436	4.45423	9.15381	5.00865
Lus10001967	AT3G52200	Dihydrolipoamide acetyltransferase, long form protein	10.2108	9.14577	9.6984	9.47606	9.19208	8.29912	8.82301	8.74618	9.71913
Lus10001968	AT5G61830	NAD(P)-binding Rossmann-fold superfamily protein	1.0194	1.8746	3.94573	5.67158	4.5035	7.77318	9.08099	3.05803	6.96773
Lus10001969	AT3G45740	hydrolase family protein / HAD-superfamily protein	2.48101	5.65828	4.05268	4.1984	4.01528	7.62251	5.52442	5.21895	2.65185
Lus10001970	AT2G05830	NagB/RpiA/CoA transferase-like superfamily protein	10.2266	10.725	11.3472	11.442	11.0507	11.0538	10.9288	10.8286	10.5481
Lus10001971	AT3G55090	ABC-2 type transporter family protein	6.81616	1.00543	0	0	0	0	0	3.52331	7.51342
Lus10001972	AT5G13580	ABC-2 type transporter family protein	9.08784	1.11804	2.09514	3.09985	2.45372	2.32547	2.02363	3.59595	8.97039
Lus10001973	AT2G39340	SAC3/GANP/Nin1/mts3/eIF-3 p25 family	11.6281	10.3551	9.99967	10.3792	10.9713	11.7499	12.2628	10.5919	10.8103
Lus10001974	AT3G55060	NA	9.25107	8.33239	7.59244	7.65376	7.94561	8.54505	8.36193	8.8594	9.08972
Lus10001975	AT4G08790	Nitrilase/cyanide hydratase and apolipoprotein N-acyltransferase family protein	7.42885	8.30616	8.04008	8.32164	8.16789	8.51346	8.28476	7.99045	8.77155
Lus10001976	AT3G12620	Protein phosphatase 2C family protein	14.3377	7.84405	7.57748	5.85965	7.65521	9.02654	8.85599	8.12555	7.83283
Lus10001977	AT2G39290	phosphatidylglycerolphosphate synthase 1	13.4384	8.25684	9.33113	8.63428	7.11299	7.38361	7.83593	7.97803	8.17706
Lus10001978	AT5G13610	Protein of unknown function (DUF155)	9.94311	9.57564	12.309	11.6278	11.4241	11.2754	11.2706	9.53478	9.10301
Lus10001979	AT2G28550	related to AP2.7	0.597926	4.70267	2.3526	0	0	0	3.13998	2.75354	7.47856
Lus10001980	AT4G15010	Mitochondrial substrate carrier family protein	7.02751	7.92103	10.296	10.4493	9.41002	9.0037	8.83257	7.55283	7.67159
Lus10001981	AT1G17930	Aminotransferase-like, plant mobile domain family protein	0	0	0	0	0	0	0	0	0
Lus10001982	AT5G13510	Ribosomal protein L10 family protein	6.39998	8.75766	11.3441	12.1043	11.7997	11.3255	10.5979	8.47866	6.35814
Lus10001983	AT3G55000	tonneau family protein	7.61855	9.03473	10.2581	10.4968	10.376	9.73159	8.27638	8.2695	8.24517
Lus10001984	AT2G37250	adenosine kinase	11.0984	8.62199	5.9629	5.33274	4.82341	5.80087	6.90146	7.51742	9.59113
Lus10001985	AT2G45210	SAUR-like auxin-responsive protein family	4.01197	2.90205	3.62698	2.35691	0.901358	3.60698	4.39357	3.4727	5.7824
Lus10001986	AT2G45200	golgi snare 12	9.22507	9.34817	8.5293	8.51339	7.92853	7.54589	7.27799	9.12805	8.74055
Lus10001987	AT3G60740	ARM repeat superfamily protein	8.36296	9.57449	9.86182	9.97604	9.29546	8.56819	9.47864	9.2419	9.56492
Lus10001988	AT4G00080	Plant invertase/pectin methylesterase inhibitor superfamily protein	2.01516	0	0	0	0	0	1.95812	0.992996	2.79613
Lus10001989	AT2G45260	Plant protein of unknown function (DUF641)	9.80976	9.53941	12.0594	12.5217	11.6713	11.5367	12.5908	9.77485	9.53751
Lus10001990	NA	NA	3.41674	0	3.97822	2.17105	0	0	0	0.481374	0.858407
Lus10001991	AT1G76220	Arabidopsis protein of unknown function (DUF241)	0	0	0	0	0	0	0	0	0
Lus10001992	NA	NA	0	0	0	0	0	0	0	0	0
Lus10001993	NA	NA	1.59224	1.41915	3.12615	0	6.51318	11.6824	12.6181	6.8662	2.28153
Lus10001994	AT3G07930	DNA glycosylase superfamily protein	9.75234	9.20133	10.0047	10.4443	9.87999	9.4334	10.384	8.88923	8.6461
Lus10001995	NA	NA	1.0194	0	0	0	0	0	0	0	0
Lus10001996	AT3G13690	Protein kinase protein with adenine nucleotide alpha hydrolases-like domain	8.49289	10.23	8.63992	9.62061	9.87858	8.33858	6.96184	9.30918	10.0163
Lus10001997	AT1G63470	AT hook motif DNA-binding family protein	7.82426	9.63534	9.94235	10.6965	10.0363	8.72336	9.2823	9.10434	8.79157
Lus10001998	AT1G63500	Protein kinase protein with tetratricopeptide repeat domain	8.56295	9.08857	9.54071	9.52993	9.43758	9.70015	9.58986	9.04934	9.22953
[truncated: 41,486 more rows]
