# Supplementary material for: Spatiotemporal Transcriptomic Atlas of Developing Embryos and Vegetative Tissues in Flax
Source: Plants (Basel). 2022 Aug 4;11(15):2031. doi: 10.3390/plants11152031 (PMC9370790; doi:10.3390/plants11152031)
Supplement: Supplementary file 1 [file plants-11-02031-s001.zip › Supplemental Dataset S2.xlsx]

## Sheet: Sheet1
Supplemental Dataset S2. Co-expressed modules identified from WGCNA. Modules and module members identified in flax were listed. Module numbers were indicated in the third column for each gene. Homologs in Arabidopsis and functional annotation for each flax gene is listed in the 2nd and 5th columns.
	Ara_hit	Module	Module Color	Description
Lus10000002	AT1G75330	1	turquoise	ornithine carbamoyltransferase
Lus10000010	AT5G16650	1	turquoise	Chaperone DnaJ-domain superfamily protein
Lus10000027	AT3G11640	1	turquoise	NA
Lus10000030	AT4G29040	1	turquoise	regulatory particle AAA-ATPase 2A
Lus10000035	AT2G18940	1	turquoise	Tetratricopeptide repeat (TPR)-like superfamily protein
Lus10000036	AT2G18940	1	turquoise	Tetratricopeptide repeat (TPR)-like superfamily protein
Lus10000037	AT4G17880	1	turquoise	Basic helix-loop-helix (bHLH) DNA-binding family protein
Lus10000040	AT5G13020	1	turquoise	Emsy N Terminus (ENT)/ plant Tudor-like domains-containing protein
Lus10000043	AT1G71490	1	turquoise	Tetratricopeptide repeat (TPR)-like superfamily protein
Lus10000047	AT5G47520	1	turquoise	RAB GTPase homolog A5A
Lus10000053	AT1G71980	1	turquoise	Protease-associated (PA) RING/U-box zinc finger family protein
Lus10000056	AT2G42680	1	turquoise	multiprotein bridging factor 1A
Lus10000059	AT5G41685	1	turquoise	Mitochondrial outer membrane translocase complex, subunit Tom7
Lus10000062	AT3G60820	1	turquoise	N-terminal nucleophile aminohydrolases (Ntn hydrolases) superfamily protein
Lus10000063	AT5G23140	1	turquoise	nuclear-encoded CLP protease P7
Lus10000065	AT3G14940	1	turquoise	phosphoenolpyruvate carboxylase 3
Lus10000075	AT1G73430	1	turquoise	sec34-like family protein
Lus10000083	AT3G23080	1	turquoise	Polyketide cyclase/dehydrase and lipid transport superfamily protein
Lus10000087	AT3G02260	1	turquoise	auxin transport protein (BIG)
Lus10000103	AT3G12440	1	turquoise	Polynucleotidyl transferase, ribonuclease H-like superfamily protein
Lus10000104	AT4G02390	1	turquoise	poly(ADP-ribose) polymerase
Lus10000105	AT5G10720	1	turquoise	histidine kinase 5
Lus10000108	AT5G16630	1	turquoise	DNA repair protein Rad4 family
Lus10000110	AT4G37380	1	turquoise	Tetratricopeptide repeat (TPR)-like superfamily protein
Lus10000111	AT1G09890	1	turquoise	Rhamnogalacturonate lyase family protein
Lus10000115	AT3G51620	1	turquoise	PAP/OAS1 substrate-binding domain superfamily
Lus10000117	AT4G21065	1	turquoise	Tetratricopeptide repeat (TPR)-like superfamily protein
Lus10000122	AT4G10620	1	turquoise	P-loop containing nucleoside triphosphate hydrolases superfamily protein
Lus10000124	AT2G04360	1	turquoise	NA
Lus10000129	AT1G09890	1	turquoise	Rhamnogalacturonate lyase family protein
Lus10000144	AT5G14420	1	turquoise	RING domain ligase2
Lus10000153	AT5G36930	1	turquoise	Disease resistance protein (TIR-NBS-LRR class) family
Lus10000156	AT3G25570	1	turquoise	Adenosylmethionine decarboxylase family protein
Lus10000162	AT5G19950	1	turquoise	Domain of unknown function (DUF1767)
Lus10000166	AT4G17380	1	turquoise	MUTS-like protein 4
Lus10000171	AT1G22950	1	turquoise	2-oxoglutarate (2OG) and Fe(II)-dependent oxygenase superfamily protein
Lus10000175	AT4G24290	1	turquoise	MAC/Perforin domain-containing protein
Lus10000179	AT5G57300	1	turquoise	S-adenosyl-L-methionine-dependent methyltransferases superfamily protein
Lus10000180	AT4G35000	1	turquoise	ascorbate peroxidase 3
Lus10000183	AT5G37510	1	turquoise	NADH-ubiquinone dehydrogenase, mitochondrial, putative
Lus10000184	AT4G34610	1	turquoise	BEL1-like homeodomain 6
Lus10000186	AT1G77580	1	turquoise	Plant protein of unknown function (DUF869)
Lus10000188	AT1G29350	1	turquoise	Kinase-related protein of unknown function (DUF1296)
Lus10000194	AT2G21195	1	turquoise	NA
Lus10000197	AT4G39710	1	turquoise	FK506-binding protein 16-2
Lus10000207	AT5G61370	1	turquoise	Pentatricopeptide repeat (PPR) superfamily protein
Lus10000210	AT4G28706	1	turquoise	pfkB-like carbohydrate kinase family protein
Lus10000212	AT2G48060	1	turquoise	NA
Lus10000213	AT2G13600	1	turquoise	Pentatricopeptide repeat (PPR) superfamily protein
Lus10000214	AT1G44446	1	turquoise	Pheophorbide a oxygenase family protein with Rieske [2Fe-2S] domain
Lus10000221	AT5G57030	1	turquoise	Lycopene beta/epsilon cyclase protein
Lus10000224	AT4G10750	1	turquoise	Phosphoenolpyruvate carboxylase family protein
Lus10000228	AT3G05370	1	turquoise	receptor like protein 31
Lus10000232	AT5G45170	1	turquoise	Haloacid dehalogenase-like hydrolase (HAD) superfamily protein
Lus10000237	AT1G62400	1	turquoise	Protein kinase superfamily protein
Lus10000238	AT4G32175	1	turquoise	PNAS-3 related
Lus10000239	AT2G22330	1	turquoise	cytochrome P450, family 79, subfamily B, polypeptide 3
Lus10000240	AT5G56240	1	turquoise	NA
Lus10000241	AT4G18372	1	turquoise	Small nuclear ribonucleoprotein family protein
Lus10000242	AT3G61220	1	turquoise	NAD(P)-binding Rossmann-fold superfamily protein
Lus10000244	AT3G14900	1	turquoise	NA
Lus10000246	AT5G02440	1	turquoise	NA
Lus10000249	AT4G32300	1	turquoise	S-domain-2 5
Lus10000262	AT3G62660	1	turquoise	galacturonosyltransferase-like 7
Lus10000272	AT5G64070	1	turquoise	phosphatidylinositol 4-OH kinase beta1
Lus10000274	AT3G47530	1	turquoise	Pentatricopeptide repeat (PPR) superfamily protein
Lus10000276	AT1G16350	1	turquoise	Aldolase-type TIM barrel family protein
Lus10000278	AT1G79480	1	turquoise	Carbohydrate-binding X8 domain superfamily protein
Lus10000280	AT5G47870	1	turquoise	NA
Lus10000281	AT5G47920	1	turquoise	NA
Lus10000288	AT1G12800	1	turquoise	Nucleic acid-binding, OB-fold-like protein
Lus10000294	AT5G41880	1	turquoise	DNA primases;DNA primases
Lus10000295	AT2G27040	1	turquoise	Argonaute family protein
Lus10000298	NA	1	turquoise	NA
Lus10000312	AT1G32330	1	turquoise	heat shock transcription factor A1D
Lus10000317	AT5G01630	1	turquoise	BRCA2-like B
Lus10000322	AT1G12990	1	turquoise	beta-1,4-N-acetylglucosaminyltransferase family protein
Lus10000333	AT3G05200	1	turquoise	RING/U-box superfamily protein
Lus10000334	AT5G41990	1	turquoise	with no lysine (K) kinase 8
Lus10000338	AT3G21090	1	turquoise	ABC-2 type transporter family protein
Lus10000340	AT4G02450	1	turquoise	HSP20-like chaperones superfamily protein
Lus10000345	AT5G01650	1	turquoise	Tautomerase/MIF superfamily protein
Lus10000352	AT4G15510	1	turquoise	Photosystem II reaction center PsbP family protein
Lus10000357	AT5G14520	1	turquoise	pescadillo-related
Lus10000360	AT5G06160	1	turquoise	splicing factor-related
Lus10000361	AT5G24170	1	turquoise	Got1/Sft2-like vescicle transport protein family
Lus10000365	AT1G08510	1	turquoise	fatty acyl-ACP thioesterases B
Lus10000366	AT1G15110	1	turquoise	phosphatidyl serine synthase family protein
Lus10000369	AT1G17450	1	turquoise	B-block binding subunit of TFIIIC
Lus10000370	AT1G59453	1	turquoise	B-block binding subunit of TFIIIC
Lus10000371	AT1G17455	1	turquoise	ELF4-like 4
Lus10000374	AT1G17450	1	turquoise	B-block binding subunit of TFIIIC
Lus10000381	AT4G12080	1	turquoise	AT-hook motif nuclear-localized protein 1
Lus10000382	AT3G54210	1	turquoise	Ribosomal protein L17 family protein
Lus10000383	AT1G12400	1	turquoise	Nucleotide excision repair, TFIIH, subunit TTDA
Lus10000396	AT5G59190	1	turquoise	subtilase family protein
Lus10000404	AT5G56170	1	turquoise	LORELEI-LIKE-GPI-ANCHORED PROTEIN 1
Lus10000407	AT5G57500	1	turquoise	Galactosyltransferase family protein
Lus10000408	AT1G17455	1	turquoise	ELF4-like 4
Lus10000413	AT5G19370	1	turquoise	rhodanese-like domain-containing protein / PPIC-type PPIASE domain-containing protein
Lus10000416	AT1G79640	1	turquoise	Protein kinase superfamily protein
Lus10000418	AT5G05330	1	turquoise	HMG-box (high mobility group) DNA-binding family protein
Lus10000429	NA	1	turquoise	NA
Lus10000430	AT3G62300	1	turquoise	DOMAIN OF UNKNOWN FUNCTION 724 7
Lus10000431	AT2G31450	1	turquoise	DNA glycosylase superfamily protein
Lus10000435	AT4G37020	1	turquoise	NA
Lus10000444	AT5G37710	1	turquoise	alpha/beta-Hydrolases superfamily protein
Lus10000446	AT5G37720	1	turquoise	ALWAYS EARLY 4
Lus10000466	AT2G31110	1	turquoise	Plant protein of unknown function (DUF828)
Lus10000468	AT3G13960	1	turquoise	growth-regulating factor 5
Lus10000471	AT2G06210	1	turquoise	binding
Lus10000473	AT3G13960	1	turquoise	growth-regulating factor 5
Lus10000482	AT4G17900	1	turquoise	PLATZ transcription factor family protein
Lus10000483	AT1G32550	1	turquoise	2Fe-2S ferredoxin-like superfamily protein
Lus10000484	AT4G17880	1	turquoise	Basic helix-loop-helix (bHLH) DNA-binding family protein
Lus10000489	AT3G18670	1	turquoise	Ankyrin repeat family protein
Lus10000495	AT1G04140	1	turquoise	Transducin family protein / WD-40 repeat family protein
Lus10000497	AT5G43940	1	turquoise	GroES-like zinc-binding dehydrogenase family protein
Lus10000504	AT4G15780	1	turquoise	vesicle-associated membrane protein 724
Lus10000507	AT4G15770	1	turquoise	RNA binding
Lus10000510	NA	1	turquoise	NA
Lus10000515	AT2G29200	1	turquoise	pumilio 1
Lus10000519	AT2G35270	1	turquoise	Predicted AT-hook DNA-binding family protein
Lus10000523	AT1G28590	1	turquoise	GDSL-like Lipase/Acylhydrolase superfamily protein
Lus10000527	NA	1	turquoise	NA
Lus10000531	AT3G13840	1	turquoise	GRAS family transcription factor
Lus10000538	NA	1	turquoise	NA
Lus10000544	AT3G01690	1	turquoise	alpha/beta-Hydrolases superfamily protein
Lus10000549	AT2G46200	1	turquoise	NA
Lus10000554	AT3G04760	1	turquoise	Pentatricopeptide repeat (PPR-like) superfamily protein
Lus10000560	AT3G60480	1	turquoise	NA
Lus10000562	AT5G61350	1	turquoise	Protein kinase superfamily protein
Lus10000566	AT5G61380	1	turquoise	CCT motif -containing response regulator protein
Lus10000567	AT5G61390	1	turquoise	Polynucleotidyl transferase, ribonuclease H-like superfamily protein
Lus10000580	AT2G23790	1	turquoise	Protein of unknown function (DUF607)
Lus10000582	AT4G39780	1	turquoise	Integrase-type DNA-binding superfamily protein
Lus10000587	AT4G17570	1	turquoise	GATA transcription factor 26
Lus10000589	AT5G47120	1	turquoise	BAX inhibitor 1
Lus10000592	AT5G02890	1	turquoise	HXXXD-type acyl-transferase family protein
Lus10000595	AT5G47200	1	turquoise	RAB GTPase homolog 1A
Lus10000596	AT4G16835	1	turquoise	Tetratricopeptide repeat (TPR)-like superfamily protein
Lus10000600	AT4G16820	1	turquoise	alpha/beta-Hydrolases superfamily protein
Lus10000603	AT4G11600	1	turquoise	glutathione peroxidase 6
Lus10000605	AT4G11610	1	turquoise	C2 calcium/lipid-binding plant phosphoribosyltransferase family protein
Lus10000613	AT3G58190	1	turquoise	lateral organ boundaries-domain 29
Lus10000614	AT4G15510	1	turquoise	Photosystem II reaction center PsbP family protein
Lus10000624	AT1G22440	1	turquoise	Zinc-binding alcohol dehydrogenase family protein
Lus10000628	AT5G38510	1	turquoise	Rhomboid-related intramembrane serine protease family protein
Lus10000631	AT2G22360	1	turquoise	DNAJ heat shock family protein
Lus10000633	AT4G39970	1	turquoise	Haloacid dehalogenase-like hydrolase (HAD) superfamily protein
Lus10000634	AT5G10320	1	turquoise	NA
Lus10000635	AT5G65250	1	turquoise	NA
Lus10000636	AT4G39980	1	turquoise	3-deoxy-D-arabino-heptulosonate 7-phosphate synthase 1
Lus10000642	AT1G24764	1	turquoise	microtubule-associated proteins 70-2
Lus10000649	AT1G13680	1	turquoise	PLC-like phosphodiesterases superfamily protein
Lus10000652	AT1G03190	1	turquoise	RAD3-like DNA-binding helicase protein
Lus10000654	AT1G03180	1	turquoise	NA
Lus10000655	AT5G19260	1	turquoise	Protein of unknown function (DUF3049)
Lus10000661	AT1G03310	1	turquoise	debranching enzyme 1
Lus10000662	AT2G48120	1	turquoise	pale cress protein (PAC)
Lus10000669	AT5G47010	1	turquoise	RNA helicase, putative
Lus10000671	AT1G59960	1	turquoise	NAD(P)-linked oxidoreductase superfamily protein
Lus10000679	AT2G45120	1	turquoise	C2H2-like zinc finger protein
Lus10000684	AT1G09910	1	turquoise	Rhamnogalacturonate lyase family protein
Lus10000685	AT4G31150	1	turquoise	endonuclease V family protein
Lus10000687	AT5G65140	1	turquoise	Haloacid dehalogenase-like hydrolase (HAD) superfamily protein
Lus10000691	AT5G19900	1	turquoise	PRLI-interacting factor, putative
Lus10000693	AT1G78020	1	turquoise	Protein of unknown function (DUF581)
Lus10000694	AT4G32530	1	turquoise	ATPase, F0/V0 complex, subunit C protein
Lus10000713	AT5G42760	1	turquoise	Leucine carboxyl methyltransferase
Lus10000715	AT1G19430	1	turquoise	S-adenosyl-L-methionine-dependent methyltransferases superfamily protein
Lus10000725	AT4G16563	1	turquoise	Eukaryotic aspartyl protease family protein
Lus10000731	AT4G17250	1	turquoise	NA
Lus10000735	AT5G47570	1	turquoise	NA
Lus10000736	AT3G49601	1	turquoise	NA
Lus10000739	AT5G66580	1	turquoise	NA
Lus10000741	AT2G23450	1	turquoise	Protein kinase superfamily protein
Lus10000742	AT4G37090	1	turquoise	NA
Lus10000743	AT2G23460	1	turquoise	extra-large G-protein 1
Lus10000759	AT4G13670	1	turquoise	plastid transcriptionally active 5
Lus10000768	NA	1	turquoise	NA
Lus10000769	AT5G15250	1	turquoise	FTSH protease 6
Lus10000777	AT1G77030	1	turquoise	hydrolases, acting on acid anhydrides, in phosphorus-containing anhydrides;ATP-dependent helicases;nucleic acid binding;ATP binding;RNA binding;helicases
Lus10000778	AT3G45940	1	turquoise	Glycosyl hydrolases family 31 protein
Lus10000779	AT5G11720	1	turquoise	Glycosyl hydrolases family 31 protein
Lus10000780	AT5G11720	1	turquoise	Glycosyl hydrolases family 31 protein
Lus10000786	AT2G45320	1	turquoise	NA
Lus10000790	AT2G45280	1	turquoise	RAS associated with diabetes protein 51C
Lus10000800	AT3G11840	1	turquoise	plant U-box 24
Lus10000802	AT3G51030	1	turquoise	thioredoxin H-type 1
Lus10000808	AT4G00740	1	turquoise	S-adenosyl-L-methionine-dependent methyltransferases superfamily protein
Lus10000813	AT3G04350	1	turquoise	Plant protein of unknown function (DUF946)
Lus10000814	AT1G08590	1	turquoise	Leucine-rich receptor-like protein kinase family protein
Lus10000817	AT5G18480	1	turquoise	plant glycogenin-like starch initiation protein 6
Lus10000829	AT1G53570	1	turquoise	mitogen-activated protein kinase kinase kinase 3
Lus10000831	AT2G13680	1	turquoise	callose synthase 5
Lus10000850	AT3G58490	1	turquoise	Phosphatidic acid phosphatase (PAP2) family protein
Lus10000852	AT3G11980	1	turquoise	Jojoba acyl CoA reductase-related male sterility protein
Lus10000856	AT1G21640	1	turquoise	NAD kinase 2
Lus10000857	AT1G77330	1	turquoise	2-oxoglutarate (2OG) and Fe(II)-dependent oxygenase superfamily protein
Lus10000862	AT3G06430	1	turquoise	Tetratricopeptide repeat (TPR)-like superfamily protein
Lus10000866	AT5G23080	1	turquoise	SWAP (Suppressor-of-White-APricot)/surp domain-containing protein
Lus10000868	AT5G23040	1	turquoise	Protein of unknown function (DUF3353)
Lus10000873	AT5G13010	1	turquoise	RNA helicase family protein
Lus10000878	AT4G24100	1	turquoise	Protein kinase superfamily protein
Lus10000879	AT4G24120	1	turquoise	YELLOW STRIPE like 1
Lus10000887	AT3G20430	1	turquoise	NA
Lus10000893	AT1G33811	1	turquoise	GDSL-like Lipase/Acylhydrolase superfamily protein
Lus10000895	AT2G35360	1	turquoise	ubiquitin family protein
Lus10000897	AT5G46580	1	turquoise	pentatricopeptide (PPR) repeat-containing protein
Lus10000912	AT3G20440	1	turquoise	Alpha amylase family protein
Lus10000919	AT5G35670	1	turquoise	IQ-domain 33
Lus10000924	AT4G04750	1	turquoise	Major facilitator superfamily protein
Lus10000925	AT1G54710	1	turquoise	homolog of yeast autophagy 18 (ATG18) H
Lus10000937	AT1G08720	1	turquoise	Protein kinase superfamily protein
Lus10000939	AT4G32640	1	turquoise	Sec23/Sec24 protein transport family protein
Lus10000941	AT1G54490	1	turquoise	exoribonuclease 4
Lus10000943	AT5G27970	1	turquoise	ARM repeat superfamily protein
Lus10000944	AT2G39550	1	turquoise	Prenyltransferase family protein
Lus10000949	AT3G48670	1	turquoise	XH/XS domain-containing protein
Lus10000951	AT3G48670	1	turquoise	XH/XS domain-containing protein
Lus10000953	AT2G39670	1	turquoise	Radical SAM superfamily protein
Lus10000958	AT4G17030	1	turquoise	expansin-like B1
Lus10000959	AT4G17600	1	turquoise	Chlorophyll A-B binding family protein
Lus10000965	AT2G41710	1	turquoise	Integrase-type DNA-binding superfamily protein
Lus10000966	AT2G06050	1	turquoise	oxophytodienoate-reductase 3
Lus10000967	AT1G77300	1	turquoise	histone methyltransferases(H3-K4 specific);histone methyltransferases(H3-K36 specific)
Lus10000968	AT1G77280	1	turquoise	Protein kinase protein with adenine nucleotide alpha hydrolases-like domain
Lus10000969	AT1G21580	1	turquoise	Zinc finger C-x8-C-x5-C-x3-H type family protein
Lus10000972	AT1G21550	1	turquoise	Calcium-binding EF-hand family protein
Lus10000975	AT4G29430	1	turquoise	ribosomal protein S15A E
Lus10000978	AT2G19710	1	turquoise	Regulator of Vps4 activity in the MVB pathway protein
Lus10000987	AT1G29040	1	turquoise	NA
Lus10000989	AT2G34090	1	turquoise	maternal effect embryo arrest 18
Lus10000990	AT2G31130	1	turquoise	NA
Lus10000996	AT5G01960	1	turquoise	RING/U-box superfamily protein
Lus10000998	AT5G41150	1	turquoise	Restriction endonuclease, type II-like superfamily protein
Lus10001009	AT4G17030	1	turquoise	expansin-like B1
Lus10001016	AT3G55610	1	turquoise	delta 1-pyrroline-5-carboxylate synthase 2
Lus10001018	AT3G55610	1	turquoise	delta 1-pyrroline-5-carboxylate synthase 2
Lus10001019	AT3G55610	1	turquoise	delta 1-pyrroline-5-carboxylate synthase 2
Lus10001020	AT2G39805	1	turquoise	Integral membrane Yip1 family protein
Lus10001024	AT5G05970	1	turquoise	Transducin/WD40 repeat-like superfamily protein
Lus10001029	AT2G47790	1	turquoise	Transducin/WD40 repeat-like superfamily protein
Lus10001035	AT2G34930	1	turquoise	disease resistance family protein / LRR family protein
Lus10001039	AT5G36930	1	turquoise	Disease resistance protein (TIR-NBS-LRR class) family
Lus10001040	AT5G36930	1	turquoise	Disease resistance protein (TIR-NBS-LRR class) family
Lus10001047	AT3G45890	1	turquoise	Protein of unknown function, DUF647
Lus10001048	AT4G19150	1	turquoise	Ankyrin repeat family protein
Lus10001050	AT5G17230	1	turquoise	PHYTOENE SYNTHASE
Lus10001054	AT2G30950	1	turquoise	FtsH extracellular protease family
Lus10001057	AT5G26742	1	turquoise	DEAD box RNA helicase (RH3)
Lus10001059	AT5G53160	1	turquoise	regulatory components of ABA receptor 3
Lus10001076	AT5G15050	1	turquoise	Core-2/I-branching beta-1,6-N-acetylglucosaminyltransferase family protein
Lus10001084	AT5G47040	1	turquoise	lon protease 2
Lus10001086	AT4G17100	1	turquoise	NA
Lus10001088	AT5G47070	1	turquoise	Protein kinase superfamily protein
Lus10001099	AT4G22240	1	turquoise	Plastid-lipid associated protein PAP / fibrillin family protein
Lus10001100	AT3G48470	1	turquoise	embryo defective 2423
Lus10001101	AT3G48470	1	turquoise	embryo defective 2423
Lus10001102	AT5G50320	1	turquoise	radical SAM domain-containing protein / GCN5-related N-acetyltransferase (GNAT) family protein
Lus10001104	AT5G63290	1	turquoise	Radical SAM superfamily protein
Lus10001111	AT5G18980	1	turquoise	ARM repeat superfamily protein
Lus10001114	AT4G14290	1	turquoise	alpha/beta-Hydrolases superfamily protein
Lus10001116	AT5G18970	1	turquoise	AWPM-19-like family protein
Lus10001117	AT3G21580	1	turquoise	cobalt ion transmembrane transporters
Lus10001121	AT5G39940	1	turquoise	FAD/NAD(P)-binding oxidoreductase family protein
Lus10001133	AT1G46264	1	turquoise	heat shock transcription factor B4
Lus10001135	NA	1	turquoise	NA
Lus10001136	AT5G40450	1	turquoise	NA
Lus10001139	AT5G63090	1	turquoise	Lateral organ boundaries (LOB) domain family protein
Lus10001145	AT4G04720	1	turquoise	calcium-dependent protein kinase 21
Lus10001147	AT1G64570	1	turquoise	Homeodomain-like superfamily protein
Lus10001153	AT3G43720	1	turquoise	Bifunctional inhibitor/lipid-transfer protein/seed storage 2S albumin superfamily protein
Lus10001155	AT2G41380	1	turquoise	S-adenosyl-L-methionine-dependent methyltransferases superfamily protein
Lus10001156	AT2G47300	1	turquoise	ribonuclease Ps
Lus10001158	AT2G43110	1	turquoise	NA
Lus10001161	AT1G05960	1	turquoise	ARM repeat superfamily protein
Lus10001163	AT2G04865	1	turquoise	Aminotransferase-like, plant mobile domain family protein
Lus10001171	AT2G05230	1	turquoise	DNAJ heat shock N-terminal domain-containing protein
Lus10001173	AT3G07750	1	turquoise	3\'-5\'-exoribonuclease family protein
Lus10001176	AT5G35870	1	turquoise	NA
Lus10001179	AT5G48220	1	turquoise	Aldolase-type TIM barrel family protein
Lus10001185	AT5G17430	1	turquoise	Integrase-type DNA-binding superfamily protein
Lus10001187	AT3G23070	1	turquoise	CRM family member 3A
Lus10001195	AT1G62990	1	turquoise	KNOTTED-like homeobox of Arabidopsis thaliana 7
Lus10001196	AT5G47870	1	turquoise	NA
Lus10001203	AT5G58870	1	turquoise	FTSH protease 9
Lus10001210	AT4G02340	1	turquoise	alpha/beta-Hydrolases superfamily protein
Lus10001212	AT3G09010	1	turquoise	Protein kinase superfamily protein
Lus10001216	AT2G35630	1	turquoise	ARM repeat superfamily protein
Lus10001217	AT5G44600	1	turquoise	S-adenosyl-L-methionine-dependent methyltransferases superfamily protein
Lus10001220	AT3G57430	1	turquoise	Tetratricopeptide repeat (TPR)-like superfamily protein
Lus10001227	AT5G17370	1	turquoise	Transducin/WD40 repeat-like superfamily protein
Lus10001232	AT3G48195	1	turquoise	Phox (PX) domain-containing protein
Lus10001233	AT3G48195	1	turquoise	Phox (PX) domain-containing protein
Lus10001239	AT1G17720	1	turquoise	Protein phosphatase 2A, regulatory subunit PR55
Lus10001243	AT1G79190	1	turquoise	ARM repeat superfamily protein
Lus10001244	AT4G17030	1	turquoise	expansin-like B1
Lus10001245	AT5G63050	1	turquoise	embryo defective 2759
Lus10001246	AT4G24680	1	turquoise	modifier of snc1
Lus10001248	AT5G50150	1	turquoise	Protein of Unknown Function (DUF239)
Lus10001249	AT5G63080	1	turquoise	2-oxoglutarate (2OG) and Fe(II)-dependent oxygenase superfamily protein
Lus10001250	AT1G17455	1	turquoise	ELF4-like 4
Lus10001251	AT1G17440	1	turquoise	Transcription initiation factor TFIID subunit A
Lus10001254	AT5G05570	1	turquoise	transducin family protein / WD-40 repeat family protein
Lus10001256	AT2G38420	1	turquoise	Pentatricopeptide repeat (PPR) superfamily protein
Lus10001257	NA	1	turquoise	NA
Lus10001262	AT2G38450	1	turquoise	NA
Lus10001264	AT5G01720	1	turquoise	RNI-like superfamily protein
Lus10001269	AT3G51670	1	turquoise	SEC14 cytosolic factor family protein / phosphoglyceride transfer family protein
Lus10001272	AT5G14610	1	turquoise	DEAD box RNA helicase family protein
Lus10001300	AT2G14095	1	turquoise	NA
Lus10001306	AT3G44730	1	turquoise	kinesin-like protein 1
Lus10001313	AT4G29040	1	turquoise	regulatory particle AAA-ATPase 2A
Lus10001314	AT5G57610	1	turquoise	Protein kinase superfamily protein with octicosapeptide/Phox/Bem1p domain
Lus10001319	AT4G30320	1	turquoise	CAP (Cysteine-rich secretory proteins, Antigen 5, and Pathogenesis-related 1 protein) superfamily protein
Lus10001322	AT4G15560	1	turquoise	Deoxyxylulose-5-phosphate synthase
Lus10001331	AT3G03710	1	turquoise	polyribonucleotide nucleotidyltransferase, putative
Lus10001332	AT3G03710	1	turquoise	polyribonucleotide nucleotidyltransferase, putative
Lus10001334	AT1G58030	1	turquoise	cationic amino acid transporter 2
Lus10001337	AT2G43030	1	turquoise	Ribosomal protein L3 family protein
Lus10001339	AT1G08540	1	turquoise	RNApolymerase sigma subunit 2
Lus10001346	AT5G12300	1	turquoise	Calcium-dependent lipid-binding (CaLB domain) family protein
Lus10001352	AT4G14370	1	turquoise	Disease resistance protein (TIR-NBS-LRR class) family
Lus10001355	AT5G58140	1	turquoise	phototropin 2
Lus10001359	AT2G15220	1	turquoise	Plant basic secretory protein (BSP) family protein
Lus10001361	AT5G14520	1	turquoise	pescadillo-related
Lus10001365	AT1G22940	1	turquoise	thiamin biosynthesis protein, putative
Lus10001370	AT1G11000	1	turquoise	Seven transmembrane MLO family protein
Lus10001371	AT1G61010	1	turquoise	cleavage and polyadenylation specificity factor 73-I
Lus10001381	AT2G17280	1	turquoise	Phosphoglycerate mutase family protein
Lus10001384	AT4G35310	1	turquoise	calmodulin-domain protein kinase 5
Lus10001385	AT4G35300	1	turquoise	tonoplast monosaccharide transporter2
Lus10001386	AT4G35300	1	turquoise	tonoplast monosaccharide transporter2
Lus10001387	AT2G17265	1	turquoise	homoserine kinase
Lus10001399	AT5G52970	1	turquoise	thylakoid lumen 15.0 kDa protein
Lus10001400	AT3G09860	1	turquoise	NA
Lus10001401	AT3G15420	1	turquoise	Transcription factor TFIIIC, tau55-related protein
Lus10001402	AT3G53230	1	turquoise	ATPase, AAA-type, CDC48 protein
Lus10001404	AT5G03330	1	turquoise	Cysteine proteinases superfamily protein
Lus10001406	AT4G37460	1	turquoise	Tetratricopeptide repeat (TPR)-like superfamily protein
Lus10001410	AT5G08560	1	turquoise	transducin family protein / WD-40 repeat family protein
Lus10001412	AT5G08560	1	turquoise	transducin family protein / WD-40 repeat family protein
Lus10001414	AT4G19150	1	turquoise	Ankyrin repeat family protein
Lus10001415	AT2G30800	1	turquoise	helicase in vascular tissue and tapetum
Lus10001420	AT2G30950	1	turquoise	FtsH extracellular protease family
Lus10001421	AT2G42770	1	turquoise	Peroxisomal membrane 22 kDa (Mpv17/PMP22) family protein
Lus10001424	AT1G06490	1	turquoise	glucan synthase-like 7
Lus10001425	AT5G26742	1	turquoise	DEAD box RNA helicase (RH3)
Lus10001433	AT5G59050	1	turquoise	NA
Lus10001437	AT4G30190	1	turquoise	H(+)-ATPase 2
Lus10001438	AT5G57345	1	turquoise	NA
Lus10001442	AT4G30170	1	turquoise	Peroxidase family protein
Lus10001444	AT3G18840	1	turquoise	Tetratricopeptide repeat (TPR)-like superfamily protein
Lus10001445	AT3G18840	1	turquoise	Tetratricopeptide repeat (TPR)-like superfamily protein
Lus10001453	AT2G47400	1	turquoise	CP12 domain-containing protein 1
Lus10001456	AT5G38700	1	turquoise	NA
Lus10001473	AT3G16650	1	turquoise	Transducin/WD40 repeat-like superfamily protein
Lus10001475	AT4G15920	1	turquoise	Nodulin MtN3 family protein
Lus10001477	AT5G23750	1	turquoise	Remorin family protein
Lus10001479	AT1G17710	1	turquoise	Pyridoxal phosphate phosphatase-related protein
Lus10001481	AT5G41140	1	turquoise	Myosin heavy chain-related protein
Lus10001483	AT5G39680	1	turquoise	Pentatricopeptide repeat (PPR) superfamily protein
Lus10001489	AT1G63430	1	turquoise	Leucine-rich repeat protein kinase family protein
Lus10001490	AT2G25320	1	turquoise	TRAF-like family protein
Lus10001495	AT4G32160	1	turquoise	Phox (PX) domain-containing protein
Lus10001500	NA	1	turquoise	NA
Lus10001520	AT5G26749	1	turquoise	C2H2 and C2HC zinc fingers superfamily protein
Lus10001531	AT4G23660	1	turquoise	polyprenyltransferase 1
Lus10001535	AT4G10940	1	turquoise	RING/U-box protein
Lus10001537	AT5G44510	1	turquoise	target of AVRB operation1
Lus10001538	AT1G22610	1	turquoise	C2 calcium/lipid-binding plant phosphoribosyltransferase family protein
Lus10001540	AT1G71691	1	turquoise	GDSL-like Lipase/Acylhydrolase superfamily protein
Lus10001548	AT4G09460	1	turquoise	myb domain protein 6
Lus10001559	AT5G59180	1	turquoise	DNA-directed RNA polymerase II
Lus10001560	AT5G06060	1	turquoise	NAD(P)-binding Rossmann-fold superfamily protein
Lus10001562	AT3G53810	1	turquoise	Concanavalin A-like lectin protein kinase family protein
Lus10001563	AT1G07480	1	turquoise	Transcription factor IIA, alpha/beta subunit
Lus10001564	AT3G53810	1	turquoise	Concanavalin A-like lectin protein kinase family protein
Lus10001566	AT3G46740	1	turquoise	translocon at the outer envelope membrane of chloroplasts 75-III
Lus10001567	AT2G29200	1	turquoise	pumilio 1
Lus10001571	AT5G59500	1	turquoise	protein C-terminal S-isoprenylcysteine carboxyl O-methyltransferases
Lus10001572	AT2G44065	1	turquoise	Ribosomal protein L2 family
Lus10001573	AT1G07510	1	turquoise	FTSH protease 10
Lus10001580	AT2G40810	1	turquoise	homolog of yeast autophagy 18C
Lus10001581	AT4G21120	1	turquoise	amino acid transporter 1
Lus10001585	AT1G14850	1	turquoise	nucleoporin 155
Lus10001587	AT2G01690	1	turquoise	ARM repeat superfamily protein
Lus10001588	AT1G77360	1	turquoise	Tetratricopeptide repeat (TPR)-like superfamily protein
Lus10001591	AT1G67970	1	turquoise	heat shock transcription factor A8
Lus10001595	AT1G70740	1	turquoise	Protein kinase superfamily protein
Lus10001596	AT1G23190	1	turquoise	Phosphoglucomutase/phosphomannomutase family protein
Lus10001603	AT5G11600	1	turquoise	NA
Lus10001611	AT1G68180	1	turquoise	RING/U-box superfamily protein
Lus10001617	AT2G03880	1	turquoise	Pentatricopeptide repeat (PPR) superfamily protein
Lus10001626	AT5G59050	1	turquoise	NA
Lus10001628	AT4G29950	1	turquoise	Ypt/Rab-GAP domain of gyp1p superfamily protein
Lus10001629	AT4G29960	1	turquoise	NA
Lus10001641	AT5G41685	1	turquoise	Mitochondrial outer membrane translocase complex, subunit Tom7
Lus10001648	AT5G61430	1	turquoise	NAC domain containing protein 100
Lus10001649	AT1G18700	1	turquoise	DNAJ heat shock N-terminal domain-containing protein
Lus10001651	AT1G61470	1	turquoise	Polynucleotidyl transferase, ribonuclease H-like superfamily protein
Lus10001655	AT5G66720	1	turquoise	Protein phosphatase 2C family protein
Lus10001661	AT4G10570	1	turquoise	ubiquitin-specific protease 9
Lus10001662	AT1G32810	1	turquoise	RING/FYVE/PHD zinc finger superfamily protein
Lus10001664	AT1G32770	1	turquoise	NAC domain containing protein 12
Lus10001666	AT1G02800	1	turquoise	cellulase 2
Lus10001682	AT2G25620	1	turquoise	DNA-binding protein phosphatase 1
Lus10001687	ATCG01310	1	turquoise	ribosomal protein L2
Lus10001691	AT2G39630	1	turquoise	Nucleotide-diphospho-sugar transferases superfamily protein
Lus10001694	AT3G12110	1	turquoise	actin-11
Lus10001696	AT1G55460	1	turquoise	DNA/RNA-binding protein Kin17, conserved region
Lus10001697	AT1G55460	1	turquoise	DNA/RNA-binding protein Kin17, conserved region
Lus10001698	AT3G12590	1	turquoise	NA
Lus10001699	AT3G12590	1	turquoise	NA
Lus10001700	AT3G12590	1	turquoise	NA
Lus10001708	AT4G26055	1	turquoise	NA
Lus10001711	AT2G36690	1	turquoise	2-oxoglutarate (2OG) and Fe(II)-dependent oxygenase superfamily protein
Lus10001717	AT3G05090	1	turquoise	Transducin/WD40 repeat-like superfamily protein
Lus10001719	AT1G08830	1	turquoise	copper/zinc superoxide dismutase 1
Lus10001723	AT5G48385	1	turquoise	FRIGIDA-like protein
Lus10001724	AT4G36020	1	turquoise	cold shock domain protein 1
Lus10001728	AT2G32910	1	turquoise	DCD (Development and Cell Death) domain protein
Lus10001730	AT5G35732	1	turquoise	NA
Lus10001731	NA	1	turquoise	NA
Lus10001744	AT2G05230	1	turquoise	DNAJ heat shock N-terminal domain-containing protein
Lus10001750	AT2G04480	1	turquoise	NA
Lus10001758	AT1G54350	1	turquoise	ABC transporter family protein
Lus10001760	AT1G79350	1	turquoise	RING/FYVE/PHD zinc finger superfamily protein
Lus10001761	AT1G79340	1	turquoise	metacaspase 4
Lus10001762	AT1G54320	1	turquoise	LEM3 (ligand-effect modulator 3) family protein / CDC50 family protein
Lus10001768	AT1G16310	1	turquoise	Cation efflux family protein
Lus10001778	AT3G04720	1	turquoise	pathogenesis-related 4
Lus10001782	AT2G32080	1	turquoise	purin-rich alpha 1
Lus10001786	AT5G56750	1	turquoise	N-MYC downregulated-like 1
Lus10001787	AT5G28150	1	turquoise	Plant protein of unknown function (DUF868)
Lus10001788	AT1G69550	1	turquoise	disease resistance protein (TIR-NBS-LRR class)
Lus10001789	AT3G04910	1	turquoise	with no lysine (K) kinase 1
Lus10001791	AT5G28050	1	turquoise	Cytidine/deoxycytidylate deaminase family protein
Lus10001792	AT1G73430	1	turquoise	sec34-like family protein
Lus10001799	AT5G13300	1	turquoise	ARF GTPase-activating protein
Lus10001803	AT5G13220	1	turquoise	jasmonate-zim-domain protein 10
Lus10001809	AT5G13180	1	turquoise	NAC domain containing protein 83
Lus10001811	AT1G64530	1	turquoise	Plant regulator RWP-RK family protein
Lus10001828	NA	1	turquoise	NA
Lus10001835	AT1G79340	1	turquoise	metacaspase 4
Lus10001837	AT1G79350	1	turquoise	RING/FYVE/PHD zinc finger superfamily protein
Lus10001850	AT1G08460	1	turquoise	histone deacetylase 8
Lus10001853	AT1G05750	1	turquoise	Tetratricopeptide repeat (TPR)-like superfamily protein
Lus10001856	AT3G44190	1	turquoise	FAD/NAD(P)-binding oxidoreductase family protein
Lus10001857	AT3G44200	1	turquoise	NIMA (never in mitosis, gene A)-related 6
Lus10001859	AT2G25660	1	turquoise	embryo defective 2410
Lus10001860	AT2G25660	1	turquoise	embryo defective 2410
Lus10001861	AT5G11450	1	turquoise	Mog1/PsbP/DUF1795-like photosystem II reaction center PsbP family protein
Lus10001888	AT4G18593	1	turquoise	dual specificity protein phosphatase-related
Lus10001892	AT1G06330	1	turquoise	Heavy metal transport/detoxification superfamily protein
Lus10001896	AT2G34140	1	turquoise	Dof-type zinc finger DNA-binding family protein
Lus10001903	AT1G64355	1	turquoise	NA
Lus10001907	AT5G41810	1	turquoise	NA
Lus10001911	AT1G32583	1	turquoise	NA
Lus10001913	AT1G51090	1	turquoise	Heavy metal transport/detoxification superfamily protein
Lus10001915	AT1G03370	1	turquoise	C2 calcium/lipid-binding and GRAM domain containing protein
Lus10001927	AT2G25290	1	turquoise	Octicosapeptide/Phox/Bem1p (PB1) domain-containing protein / tetratricopeptide repeat (TPR)-containing protein
Lus10001928	AT5G11090	1	turquoise	serine-rich protein-related
Lus10001935	AT4G32030	1	turquoise	NA
Lus10001943	AT5G11070	1	turquoise	NA
Lus10001946	AT5G11090	1	turquoise	serine-rich protein-related
Lus10001947	AT2G25290	1	turquoise	Octicosapeptide/Phox/Bem1p (PB1) domain-containing protein / tetratricopeptide repeat (TPR)-containing protein
Lus10001953	AT2G31170	1	turquoise	Cysteinyl-tRNA synthetase, class Ia family protein
Lus10001963	AT1G75260	1	turquoise	oxidoreductases, acting on NADH or NADPH
Lus10001964	AT1G47271	1	turquoise	Cystathionine beta-synthase (CBS) family protein
Lus10001965	AT5G44390	1	turquoise	FAD-binding Berberine family protein
Lus10001978	AT5G13610	1	turquoise	Protein of unknown function (DUF155)
Lus10001979	AT2G28550	1	turquoise	related to AP2.7
Lus10001982	AT5G13510	1	turquoise	Ribosomal protein L10 family protein
Lus10001984	AT2G37250	1	turquoise	adenosine kinase
Lus10001985	AT2G45210	1	turquoise	SAUR-like auxin-responsive protein family
Lus10001989	AT2G45260	1	turquoise	Plant protein of unknown function (DUF641)
Lus10001999	AT3G02850	1	turquoise	STELAR K+ outward rectifier
Lus10002000	AT5G62690	1	turquoise	tubulin beta chain 2
Lus10002010	AT1G63680	1	turquoise	acid-amino acid ligases;ligases;ATP binding;ATP binding;ligases
Lus10002014	AT2G25490	1	turquoise	EIN3-binding F box protein 1
Lus10002016	AT1G15370	1	turquoise	SNARE-like superfamily protein
Lus10002017	AT3G49500	1	turquoise	RNA-dependent RNA polymerase 6
Lus10002019	AT5G16080	1	turquoise	carboxyesterase 17
Lus10002020	AT3G47650	1	turquoise	DnaJ/Hsp40 cysteine-rich domain superfamily protein
Lus10002028	AT5G11260	1	turquoise	Basic-leucine zipper (bZIP) transcription factor family protein
Lus10002031	AT5G25500	1	turquoise	NA
Lus10002032	AT3G15680	1	turquoise	Ran BP2/NZF zinc finger-like superfamily protein
Lus10002036	AT5G25830	1	turquoise	GATA transcription factor 12
Lus10002041	AT1G47840	1	turquoise	hexokinase 3
Lus10002043	AT2G37920	1	turquoise	copper ion transmembrane transporters
Lus10002053	AT5G62440	1	turquoise	Protein of unknown function (DUF3223)
Lus10002054	AT1G74600	1	turquoise	pentatricopeptide (PPR) repeat-containing protein
Lus10002055	AT1G74640	1	turquoise	alpha/beta-Hydrolases superfamily protein
Lus10002058	AT1G18835	1	turquoise	mini zinc finger
Lus10002073	AT1G61930	1	turquoise	Protein of unknown function, DUF584
Lus10002074	AT4G04720	1	turquoise	calcium-dependent protein kinase 21
Lus10002076	AT1G64570	1	turquoise	Homeodomain-like superfamily protein
Lus10002088	AT5G09850	1	turquoise	Transcription elongation factor (TFIIS) family protein
Lus10002091	AT5G10070	1	turquoise	RNase L inhibitor protein-related
Lus10002097	AT2G13680	1	turquoise	callose synthase 5
Lus10002103	AT4G39090	1	turquoise	Papain family cysteine protease
Lus10002107	AT5G02860	1	turquoise	Pentatricopeptide repeat (PPR) superfamily protein
Lus10002111	NA	1	turquoise	NA
Lus10002118	AT2G14860	1	turquoise	Peroxisomal membrane 22 kDa (Mpv17/PMP22) family protein
Lus10002123	AT2G43870	1	turquoise	Pectin lyase-like superfamily protein
Lus10002132	AT1G79440	1	turquoise	aldehyde dehydrogenase 5F1
Lus10002134	AT3G03050	1	turquoise	cellulose synthase-like D3
Lus10002135	AT5G17165	1	turquoise	NA
Lus10002137	AT5G17070	1	turquoise	NA
Lus10002140	AT1G18270	1	turquoise	ketose-bisphosphate aldolase class-II family protein
Lus10002144	AT3G25470	1	turquoise	bacterial hemolysin-related
Lus10002145	AT3G07525	1	turquoise	autophagocytosis-associated family protein
Lus10002149	AT3G25500	1	turquoise	formin homology 1
Lus10002151	AT2G46225	1	turquoise	ABI-1-like 1
Lus10002155	AT4G01200	1	turquoise	Calcium-dependent lipid-binding (CaLB domain) family protein
Lus10002165	AT2G25490	1	turquoise	EIN3-binding F box protein 1
Lus10002166	AT5G20190	1	turquoise	Tetratricopeptide repeat (TPR)-like superfamily protein
Lus10002198	AT2G42570	1	turquoise	TRICHOME BIREFRINGENCE-LIKE 39
Lus10002200	AT1G15170	1	turquoise	MATE efflux family protein
Lus10002210	AT1G80930	1	turquoise	MIF4G domain-containing protein / MA3 domain-containing protein
Lus10002211	AT2G43770	1	turquoise	Transducin/WD40 repeat-like superfamily protein
Lus10002214	AT3G05660	1	turquoise	receptor like protein 33
Lus10002215	AT4G20140	1	turquoise	Leucine-rich repeat transmembrane protein kinase
Lus10002216	AT5G01310	1	turquoise	APRATAXIN-like
Lus10002222	AT3G53460	1	turquoise	chloroplast RNA-binding protein 29
Lus10002230	AT1G63260	1	turquoise	tetraspanin10
Lus10002233	AT4G20330	1	turquoise	Transcription initiation factor TFIIE, beta subunit
Lus10002234	AT3G46580	1	turquoise	methyl-CPG-binding domain protein 5
Lus10002235	AT1G63220	1	turquoise	Calcium-dependent lipid-binding (CaLB domain) family protein
Lus10002236	AT5G25940	1	turquoise	early nodulin-related
Lus10002239	AT1G69630	1	turquoise	F-box/RNI-like superfamily protein
Lus10002247	AT5G36930	1	turquoise	Disease resistance protein (TIR-NBS-LRR class) family
Lus10002248	AT5G40060	1	turquoise	Disease resistance protein (NBS-LRR class) family
Lus10002250	AT4G19510	1	turquoise	Disease resistance protein (TIR-NBS-LRR class)
Lus10002257	AT1G54710	1	turquoise	homolog of yeast autophagy 18 (ATG18) H
Lus10002258	AT1G54730	1	turquoise	Major facilitator superfamily protein
Lus10002265	AT5G35670	1	turquoise	IQ-domain 33
Lus10002270	AT5G35732	1	turquoise	NA
Lus10002271	NA	1	turquoise	NA
Lus10002275	AT2G23945	1	turquoise	Eukaryotic aspartyl protease family protein
Lus10002277	AT2G01300	1	turquoise	NA
Lus10002280	AT1G71090	1	turquoise	Auxin efflux carrier family protein
Lus10002286	AT2G01918	1	turquoise	PsbQ-like 3
Lus10002291	NA	1	turquoise	NA
Lus10002292	AT4G27040	1	turquoise	EAP30/Vps36 family protein
Lus10002293	AT1G35710	1	turquoise	Protein kinase family protein with leucine-rich repeat domain
Lus10002294	AT1G66345	1	turquoise	Pentatricopeptide repeat (PPR) superfamily protein
Lus10002302	AT5G19440	1	turquoise	NAD(P)-binding Rossmann-fold superfamily protein
Lus10002307	AT4G31880	1	turquoise	NA
Lus10002311	AT3G14630	1	turquoise	cytochrome P450, family 72, subfamily A, polypeptide 9
Lus10002314	AT4G37580	1	turquoise	Acyl-CoA N-acyltransferases (NAT) superfamily protein
Lus10002317	NA	1	turquoise	NA
Lus10002320	AT4G30845	1	turquoise	NA
Lus10002325	AT2G07560	1	turquoise	H(+)-ATPase 6
Lus10002330	ATMG00980	1	turquoise	Ribosomal protein S12/S23 family protein
Lus10002331	NA	1	turquoise	NA
Lus10002334	AT3G20300	1	turquoise	Protein of unknown function (DUF3537)
Lus10002337	AT5G48560	1	turquoise	basic helix-loop-helix (bHLH) DNA-binding superfamily protein
Lus10002351	AT5G49690	1	turquoise	UDP-Glycosyltransferase superfamily protein
Lus10002352	AT5G43490	1	turquoise	NA
Lus10002355	AT4G13830	1	turquoise	DNAJ-like 20
Lus10002359	AT1G63800	1	turquoise	ubiquitin-conjugating enzyme 5
Lus10002368	AT5G50000	1	turquoise	Protein kinase superfamily protein
Lus10002373	AT1G62400	1	turquoise	Protein kinase superfamily protein
Lus10002374	AT1G62400	1	turquoise	Protein kinase superfamily protein
Lus10002375	AT4G32175	1	turquoise	PNAS-3 related
Lus10002376	AT1G27500	1	turquoise	Tetratricopeptide repeat (TPR)-like superfamily protein
Lus10002377	AT5G62810	1	turquoise	peroxin 14
Lus10002391	AT3G07610	1	turquoise	Transcription factor jumonji (jmjC) domain-containing protein
Lus10002393	AT5G67360	1	turquoise	Subtilase family protein
Lus10002394	ATCG00900	1	turquoise	Ribosomal protein S7p/S5e family protein
Lus10002399	AT3G19290	1	turquoise	ABRE binding factor 4
Lus10002407	AT4G33650	1	turquoise	dynamin-related protein 3A
Lus10002409	NA	1	turquoise	NA
Lus10002414	AT2G47240	1	turquoise	AMP-dependent synthetase and ligase family protein
Lus10002430	AT3G62390	1	turquoise	TRICHOME BIREFRINGENCE-LIKE 6
Lus10002431	AT4G02110	1	turquoise	transcription coactivators
Lus10002438	AT4G02100	1	turquoise	Heat shock protein DnaJ with tetratricopeptide repeat
Lus10002440	AT3G62660	1	turquoise	galacturonosyltransferase-like 7
Lus10002441	AT5G26990	1	turquoise	Drought-responsive family protein
Lus10002447	AT3G22380	1	turquoise	time for coffee
Lus10002448	AT3G22380	1	turquoise	time for coffee
Lus10002451	AT5G26330	1	turquoise	Cupredoxin superfamily protein
Lus10002458	AT4G37640	1	turquoise	calcium ATPase 2
Lus10002473	ATCG00500	1	turquoise	acetyl-CoA carboxylase carboxyl transferase subunit beta
Lus10002476	AT2G38420	1	turquoise	Pentatricopeptide repeat (PPR) superfamily protein
Lus10002484	AT3G55960	1	turquoise	Haloacid dehalogenase-like hydrolase (HAD) superfamily protein
Lus10002486	AT5G01410	1	turquoise	Aldolase-type TIM barrel family protein
Lus10002487	AT5G01450	1	turquoise	RING/U-box superfamily protein
Lus10002490	AT3G51860	1	turquoise	cation exchanger 3
Lus10002492	AT3G08980	1	turquoise	Peptidase S24/S26A/S26B/S26C family protein
Lus10002494	AT3G09010	1	turquoise	Protein kinase superfamily protein
Lus10002521	AT5G14510	1	turquoise	ARM repeat superfamily protein
Lus10002522	AT5G40530	1	turquoise	S-adenosyl-L-methionine-dependent methyltransferases superfamily protein
Lus10002528	AT3G46960	1	turquoise	RNA helicase, ATP-dependent, SK12/DOB1 protein
Lus10002543	AT3G12940	1	turquoise	2-oxoglutarate (2OG) and Fe(II)-dependent oxygenase superfamily protein
Lus10002544	AT3G12930	1	turquoise	Lojap-related protein
Lus10002545	AT3G45140	1	turquoise	lipoxygenase 2
Lus10002548	ATCG00860	1	turquoise	Chloroplast Ycf2;ATPase, AAA type, core
Lus10002552	AT2G22410	1	turquoise	SLOW GROWTH 1
Lus10002554	AT3G63530	1	turquoise	RING/U-box superfamily protein
Lus10002555	NA	1	turquoise	NA
Lus10002559	AT5G12870	1	turquoise	myb domain protein 46
Lus10002568	AT5G13390	1	turquoise	no exine formation 1
Lus10002569	AT5G13390	1	turquoise	no exine formation 1
Lus10002581	AT5G13180	1	turquoise	NAC domain containing protein 83
Lus10002584	AT1G61620	1	turquoise	phosphoinositide binding
Lus10002597	AT1G11260	1	turquoise	sugar transporter 1
Lus10002602	AT4G21520	1	turquoise	Transducin/WD40 repeat-like superfamily protein
Lus10002603	AT1G58250	1	turquoise	Golgi-body localisation protein domain ;RNA pol II promoter Fmp27 protein domain
Lus10002604	AT1G58250	1	turquoise	Golgi-body localisation protein domain ;RNA pol II promoter Fmp27 protein domain
Lus10002605	AT1G55860	1	turquoise	ubiquitin-protein ligase 1
Lus10002610	AT5G33340	1	turquoise	Eukaryotic aspartyl protease family protein
Lus10002620	AT5G17920	1	turquoise	Cobalamin-independent synthase family protein
Lus10002626	AT1G55370	1	turquoise	NDH-dependent cyclic electron flow 5
Lus10002629	AT3G04030	1	turquoise	Homeodomain-like superfamily protein
Lus10002632	AT5G18230	1	turquoise	transcription regulator NOT2/NOT3/NOT5 family protein
Lus10002636	AT1G19800	1	turquoise	trigalactosyldiacylglycerol 1
Lus10002649	AT4G38070	1	turquoise	basic helix-loop-helix (bHLH) DNA-binding superfamily protein
Lus10002652	AT5G10490	1	turquoise	MSCS-like 2
Lus10002657	AT5G10510	1	turquoise	AINTEGUMENTA-like 6
Lus10002662	AT2G22600	1	turquoise	RNA-binding KH domain-containing protein
Lus10002663	AT4G15560	1	turquoise	Deoxyxylulose-5-phosphate synthase
Lus10002664	AT4G38040	1	turquoise	Exostosin family protein
Lus10002675	AT4G01400	1	turquoise	NA
Lus10002676	AT1G01080	1	turquoise	RNA-binding (RRM/RBD/RNP motifs) family protein
Lus10002679	AT4G00800	1	turquoise	transducin family protein / WD-40 repeat family protein
Lus10002681	AT1G05600	1	turquoise	Tetratricopeptide repeat (TPR)-like superfamily protein
Lus10002682	AT1G05600	1	turquoise	Tetratricopeptide repeat (TPR)-like superfamily protein
Lus10002686	AT3G61920	1	turquoise	NA
Lus10002687	AT2G46770	1	turquoise	NAC (No Apical Meristem) domain transcriptional regulator superfamily protein
Lus10002690	AT2G46735	1	turquoise	NA
Lus10002693	NA	1	turquoise	NA
Lus10002694	AT4G00840	1	turquoise	DHHC-type zinc finger family protein
Lus10002695	AT2G39650	1	turquoise	Protein of unknown function (DUF506)
Lus10002702	AT3G48670	1	turquoise	XH/XS domain-containing protein
Lus10002704	AT5G13820	1	turquoise	telomeric DNA binding protein 1
Lus10002705	AT2G39705	1	turquoise	ROTUNDIFOLIA like 8
Lus10002712	AT2G44920	1	turquoise	Tetratricopeptide repeat (TPR)-like superfamily protein
Lus10002719	AT3G54640	1	turquoise	tryptophan synthase alpha chain
Lus10002724	AT3G23050	1	turquoise	indole-3-acetic acid 7
Lus10002725	AT5G47960	1	turquoise	RAB GTPase homolog A4C
Lus10002736	AT3G14470	1	turquoise	NB-ARC domain-containing disease resistance protein
Lus10002737	AT3G14460	1	turquoise	LRR and NB-ARC domains-containing disease resistance protein
Lus10002739	AT3G17130	1	turquoise	Plant invertase/pectin methylesterase inhibitor superfamily protein
Lus10002741	AT5G48490	1	turquoise	Bifunctional inhibitor/lipid-transfer protein/seed storage 2S albumin superfamily protein
Lus10002742	AT1G58190	1	turquoise	receptor like protein 9
Lus10002750	AT3G57040	1	turquoise	response regulator 9
Lus10002753	AT2G34930	1	turquoise	disease resistance family protein / LRR family protein
Lus10002760	AT3G07940	1	turquoise	Calcium-dependent ARF-type GTPase activating protein family
Lus10002765	AT4G18950	1	turquoise	Integrin-linked protein kinase family
Lus10002767	AT4G18930	1	turquoise	RNA ligase/cyclic nucleotide phosphodiesterase family protein
Lus10002770	AT1G29670	1	turquoise	GDSL-like Lipase/Acylhydrolase superfamily protein
Lus10002776	AT3G54860	1	turquoise	Sec1/munc18-like (SM) proteins superfamily
Lus10002784	AT5G46550	1	turquoise	DNA-binding bromodomain-containing protein
Lus10002788	AT2G17570	1	turquoise	Undecaprenyl pyrophosphate synthetase family protein
Lus10002789	AT2G21860	1	turquoise	violaxanthin de-epoxidase-related
Lus10002794	AT4G01260	1	turquoise	DNA-binding storekeeper protein-related transcriptional regulator
Lus10002799	AT5G25820	1	turquoise	Exostosin family protein
Lus10002801	AT5G11590	1	turquoise	Integrase-type DNA-binding superfamily protein
Lus10002804	AT4G34880	1	turquoise	Amidase family protein
Lus10002807	AT3G57240	1	turquoise	beta-1,3-glucanase 3
Lus10002813	AT2G15240	1	turquoise	UNC-50 family protein
Lus10002815	AT3G19460	1	turquoise	Reticulon family protein
Lus10002817	AT2G15310	1	turquoise	ADP-ribosylation factor B1A
Lus10002823	AT2G15430	1	turquoise	DNA-directed RNA polymerase family protein
Lus10002833	AT3G49645	1	turquoise	NA
Lus10002834	AT4G34120	1	turquoise	Cystathionine beta-synthase (CBS) family protein
Lus10002837	AT4G34050	1	turquoise	S-adenosyl-L-methionine-dependent methyltransferases superfamily protein
Lus10002841	AT4G12080	1	turquoise	AT-hook motif nuclear-localized protein 1
Lus10002843	AT3G52960	1	turquoise	Thioredoxin superfamily protein
Lus10002844	AT2G36530	1	turquoise	Enolase
Lus10002845	AT5G42820	1	turquoise	Zinc finger C-x8-C-x5-C-x3-H type family protein
Lus10002847	AT2G38270	1	turquoise	CAX-interacting protein 2
Lus10002849	AT2G38280	1	turquoise	AMP deaminase, putative / myoadenylate deaminase, putative
Lus10002850	AT3G51820	1	turquoise	UbiA prenyltransferase family protein
Lus10002856	AT2G38330	1	turquoise	MATE efflux family protein
Lus10002861	AT2G38310	1	turquoise	PYR1-like 4
Lus10002862	AT3G08890	1	turquoise	Protein of unknown function, DUF538
Lus10002864	AT5G25590	1	turquoise	Protein of unknown function (DUF630 and DUF632)
Lus10002866	NA	1	turquoise	NA
Lus10002867	AT1G30825	1	turquoise	Arp2/3 complex, 34 kD subunit p34-Arc
Lus10002873	AT4G15840	1	turquoise	BTB/POZ domain-containing protein
Lus10002876	AT3G16630	1	turquoise	P-loop containing nucleoside triphosphate hydrolases superfamily protein
Lus10002878	AT5G18540	1	turquoise	NA
Lus10002879	AT3G21430	1	turquoise	DNA binding
Lus10002880	AT5G18550	1	turquoise	Zinc finger C-x8-C-x5-C-x3-H type family protein
Lus10002887	AT4G15690	1	turquoise	Thioredoxin superfamily protein
Lus10002888	AT1G06620	1	turquoise	2-oxoglutarate (2OG) and Fe(II)-dependent oxygenase superfamily protein
Lus10002894	AT1G06620	1	turquoise	2-oxoglutarate (2OG) and Fe(II)-dependent oxygenase superfamily protein
Lus10002896	AT3G15680	1	turquoise	Ran BP2/NZF zinc finger-like superfamily protein
Lus10002897	AT5G25500	1	turquoise	NA
Lus10002899	AT5G11270	1	turquoise	overexpressor of cationic peroxidase 3
Lus10002905	AT5G11200	1	turquoise	DEAD/DEAH box RNA helicase family protein
Lus10002909	AT3G49500	1	turquoise	RNA-dependent RNA polymerase 6
Lus10002913	AT2G25490	1	turquoise	EIN3-binding F box protein 1
Lus10002916	AT4G32320	1	turquoise	ascorbate peroxidase 6
Lus10002920	AT2G25430	1	turquoise	epsin N-terminal homology (ENTH) domain-containing protein / clathrin assembly protein-related
Lus10002922	AT4G35530	1	turquoise	phosphatidylinositolglycan-related
Lus10002925	AT4G32160	1	turquoise	Phox (PX) domain-containing protein
Lus10002937	AT1G33590	1	turquoise	Leucine-rich repeat (LRR) family protein
Lus10002938	AT3G48240	1	turquoise	Octicosapeptide/Phox/Bem1p family protein
Lus10002940	AT5G64740	1	turquoise	cellulose synthase 6
Lus10002941	AT5G08780	1	turquoise	winged-helix DNA-binding transcription factor family protein
Lus10002946	AT1G31480	1	turquoise	shoot gravitropism 2 (SGR2)
Lus10002947	AT4G10070	1	turquoise	KH domain-containing protein
Lus10002950	AT5G49900	1	turquoise	Beta-glucosidase, GBA2 type family protein
Lus10002952	AT1G24160	1	turquoise	NA
Lus10002966	AT3G50530	1	turquoise	CDPK-related kinase
Lus10002967	AT3G50590	1	turquoise	Transducin/WD40 repeat-like superfamily protein
Lus10002973	AT3G12810	1	turquoise	SNF2 domain-containing protein / helicase domain-containing protein
Lus10002974	AT3G12810	1	turquoise	SNF2 domain-containing protein / helicase domain-containing protein
Lus10002994	AT5G10830	1	turquoise	S-adenosyl-L-methionine-dependent methyltransferases superfamily protein
Lus10003003	AT1G05490	1	turquoise	chromatin remodeling 31
Lus10003010	AT4G18010	1	turquoise	myo-inositol polyphosphate 5-phosphatase 2
Lus10003019	AT5G46920	1	turquoise	Intron maturase, type II family protein
Lus10003024	AT5G47010	1	turquoise	RNA helicase, putative
Lus10003041	AT1G25380	1	turquoise	NAD+ transporter 2
Lus10003044	AT5G38790	1	turquoise	NA
Lus10003045	AT3G02350	1	turquoise	galacturonosyltransferase 9
Lus10003047	AT3G02460	1	turquoise	Ypt/Rab-GAP domain of gyp1p superfamily protein
Lus10003049	AT3G02450	1	turquoise	cell division protein ftsH, putative
Lus10003053	AT5G38710	1	turquoise	Methylenetetrahydrofolate reductase family protein
Lus10003062	AT2G31290	1	turquoise	Ubiquitin carboxyl-terminal hydrolase family protein
Lus10003070	AT3G45070	1	turquoise	P-loop containing nucleoside triphosphate hydrolases superfamily protein
Lus10003073	AT5G21060	1	turquoise	Glyceraldehyde-3-phosphate dehydrogenase-like family protein
Lus10003078	AT1G67260	1	turquoise	TCP family transcription factor
Lus10003085	AT2G38840	1	turquoise	Guanylate-binding family protein
Lus10003090	AT3G63430	1	turquoise	NA
Lus10003096	AT3G24300	1	turquoise	ammonium transporter 1;3
Lus10003101	AT1G64790	1	turquoise	ILITYHIA
Lus10003102	AT1G64790	1	turquoise	ILITYHIA
Lus10003107	AT3G04290	1	turquoise	Li-tolerant lipase 1
Lus10003129	AT1G27980	1	turquoise	dihydrosphingosine phosphate lyase
Lus10003130	AT1G65440	1	turquoise	global transcription factor group B1
Lus10003131	AT1G24270	1	turquoise	NA
Lus10003133	AT1G09220	1	turquoise	Pentatricopeptide repeat (PPR) superfamily protein
Lus10003135	NA	1	turquoise	NA
Lus10003138	AT5G13120	1	turquoise	cyclophilin 20-2
Lus10003140	AT5G50760	1	turquoise	SAUR-like auxin-responsive protein family
Lus10003145	AT3G29575	1	turquoise	ABI five binding protein 3
Lus10003147	AT4G31940	1	turquoise	cytochrome P450, family 82, subfamily C, polypeptide 4
Lus10003148	AT4G31940	1	turquoise	cytochrome P450, family 82, subfamily C, polypeptide 4
Lus10003153	AT5G43490	1	turquoise	NA
Lus10003170	AT3G25220	1	turquoise	FK506-binding protein 15 kD-1
Lus10003172	AT5G48560	1	turquoise	basic helix-loop-helix (bHLH) DNA-binding superfamily protein
Lus10003174	AT3G07350	1	turquoise	Protein of unknown function (DUF506)
Lus10003184	AT1G04700	1	turquoise	PB1 domain-containing protein tyrosine kinase
Lus10003193	AT3G61920	1	turquoise	NA
Lus10003194	AT1G64500	1	turquoise	Glutaredoxin family protein
Lus10003199	AT4G24020	1	turquoise	NIN like protein 7
Lus10003201	AT4G10840	1	turquoise	Tetratricopeptide repeat (TPR)-like superfamily protein
Lus10003203	AT1G55090	1	turquoise	carbon-nitrogen hydrolase family protein
Lus10003204	AT4G24050	1	turquoise	NAD(P)-binding Rossmann-fold superfamily protein
Lus10003205	AT1G64600	1	turquoise	methyltransferases;copper ion binding
Lus10003207	AT4G24060	1	turquoise	Dof-type zinc finger DNA-binding family protein
Lus10003209	AT5G42000	1	turquoise	ORMDL family protein
Lus10003211	AT5G63830	1	turquoise	HIT-type Zinc finger family protein
Lus10003228	AT4G29870	1	turquoise	Oligosaccharyltransferase complex/magnesium transporter family protein
Lus10003229	AT2G19330	1	turquoise	plant intracellular ras group-related LRR 6
Lus10003231	AT3G54420	1	turquoise	homolog of carrot EP3-3 chitinase
Lus10003233	AT4G35130	1	turquoise	Tetratricopeptide repeat (TPR)-like superfamily protein
Lus10003237	AT3G54190	1	turquoise	Transducin/WD40 repeat-like superfamily protein
Lus10003242	AT3G08640	1	turquoise	Protein of unknown function (DUF3411)
Lus10003243	AT3G08650	1	turquoise	ZIP metal ion transporter family
Lus10003248	AT3G57170	1	turquoise	N-acetylglucosaminyl transferase component family protein / Gpi1 family protein
Lus10003256	AT1G03430	1	turquoise	histidine-containing phosphotransfer factor 5
Lus10003258	AT1G62420	1	turquoise	Protein of unknown function (DUF506)
Lus10003260	AT3G04710	1	turquoise	ankyrin repeat family protein
Lus10003269	AT3G04070	1	turquoise	NAC domain containing protein 47
Lus10003277	AT1G66370	1	turquoise	myb domain protein 113
Lus10003282	AT3G18670	1	turquoise	Ankyrin repeat family protein
Lus10003291	AT3G55270	1	turquoise	mitogen-activated protein kinase phosphatase 1
Lus10003295	AT2G39435	1	turquoise	Phosphatidylinositol N-acetyglucosaminlytransferase subunit P-related
Lus10003299	AT4G00730	1	turquoise	Homeobox-leucine zipper family protein / lipid-binding START domain-containing protein
Lus10003301	AT3G55230	1	turquoise	Disease resistance-responsive (dirigent-like protein) family protein
Lus10003312	AT3G46290	1	turquoise	hercules receptor kinase 1
Lus10003315	AT5G20490	1	turquoise	Myosin family protein with Dil domain
Lus10003317	AT4G29840	1	turquoise	Pyridoxal-5\'-phosphate-dependent enzyme family protein
Lus10003323	AT2G36800	1	turquoise	don-glucosyltransferase 1
Lus10003325	AT2G41080	1	turquoise	Tetratricopeptide repeat (TPR)-like superfamily protein
Lus10003329	AT4G35230	1	turquoise	BR-signaling kinase 1
Lus10003336	AT3G45970	1	turquoise	expansin-like A1
Lus10003337	AT5G22800	1	turquoise	Alanyl-tRNA synthetase, class IIc
Lus10003339	AT1G47670	1	turquoise	Transmembrane amino acid transporter family protein
Lus10003353	AT3G43610	1	turquoise	Spc97 / Spc98 family of spindle pole body (SBP) component
Lus10003354	AT3G43610	1	turquoise	Spc97 / Spc98 family of spindle pole body (SBP) component
Lus10003355	AT2G28060	1	turquoise	5\'-AMP-activated protein kinase beta-2 subunit protein
Lus10003363	AT5G17920	1	turquoise	Cobalamin-independent synthase family protein
Lus10003365	AT3G03740	1	turquoise	BTB-POZ and MATH domain 4
Lus10003373	AT3G52960	1	turquoise	Thioredoxin superfamily protein
Lus10003377	AT3G52940	1	turquoise	Ergosterol biosynthesis ERG4/ERG24 family
Lus10003378	AT2G38280	1	turquoise	AMP deaminase, putative / myoadenylate deaminase, putative
Lus10003381	AT4G17140	1	turquoise	pleckstrin homology (PH) domain-containing protein
Lus10003382	AT4G16835	1	turquoise	Tetratricopeptide repeat (TPR)-like superfamily protein
Lus10003389	AT1G45616	1	turquoise	receptor like protein 6
Lus10003392	AT1G80930	1	turquoise	MIF4G domain-containing protein / MA3 domain-containing protein
Lus10003404	NA	1	turquoise	NA
Lus10003405	AT5G64220	1	turquoise	Calmodulin-binding transcription activator protein with CG-1 and Ankyrin domains
Lus10003407	AT1G30450	1	turquoise	cation-chloride co-transporter 1
Lus10003417	AT2G31600	1	turquoise	NA
Lus10003421	AT4G31870	1	turquoise	glutathione peroxidase 7
Lus10003427	AT1G12700	1	turquoise	ATP binding;nucleic acid binding;helicases
Lus10003429	AT1G62930	1	turquoise	Tetratricopeptide repeat (TPR)-like superfamily protein
Lus10003430	AT5G51100	1	turquoise	Fe superoxide dismutase 2
Lus10003435	AT5G18270	1	turquoise	Arabidopsis NAC domain containing protein 87
Lus10003444	AT2G02360	1	turquoise	phloem protein 2-B10
Lus10003445	AT2G02310	1	turquoise	phloem protein 2-B6
Lus10003446	AT1G62930	1	turquoise	Tetratricopeptide repeat (TPR)-like superfamily protein
Lus10003447	AT1G12700	1	turquoise	ATP binding;nucleic acid binding;helicases
Lus10003452	AT3G02100	1	turquoise	UDP-Glycosyltransferase superfamily protein
Lus10003467	AT5G61220	1	turquoise	LYR family of Fe/S cluster biogenesis protein
Lus10003468	AT5G07830	1	turquoise	glucuronidase 2
Lus10003471	AT4G00050	1	turquoise	basic helix-loop-helix (bHLH) DNA-binding superfamily protein
Lus10003478	AT1G74360	1	turquoise	Leucine-rich repeat protein kinase family protein
Lus10003482	AT5G07740	1	turquoise	actin binding
Lus10003488	AT4G37850	1	turquoise	basic helix-loop-helix (bHLH) DNA-binding superfamily protein
Lus10003500	AT3G21330	1	turquoise	basic helix-loop-helix (bHLH) DNA-binding superfamily protein
Lus10003503	AT1G72180	1	turquoise	Leucine-rich receptor-like protein kinase family protein
Lus10003505	AT5G23710	1	turquoise	DNA binding;DNA-directed RNA polymerases
Lus10003512	AT1G71690	1	turquoise	Protein of unknown function (DUF579)
Lus10003513	AT1G33760	1	turquoise	Integrase-type DNA-binding superfamily protein
Lus10003515	AT3G62470	1	turquoise	Pentatricopeptide repeat (PPR) superfamily protein
Lus10003518	AT1G71440	1	turquoise	tubulin folding cofactor E / Pfifferling (PFI)
Lus10003522	AT3G07040	1	turquoise	NB-ARC domain-containing disease resistance protein
Lus10003524	AT1G62050	1	turquoise	Ankyrin repeat family protein
Lus10003526	AT5G64740	1	turquoise	cellulose synthase 6
Lus10003527	AT5G08780	1	turquoise	winged-helix DNA-binding transcription factor family protein
Lus10003539	AT4G28540	1	turquoise	casein kinase I-like 6
Lus10003545	AT4G21150	1	turquoise	ribophorin II (RPN2) family protein
Lus10003549	AT3G54690	1	turquoise	Sugar isomerase (SIS) family protein
Lus10003556	NA	1	turquoise	NA
Lus10003558	AT2G31190	1	turquoise	Protein of unknown function, DUF647
Lus10003560	AT3G54700	1	turquoise	phosphate transporter 1;7
Lus10003562	AT3G23240	1	turquoise	ethylene response factor 1
Lus10003565	AT5G45380	1	turquoise	solute:sodium symporters;urea transmembrane transporters
Lus10003566	NA	1	turquoise	NA
Lus10003567	AT2G31260	1	turquoise	autophagy 9 (APG9)
Lus10003569	AT2G31280	1	turquoise	conserved peptide upstream open reading frame 7
Lus10003571	AT3G14470	1	turquoise	NB-ARC domain-containing disease resistance protein
Lus10003572	AT1G08600	1	turquoise	P-loop containing nucleoside triphosphate hydrolases superfamily protein
Lus10003575	AT5G18390	1	turquoise	Pentatricopeptide repeat (PPR) superfamily protein
Lus10003579	AT3G04290	1	turquoise	Li-tolerant lipase 1
Lus10003589	AT4G33440	1	turquoise	Pectin lyase-like superfamily protein
Lus10003590	AT4G21705	1	turquoise	Tetratricopeptide repeat (TPR)-like superfamily protein
Lus10003592	NA	1	turquoise	NA
Lus10003599	AT4G02260	1	turquoise	RELA/SPOT homolog 1
Lus10003602	NA	1	turquoise	NA
Lus10003604	AT5G51130	1	turquoise	S-adenosyl-L-methionine-dependent methyltransferases superfamily protein
Lus10003606	AT1G02840	1	turquoise	RNA-binding (RRM/RBD/RNP motifs) family protein
Lus10003607	NA	1	turquoise	NA
Lus10003609	AT5G44005	1	turquoise	NA
Lus10003611	AT1G35720	1	turquoise	annexin 1
Lus10003612	AT1G35710	1	turquoise	Protein kinase family protein with leucine-rich repeat domain
Lus10003618	AT4G28600	1	turquoise	no pollen germination related 2
Lus10003623	AT5G44070	1	turquoise	phytochelatin synthase 1 (PCS1)
Lus10003632	AT1G51510	1	turquoise	RNA-binding (RRM/RBD/RNP motifs) family protein
Lus10003648	AT3G01660	1	turquoise	S-adenosyl-L-methionine-dependent methyltransferases superfamily protein
Lus10003652	AT4G25300	1	turquoise	2-oxoglutarate (2OG) and Fe(II)-dependent oxygenase superfamily protein
Lus10003658	AT5G40570	1	turquoise	Surfeit locus protein 2 (SURF2)
Lus10003660	AT4G05200	1	turquoise	cysteine-rich RLK (RECEPTOR-like protein kinase) 25
Lus10003665	AT3G01640	1	turquoise	glucuronokinase G
Lus10003674	AT3G20440	1	turquoise	Alpha amylase family protein
Lus10003675	AT3G20440	1	turquoise	Alpha amylase family protein
Lus10003676	AT2G45770	1	turquoise	signal recognition particle receptor protein, chloroplast (FTSY)
Lus10003677	AT3G21220	1	turquoise	MAP kinase kinase 5
Lus10003680	AT2G01818	1	turquoise	PLATZ transcription factor family protein
Lus10003689	AT4G19985	1	turquoise	Acyl-CoA N-acyltransferases (NAT) superfamily protein
Lus10003692	AT3G26010	1	turquoise	Galactose oxidase/kelch repeat superfamily protein
Lus10003700	AT1G14850	1	turquoise	nucleoporin 155
Lus10003704	AT2G01770	1	turquoise	vacuolar iron transporter 1
Lus10003719	AT1G75880	1	turquoise	SGNH hydrolase-type esterase superfamily protein
Lus10003727	AT3G07590	1	turquoise	Small nuclear ribonucleoprotein family protein
Lus10003733	AT3G52420	1	turquoise	outer envelope membrane protein 7
Lus10003735	AT4G23210	1	turquoise	cysteine-rich RLK (RECEPTOR-like protein kinase) 13
Lus10003743	AT1G77860	1	turquoise	Rhomboid-related intramembrane serine protease family protein
Lus10003744	AT1G36990	1	turquoise	NA
Lus10003748	AT1G07710	1	turquoise	Ankyrin repeat family protein
Lus10003761	AT5G59240	1	turquoise	Ribosomal protein S8e family protein
Lus10003762	AT1G50575	1	turquoise	Putative lysine decarboxylase family protein
Lus10003765	AT5G55530	1	turquoise	Calcium-dependent lipid-binding (CaLB domain) family protein
Lus10003767	AT5G55540	1	turquoise	tornado 1
Lus10003773	AT1G50600	1	turquoise	scarecrow-like 5
Lus10003775	AT5G55580	1	turquoise	Mitochondrial transcription termination factor family protein
Lus10003784	NA	1	turquoise	NA
Lus10003786	AT1G59520	1	turquoise	CW7
Lus10003791	AT3G13860	1	turquoise	heat shock protein 60-3A
Lus10003797	AT5G40690	1	turquoise	NA
Lus10003806	AT3G22150	1	turquoise	Tetratricopeptide repeat (TPR)-like superfamily protein
Lus10003807	AT1G66150	1	turquoise	transmembrane kinase 1
Lus10003809	AT1G05675	1	turquoise	UDP-Glycosyltransferase superfamily protein
Lus10003811	AT3G22210	1	turquoise	NA
Lus10003820	AT2G41220	1	turquoise	glutamate synthase 2
Lus10003821	AT2G14680	1	turquoise	myosin heavy chain-related
Lus10003827	AT2G20300	1	turquoise	Protein kinase superfamily protein
Lus10003835	AT5G24740	1	turquoise	Protein of unknown function (DUF1162)
Lus10003838	AT1G19690	1	turquoise	NAD(P)-binding Rossmann-fold superfamily protein
Lus10003839	AT1G58250	1	turquoise	Golgi-body localisation protein domain ;RNA pol II promoter Fmp27 protein domain
Lus10003846	AT3G18640	1	turquoise	Zinc finger C-x8-C-x5-C-x3-H type family protein
Lus10003853	AT5G09850	1	turquoise	Transcription elongation factor (TFIIS) family protein
Lus10003854	AT4G39330	1	turquoise	cinnamyl alcohol dehydrogenase 9
Lus10003857	AT4G02750	1	turquoise	Tetratricopeptide repeat (TPR)-like superfamily protein
Lus10003861	AT5G39890	1	turquoise	Protein of unknown function (DUF1637)
Lus10003862	AT2G43950	1	turquoise	chloroplast outer envelope protein 37
Lus10003879	NA	1	turquoise	NA
Lus10003883	NA	1	turquoise	NA
Lus10003889	AT1G64380	1	turquoise	Integrase-type DNA-binding superfamily protein
Lus10003895	AT1G64355	1	turquoise	NA
Lus10003902	AT5G41850	1	turquoise	alpha/beta-Hydrolases superfamily protein
Lus10003906	AT5G55600	1	turquoise	agenet domain-containing protein / bromo-adjacent homology (BAH) domain-containing protein
Lus10003907	AT4G16410	1	turquoise	NA
Lus10003910	AT1G03370	1	turquoise	C2 calcium/lipid-binding and GRAM domain containing protein
Lus10003913	AT5G40850	1	turquoise	urophorphyrin methylase 1
Lus10003914	AT2G44500	1	turquoise	O-fucosyltransferase family protein
Lus10003915	AT2G44480	1	turquoise	beta glucosidase 17
Lus10003917	AT2G31960	1	turquoise	glucan synthase-like 3
Lus10003922	AT3G26010	1	turquoise	Galactose oxidase/kelch repeat superfamily protein
Lus10003929	AT1G17270	1	turquoise	O-fucosyltransferase family protein
Lus10003937	AT3G14280	1	turquoise	NA
Lus10003939	AT1G53903	1	turquoise	Protein of unknown function (DUF581)
Lus10003950	AT1G80950	1	turquoise	Phospholipid/glycerol acyltransferase family protein
Lus10003953	AT1G49970	1	turquoise	CLP protease proteolytic subunit 1
Lus10003955	AT4G19130	1	turquoise	Replication factor-A protein 1-related
Lus10003956	AT1G31810	1	turquoise	Formin Homology 14
Lus10003961	AT3G09350	1	turquoise	Fes1A
Lus10003988	AT5G02710	1	turquoise	NA
Lus10003997	AT3G49250	1	turquoise	defective in meristem silencing 3
Lus10004000	AT3G61800	1	turquoise	NA
Lus10004008	AT5G53390	1	turquoise	O-acyltransferase (WSD1-like) family protein
Lus10004009	AT1G01320	1	turquoise	Tetratricopeptide repeat (TPR)-like superfamily protein
Lus10004015	AT2G46420	1	turquoise	Plant protein 1589 of unknown function
Lus10004016	AT3G61700	1	turquoise	Plant protein 1589 of unknown function
Lus10004018	AT3G61690	1	turquoise	nucleotidyltransferases
Lus10004019	AT3G61690	1	turquoise	nucleotidyltransferases
Lus10004020	NA	1	turquoise	NA
Lus10004024	AT3G60820	1	turquoise	N-terminal nucleophile aminohydrolases (Ntn hydrolases) superfamily protein
Lus10004034	AT5G37590	1	turquoise	Tetratricopeptide repeat (TPR)-like superfamily protein
Lus10004037	AT5G37600	1	turquoise	glutamine synthase clone R1
Lus10004047	AT4G27040	1	turquoise	EAP30/Vps36 family protein
Lus10004048	AT1G74670	1	turquoise	Gibberellin-regulated family protein
Lus10004051	NA	1	turquoise	NA
Lus10004054	AT2G01918	1	turquoise	PsbQ-like 3
Lus10004059	AT1G71090	1	turquoise	Auxin efflux carrier family protein
Lus10004061	AT5G01950	1	turquoise	Leucine-rich repeat protein kinase family protein
Lus10004065	NA	1	turquoise	NA
Lus10004071	AT1G71080	1	turquoise	RNA polymerase II transcription elongation factor
Lus10004075	AT4G12010	1	turquoise	Disease resistance protein (TIR-NBS-LRR class) family
Lus10004083	ATMG00080	1	turquoise	ribosomal protein L16
Lus10004086	AT3G63380	1	turquoise	ATPase E1-E2 type family protein / haloacid dehalogenase-like hydrolase family protein
Lus10004087	AT3G63380	1	turquoise	ATPase E1-E2 type family protein / haloacid dehalogenase-like hydrolase family protein
Lus10004088	AT4G14640	1	turquoise	calmodulin 8
Lus10004089	AT1G77670	1	turquoise	Pyridoxal phosphate (PLP)-dependent transferases superfamily protein
Lus10004091	AT3G24860	1	turquoise	Homeodomain-like superfamily protein
Lus10004098	AT5G22090	1	turquoise	Protein of unknown function (DUF3049)
Lus10004100	AT1G08420	1	turquoise	BRI1 suppressor 1 (BSU1)-like 2
Lus10004103	AT1G08410	1	turquoise	P-loop containing nucleoside triphosphate hydrolases superfamily protein
Lus10004106	AT5G22070	1	turquoise	Core-2/I-branching beta-1,6-N-acetylglucosaminyltransferase family protein
Lus10004116	AT5G27970	1	turquoise	ARM repeat superfamily protein
Lus10004117	AT5G27970	1	turquoise	ARM repeat superfamily protein
Lus10004119	AT1G54490	1	turquoise	exoribonuclease 4
Lus10004120	AT1G54490	1	turquoise	exoribonuclease 4
Lus10004122	AT4G32640	1	turquoise	Sec23/Sec24 protein transport family protein
Lus10004124	AT1G08720	1	turquoise	Protein kinase superfamily protein
Lus10004130	AT3G06350	1	turquoise	dehydroquinate dehydratase, putative / shikimate dehydrogenase, putative
Lus10004133	NA	1	turquoise	NA
Lus10004134	NA	1	turquoise	NA
Lus10004139	AT1G08830	1	turquoise	copper/zinc superoxide dismutase 1
Lus10004141	AT3G05030	1	turquoise	sodium hydrogen exchanger 2
Lus10004142	AT3G05090	1	turquoise	Transducin/WD40 repeat-like superfamily protein
Lus10004144	AT1G54610	1	turquoise	Protein kinase superfamily protein
Lus10004147	AT3G05100	1	turquoise	S-adenosyl-L-methionine-dependent methyltransferases superfamily protein
Lus10004148	NA	1	turquoise	NA
Lus10004149	AT3G04970	1	turquoise	DHHC-type zinc finger family protein
Lus10004151	AT2G30860	1	turquoise	glutathione S-transferase PHI 9
Lus10004164	AT2G42040	1	turquoise	NA
Lus10004171	AT2G42130	1	turquoise	Plastid-lipid associated protein PAP / fibrillin family protein
Lus10004179	AT4G30200	1	turquoise	vernalization5/VIN3-like
Lus10004180	AT3G12120	1	turquoise	fatty acid desaturase 2
Lus10004181	AT3G12120	1	turquoise	fatty acid desaturase 2
Lus10004190	NA	1	turquoise	NA
Lus10004197	AT1G34160	1	turquoise	Tetratricopeptide repeat (TPR)-like superfamily protein
Lus10004201	AT2G35940	1	turquoise	BEL1-like homeodomain 1
Lus10004204	AT3G52500	1	turquoise	Eukaryotic aspartyl protease family protein
Lus10004211	AT2G36060	1	turquoise	MMS ZWEI homologue 3
Lus10004214	AT3G11620	1	turquoise	alpha/beta-Hydrolases superfamily protein
Lus10004221	AT5G27720	1	turquoise	Small nuclear ribonucleoprotein family protein
Lus10004229	AT5G50090	1	turquoise	NA
Lus10004230	AT1G10200	1	turquoise	GATA type zinc finger transcription factor family protein
Lus10004231	AT5G62575	1	turquoise	NA
Lus10004236	AT3G22110	1	turquoise	20S proteasome alpha subunit C1
Lus10004238	AT1G74920	1	turquoise	aldehyde dehydrogenase 10A8
Lus10004246	AT5G62910	1	turquoise	RING/U-box superfamily protein
Lus10004248	AT5G47390	1	turquoise	myb-like transcription factor family protein
Lus10004250	AT5G62600	1	turquoise	ARM repeat superfamily protein
Lus10004257	AT5G36930	1	turquoise	Disease resistance protein (TIR-NBS-LRR class) family
Lus10004258	AT3G28580	1	turquoise	P-loop containing nucleoside triphosphate hydrolases superfamily protein
Lus10004261	AT5G62640	1	turquoise	proline-rich family protein
Lus10004264	AT5G62530	1	turquoise	aldehyde dehydrogenase 12A1
Lus10004265	AT5G62760	1	turquoise	P-loop containing nucleoside triphosphate hydrolases superfamily protein
Lus10004268	AT5G62740	1	turquoise	SPFH/Band 7/PHB domain-containing membrane-associated protein family
Lus10004269	AT1G74730	1	turquoise	Protein of unknown function (DUF1118)
Lus10004270	AT3G01470	1	turquoise	homeobox 1
Lus10004271	AT5G10560	1	turquoise	Glycosyl hydrolase family protein
Lus10004275	AT2G37050	1	turquoise	Leucine-rich repeat protein kinase family protein
Lus10004286	AT5G23490	1	turquoise	NA
Lus10004287	AT1G20925	1	turquoise	Auxin efflux carrier family protein
Lus10004289	AT2G02130	1	turquoise	low-molecular-weight cysteine-rich 68
Lus10004292	AT2G30390	1	turquoise	ferrochelatase 2
Lus10004293	NA	1	turquoise	NA
Lus10004294	NA	1	turquoise	NA
Lus10004300	AT3G07470	1	turquoise	Protein of unknown function, DUF538
Lus10004301	AT5G23570	1	turquoise	XS domain-containing protein / XS zinc finger domain-containing protein-related
Lus10004304	AT1G11290	1	turquoise	Pentatricopeptide repeat (PPR) superfamily protein
Lus10004305	NA	1	turquoise	NA
Lus10004313	AT2G33060	1	turquoise	receptor like protein 27
Lus10004326	AT1G62750	1	turquoise	Translation elongation factor EFG/EF2 protein
Lus10004329	AT5G64950	1	turquoise	Mitochondrial transcription termination factor family protein
Lus10004331	AT4G12300	1	turquoise	cytochrome P450, family 706, subfamily A, polypeptide 4
Lus10004332	AT1G12310	1	turquoise	Calcium-binding EF-hand family protein
Lus10004333	AT4G22730	1	turquoise	Leucine-rich repeat protein kinase family protein
Lus10004334	AT4G02570	1	turquoise	cullin 1
Lus10004335	AT1G12330	1	turquoise	NA
Lus10004340	AT1G12240	1	turquoise	Glycosyl hydrolases family 32 protein
Lus10004346	AT4G12520	1	turquoise	Bifunctional inhibitor/lipid-transfer protein/seed storage 2S albumin superfamily protein
Lus10004348	AT4G12500	1	turquoise	Bifunctional inhibitor/lipid-transfer protein/seed storage 2S albumin superfamily protein
Lus10004354	AT2G35736	1	turquoise	NA
Lus10004359	AT4G17540	1	turquoise	NA
Lus10004364	AT4G16820	1	turquoise	alpha/beta-Hydrolases superfamily protein
Lus10004365	AT5G60900	1	turquoise	receptor-like protein kinase 1
Lus10004371	AT5G47240	1	turquoise	nudix hydrolase homolog 8
Lus10004372	AT5G47310	1	turquoise	PPPDE putative thiol peptidase family protein
Lus10004373	AT2G36730	1	turquoise	Pentatricopeptide repeat (PPR) superfamily protein
Lus10004375	AT3G60340	1	turquoise	alpha/beta-Hydrolases superfamily protein
Lus10004380	AT5G37980	1	turquoise	Zinc-binding dehydrogenase family protein
Lus10004385	AT4G17430	1	turquoise	O-fucosyltransferase family protein
Lus10004394	AT4G13550	1	turquoise	triglyceride lipases;triglyceride lipases
Lus10004400	AT4G13520	1	turquoise	small acidic protein 1
Lus10004401	AT3G04310	1	turquoise	NA
Lus10004405	AT2G33255	1	turquoise	Haloacid dehalogenase-like hydrolase (HAD) superfamily protein
Lus10004410	AT1G20030	1	turquoise	Pathogenesis-related thaumatin superfamily protein
Lus10004416	AT3G13170	1	turquoise	Spo11/DNA topoisomerase VI, subunit A protein
Lus10004419	AT3G06140	1	turquoise	RING/U-box superfamily protein
Lus10004442	NA	1	turquoise	NA
Lus10004444	AT5G11960	1	turquoise	Protein of unknown function (DUF803)
Lus10004445	AT2G25970	1	turquoise	KH domain-containing protein
Lus10004455	AT3G13960	1	turquoise	growth-regulating factor 5
Lus10004467	AT3G05250	1	turquoise	RING/U-box superfamily protein
Lus10004472	AT1G54920	1	turquoise	NA
Lus10004473	AT5G27490	1	turquoise	Integral membrane Yip1 family protein
Lus10004476	AT1G57790	1	turquoise	F-box family protein
Lus10004484	AT1G09010	1	turquoise	glycoside hydrolase family 2 protein
Lus10004486	AT5G27560	1	turquoise	Domain of unknown function (DUF1995)
Lus10004490	AT1G09020	1	turquoise	homolog of yeast sucrose nonfermenting 4
Lus10004492	NA	1	turquoise	NA
Lus10004495	AT1G09050	1	turquoise	NA
Lus10004499	AT3G05420	1	turquoise	acyl-CoA binding protein 4
Lus10004514	AT1G09330	1	turquoise	NA
Lus10004524	AT3G62220	1	turquoise	Protein kinase superfamily protein
Lus10004528	AT4G27510	1	turquoise	NA
Lus10004532	AT2G04940	1	turquoise	scramblase-related
Lus10004533	AT2G06000	1	turquoise	Pentatricopeptide repeat (PPR) superfamily protein
Lus10004534	AT2G44020	1	turquoise	Mitochondrial transcription termination factor family protein
Lus10004535	AT2G44020	1	turquoise	Mitochondrial transcription termination factor family protein
Lus10004540	AT1G29850	1	turquoise	double-stranded DNA-binding family protein
Lus10004543	AT1G29370	1	turquoise	Kinase-related protein of unknown function (DUF1296)
Lus10004544	AT4G21065	1	turquoise	Tetratricopeptide repeat (TPR)-like superfamily protein
Lus10004545	AT5G46390	1	turquoise	Peptidase S41 family protein
Lus10004546	AT1G29380	1	turquoise	Carbohydrate-binding X8 domain superfamily protein
Lus10004550	AT1G58520	1	turquoise	lipases;hydrolases, acting on ester bonds
Lus10004552	AT1G31970	1	turquoise	DEA(D/H)-box RNA helicase family protein
Lus10004553	AT2G35360	1	turquoise	ubiquitin family protein
Lus10004555	AT5G46580	1	turquoise	pentatricopeptide (PPR) repeat-containing protein
Lus10004558	AT4G35470	1	turquoise	plant intracellular ras group-related LRR 4
Lus10004561	AT4G17890	1	turquoise	ARF-GAP domain 8
Lus10004569	AT1G32340	1	turquoise	NDR1/HIN1-like 8
Lus10004574	AT1G32640	1	turquoise	Basic helix-loop-helix (bHLH) DNA-binding family protein
Lus10004583	AT4G18050	1	turquoise	P-glycoprotein 9
Lus10004590	AT5G46420	1	turquoise	16S rRNA processing protein RimM family
Lus10004591	AT1G29400	1	turquoise	MEI2-like protein 5
Lus10004593	AT4G18130	1	turquoise	phytochrome E
Lus10004600	AT1G29380	1	turquoise	Carbohydrate-binding X8 domain superfamily protein
Lus10004604	AT1G29370	1	turquoise	Kinase-related protein of unknown function (DUF1296)
Lus10004609	AT1G29850	1	turquoise	double-stranded DNA-binding family protein
Lus10004613	AT4G35370	1	turquoise	Transducin/WD40 repeat-like superfamily protein
Lus10004614	AT2G44020	1	turquoise	Mitochondrial transcription termination factor family protein
Lus10004615	AT2G06000	1	turquoise	Pentatricopeptide repeat (PPR) superfamily protein
Lus10004618	AT2G42490	1	turquoise	Copper amine oxidase family protein
Lus10004626	AT1G60780	1	turquoise	Clathrin adaptor complexes medium subunit family protein
Lus10004633	AT2G26710	1	turquoise	Cytochrome P450 superfamily protein
Lus10004641	AT1G13690	1	turquoise	ATPase E1
Lus10004653	AT1G26520	1	turquoise	Cobalamin biosynthesis CobW-like protein
Lus10004656	AT1G26570	1	turquoise	UDP-glucose dehydrogenase 1
Lus10004657	AT5G15490	1	turquoise	UDP-glucose 6-dehydrogenase family protein
Lus10004658	AT1G26580	1	turquoise	NA
Lus10004659	AT1G26610	1	turquoise	C2H2-like zinc finger protein
Lus10004662	AT5G61240	1	turquoise	Leucine-rich repeat (LRR) family protein
Lus10004663	AT2G20540	1	turquoise	mitochondrial editing factor 21
Lus10004665	AT1G13920	1	turquoise	Remorin family protein
Lus10004673	AT3G11340	1	turquoise	UDP-Glycosyltransferase superfamily protein
Lus10004674	AT3G55700	1	turquoise	UDP-Glycosyltransferase superfamily protein
Lus10004683	AT5G59190	1	turquoise	subtilase family protein
Lus10004689	AT3G55640	1	turquoise	Mitochondrial substrate carrier family protein
Lus10004690	AT2G39830	1	turquoise	DA1-related protein 2
Lus10004693	AT5G05970	1	turquoise	Transducin/WD40 repeat-like superfamily protein
Lus10004696	AT3G55610	1	turquoise	delta 1-pyrroline-5-carboxylate synthase 2
Lus10004699	AT2G39770	1	turquoise	Glucose-1-phosphate adenylyltransferase family protein
Lus10004704	AT5G06060	1	turquoise	NAD(P)-binding Rossmann-fold superfamily protein
Lus10004709	AT3G55550	1	turquoise	Concanavalin A-like lectin protein kinase family protein
Lus10004713	AT2G39710	1	turquoise	Eukaryotic aspartyl protease family protein
Lus10004718	AT5G60610	1	turquoise	F-box/RNI-like superfamily protein
Lus10004719	AT5G36930	1	turquoise	Disease resistance protein (TIR-NBS-LRR class) family
Lus10004721	AT5G47490	1	turquoise	RGPR-related
Lus10004728	AT4G16640	1	turquoise	Matrixin family protein
Lus10004730	AT4G17330	1	turquoise	G2484-1 protein
Lus10004736	AT5G57460	1	turquoise	NA
Lus10004737	AT5G57460	1	turquoise	NA
Lus10004740	AT5G47400	1	turquoise	NA
Lus10004741	AT5G47430	1	turquoise	DWNN domain, a CCHC-type zinc finger
Lus10004742	AT2G43100	1	turquoise	isopropylmalate isomerase 2
Lus10004744	AT3G03580	1	turquoise	Tetratricopeptide repeat (TPR)-like superfamily protein
Lus10004747	AT5G36930	1	turquoise	Disease resistance protein (TIR-NBS-LRR class) family
Lus10004748	AT4G33950	1	turquoise	Protein kinase superfamily protein
Lus10004751	AT5G55740	1	turquoise	Tetratricopeptide repeat (TPR)-like superfamily protein
Lus10004753	AT3G08960	1	turquoise	ARM repeat superfamily protein
Lus10004756	AT5G53110	1	turquoise	RING/U-box superfamily protein
Lus10004761	AT3G24300	1	turquoise	ammonium transporter 1;3
Lus10004763	AT5G38890	1	turquoise	Nucleic acid-binding, OB-fold-like protein
Lus10004767	AT1G64790	1	turquoise	ILITYHIA
Lus10004771	AT3G04290	1	turquoise	Li-tolerant lipase 1
Lus10004772	AT4G01260	1	turquoise	DNA-binding storekeeper protein-related transcriptional regulator
Lus10004785	AT1G22430	1	turquoise	GroES-like zinc-binding dehydrogenase family protein
Lus10004790	AT2G30695	1	turquoise	NA
Lus10004801	AT2G43490	1	turquoise	Ypt/Rab-GAP domain of gyp1p superfamily protein
Lus10004802	AT2G43490	1	turquoise	Ypt/Rab-GAP domain of gyp1p superfamily protein
Lus10004805	AT1G06110	1	turquoise	SKP1/ASK-interacting protein 16
Lus10004810	AT3G55960	1	turquoise	Haloacid dehalogenase-like hydrolase (HAD) superfamily protein
Lus10004811	AT3G08920	1	turquoise	Rhodanese/Cell cycle control phosphatase superfamily protein
Lus10004812	AT5G01410	1	turquoise	Aldolase-type TIM barrel family protein
Lus10004814	AT5G01460	1	turquoise	LMBR1-like membrane protein
Lus10004816	AT5G01470	1	turquoise	S-adenosyl-L-methionine-dependent methyltransferases superfamily protein
Lus10004820	AT3G51870	1	turquoise	Mitochondrial substrate carrier family protein
Lus10004822	AT3G08980	1	turquoise	Peptidase S24/S26A/S26B/S26C family protein
Lus10004825	AT3G09010	1	turquoise	Protein kinase superfamily protein
Lus10004827	AT3G47570	1	turquoise	Leucine-rich repeat protein kinase family protein
Lus10004828	AT2G38150	1	turquoise	alpha 1,4-glycosyltransferase family protein
Lus10004833	AT2G38110	1	turquoise	glycerol-3-phosphate acyltransferase 6
Lus10004835	AT2G38110	1	turquoise	glycerol-3-phosphate acyltransferase 6
Lus10004846	AT5G22380	1	turquoise	NAC domain containing protein 90
Lus10004857	AT1G02335	1	turquoise	germin-like protein subfamily 2 member 2 precursor
Lus10004861	AT3G44380	1	turquoise	Late embryogenesis abundant (LEA) hydroxyproline-rich glycoprotein family
Lus10004862	AT2G27450	1	turquoise	nitrilase-like protein 1
Lus10004865	AT2G27730	1	turquoise	copper ion binding
Lus10004870	AT2G27510	1	turquoise	ferredoxin 3
Lus10004872	AT3G52740	1	turquoise	NA
Lus10004878	AT5G22450	1	turquoise	NA
Lus10004880	AT5G22460	1	turquoise	alpha/beta-Hydrolases superfamily protein
Lus10004884	AT2G27550	1	turquoise	centroradialis
Lus10004887	AT1G08290	1	turquoise	WIP domain protein 3
Lus10004892	AT2G27610	1	turquoise	Tetratricopeptide repeat (TPR)-like superfamily protein
Lus10004894	ATCG00120	1	turquoise	ATP synthase subunit alpha
Lus10004895	ATCG00020	1	turquoise	photosystem II reaction center protein A
Lus10004900	AT1G05410	1	turquoise	Protein of unknown function (DUF1423)
Lus10004904	AT3G22420	1	turquoise	with no lysine (K) kinase 2
Lus10004907	AT3G26330	1	turquoise	cytochrome P450, family 71, subfamily B, polypeptide 37
Lus10004911	AT1G27170	1	turquoise	transmembrane receptors;ATP binding
Lus10004912	AT1G31710	1	turquoise	Copper amine oxidase family protein
Lus10004913	AT5G19530	1	turquoise	S-adenosyl-L-methionine-dependent methyltransferases superfamily protein
Lus10004918	AT2G28630	1	turquoise	3-ketoacyl-CoA synthase 12
Lus10004923	NA	1	turquoise	NA
Lus10004925	AT5G10050	1	turquoise	NAD(P)-binding Rossmann-fold superfamily protein
Lus10004926	AT1G29950	1	turquoise	basic helix-loop-helix (bHLH) DNA-binding superfamily protein
Lus10004927	AT1G29950	1	turquoise	basic helix-loop-helix (bHLH) DNA-binding superfamily protein
Lus10004928	NA	1	turquoise	NA
Lus10004930	AT3G59090	1	turquoise	NA
Lus10004936	AT2G34460	1	turquoise	NAD(P)-binding Rossmann-fold superfamily protein
Lus10004937	AT3G02090	1	turquoise	Insulinase (Peptidase family M16) protein
Lus10004946	AT5G59950	1	turquoise	RNA-binding (RRM/RBD/RNP motifs) family protein
Lus10004948	AT2G39570	1	turquoise	ACT domain-containing protein
Lus10004949	AT3G53730	1	turquoise	Histone superfamily protein
Lus10004954	AT2G28790	1	turquoise	Pathogenesis-related thaumatin superfamily protein
Lus10004957	AT5G07900	1	turquoise	Mitochondrial transcription termination factor family protein
Lus10004960	NA	1	turquoise	NA
Lus10004969	AT5G59460	1	turquoise	scarecrow-like transcription factor 11 (SCL11)
Lus10004974	AT5G59500	1	turquoise	protein C-terminal S-isoprenylcysteine carboxyl O-methyltransferases
Lus10004980	AT3G53810	1	turquoise	Concanavalin A-like lectin protein kinase family protein
Lus10004986	AT5G59180	1	turquoise	DNA-directed RNA polymerase II
Lus10004987	AT3G46790	1	turquoise	Tetratricopeptide repeat (TPR)-like superfamily protein
Lus10004994	AT2G23360	1	turquoise	Plant protein of unknown function (DUF869)
Lus10004995	AT4G34090	1	turquoise	NA
Lus10005000	AT2G17070	1	turquoise	Arabidopsis protein of unknown function (DUF241)
Lus10005006	AT5G53440	1	turquoise	NA
Lus10005008	AT5G53420	1	turquoise	CCT motif family protein
Lus10005011	AT4G33550	1	turquoise	Bifunctional inhibitor/lipid-transfer protein/seed storage 2S albumin superfamily protein
Lus10005019	AT1G50460	1	turquoise	hexokinase-like 1
Lus10005022	AT5G12430	1	turquoise	Heat shock protein DnaJ with tetratricopeptide repeat
Lus10005032	AT5G01400	1	turquoise	HEAT repeat-containing protein
Lus10005034	AT2G35610	1	turquoise	xyloglucanase 113
Lus10005035	AT5G05610	1	turquoise	alfin-like 1
Lus10005036	AT2G01060	1	turquoise	myb-like HTH transcriptional regulator family protein
Lus10005037	AT3G11180	1	turquoise	2-oxoglutarate (2OG) and Fe(II)-dependent oxygenase superfamily protein
Lus10005042	AT5G01360	1	turquoise	Plant protein of unknown function (DUF828)
Lus10005043	AT2G38280	1	turquoise	AMP deaminase, putative / myoadenylate deaminase, putative
Lus10005052	AT4G27290	1	turquoise	S-locus lectin protein kinase family protein
Lus10005054	AT4G38520	1	turquoise	Protein phosphatase 2C family protein
Lus10005057	AT4G38510	1	turquoise	ATPase, V1 complex, subunit B protein
Lus10005060	AT5G35160	1	turquoise	Endomembrane protein 70 protein family
Lus10005068	AT4G38600	1	turquoise	HEAT repeat ;HECT-domain (ubiquitin-transferase)
Lus10005069	AT2G20990	1	turquoise	synaptotagmin A
Lus10005074	AT4G35050	1	turquoise	Transducin family protein / WD-40 repeat family protein
Lus10005081	AT1G69120	1	turquoise	K-box region and MADS-box transcription factor family protein
Lus10005086	AT5G15780	1	turquoise	Pollen Ole e 1 allergen and extensin family protein
Lus10005092	AT5G42930	1	turquoise	alpha/beta-Hydrolases superfamily protein
Lus10005093	AT5G38420	1	turquoise	Ribulose bisphosphate carboxylase (small chain) family protein
Lus10005098	AT5G38840	1	turquoise	SMAD/FHA domain-containing protein
Lus10005099	AT3G30390	1	turquoise	Transmembrane amino acid transporter family protein
Lus10005101	AT5G11390	1	turquoise	WPP domain-interacting protein 1
Lus10005108	AT1G10880	1	turquoise	Core-2/I-branching beta-1,6-N-acetylglucosaminyltransferase family protein
Lus10005112	AT1G73885	1	turquoise	NA
Lus10005120	AT4G00300	1	turquoise	fringe-related protein
Lus10005127	AT4G01270	1	turquoise	RING/U-box superfamily protein
Lus10005128	NA	1	turquoise	NA
Lus10005134	AT1G01060	1	turquoise	Homeodomain-like superfamily protein
Lus10005142	AT1G01040	1	turquoise	dicer-like 1
Lus10005146	AT2G46270	1	turquoise	G-box binding factor 3
Lus10005153	AT2G46380	1	turquoise	Protein of unknown function (DUF3133)
Lus10005155	AT2G28760	1	turquoise	UDP-XYL synthase 6
Lus10005160	AT3G12590	1	turquoise	NA
Lus10005164	AT2G39630	1	turquoise	Nucleotide-diphospho-sugar transferases superfamily protein
Lus10005168	AT4G24270	1	turquoise	EMBRYO DEFECTIVE 140
Lus10005169	AT2G25870	1	turquoise	haloacid dehalogenase-like hydrolase family protein
Lus10005171	AT1G27170	1	turquoise	transmembrane receptors;ATP binding
Lus10005180	AT5G54600	1	turquoise	Translation protein SH3-like family protein
Lus10005182	AT2G02510	1	turquoise	NADH dehydrogenase (ubiquinone)s
Lus10005184	AT5G35200	1	turquoise	ENTH/ANTH/VHS superfamily protein
Lus10005192	AT3G20280	1	turquoise	RING/FYVE/PHD zinc finger superfamily protein
Lus10005204	AT5G22290	1	turquoise	NAC domain containing protein 89
Lus10005207	AT4G21065	1	turquoise	Tetratricopeptide repeat (TPR)-like superfamily protein
Lus10005209	AT5G22220	1	turquoise	E2F transcription factor 1
Lus10005210	AT1G65730	1	turquoise	YELLOW STRIPE like 7
Lus10005219	AT3G01060	1	turquoise	NA
Lus10005222	AT5G15400	1	turquoise	U-box domain-containing protein
Lus10005224	AT3G29240	1	turquoise	Protein of unknown function (DUF179)
Lus10005226	AT3G01120	1	turquoise	Pyridoxal phosphate (PLP)-dependent transferases superfamily protein
Lus10005235	AT3G28970	1	turquoise	Domain of unknown function (DUF298)
Lus10005244	AT5G39760	1	turquoise	homeobox protein 23
Lus10005245	AT3G47600	1	turquoise	myb domain protein 94
Lus10005249	AT3G28860	1	turquoise	ATP binding cassette subfamily B19
Lus10005252	AT3G28715	1	turquoise	ATPase, V0/A0 complex, subunit C/D
Lus10005255	AT5G15080	1	turquoise	Protein kinase superfamily protein
Lus10005257	AT2G40935	1	turquoise	PLAC8 family protein
Lus10005260	AT1G53490	1	turquoise	RING/U-box superfamily protein
Lus10005276	AT1G05200	1	turquoise	glutamate receptor 3.4
Lus10005282	AT5G45980	1	turquoise	WUSCHEL related homeobox 8
Lus10005283	NA	1	turquoise	NA
Lus10005289	AT5G24650	1	turquoise	Mitochondrial import inner membrane translocase subunit Tim17/Tim22/Tim23 family protein
Lus10005295	AT1G33810	1	turquoise	NA
Lus10005296	AT1G33810	1	turquoise	NA
Lus10005299	AT1G33970	1	turquoise	P-loop containing nucleoside triphosphate hydrolases superfamily protein
Lus10005303	AT1G30290	1	turquoise	Tetratricopeptide repeat (TPR)-like superfamily protein
Lus10005311	AT2G43630	1	turquoise	NA
Lus10005313	AT5G66870	1	turquoise	ASYMMETRIC LEAVES 2-like 1
Lus10005317	AT3G63440	1	turquoise	cytokinin oxidase/dehydrogenase 6
Lus10005319	AT3G51950	1	turquoise	Zinc finger (CCCH-type) family protein / RNA recognition motif (RRM)-containing protein
Lus10005321	AT3G14460	1	turquoise	LRR and NB-ARC domains-containing disease resistance protein
Lus10005323	AT3G63460	1	turquoise	transducin family protein / WD-40 repeat family protein
Lus10005327	AT3G63470	1	turquoise	serine carboxypeptidase-like 40
Lus10005339	AT2G25170	1	turquoise	chromatin remodeling factor CHD3 (PICKLE)
Lus10005347	AT5G25265	1	turquoise	NA
Lus10005352	AT1G08190	1	turquoise	vacuolar protein sorting 41
Lus10005362	AT3G29635	1	turquoise	HXXXD-type acyl-transferase family protein
Lus10005369	AT3G10050	1	turquoise	L-O-methylthreonine resistant 1
Lus10005370	AT1G08200	1	turquoise	UDP-D-apiose/UDP-D-xylose synthase 2
Lus10005371	AT5G22780	1	turquoise	Adaptor protein complex AP-2, alpha subunit
Lus10005372	AT5G64210	1	turquoise	alternative oxidase 2
Lus10005380	AT3G58660	1	turquoise	Ribosomal protein L1p/L10e family
Lus10005390	AT1G51680	1	turquoise	4-coumarate:CoA ligase 1
Lus10005391	NA	1	turquoise	NA
Lus10005392	NA	1	turquoise	NA
Lus10005395	NA	1	turquoise	NA
Lus10005402	AT2G23580	1	turquoise	methyl esterase 4
Lus10005419	AT1G78700	1	turquoise	BES1/BZR1 homolog 4
Lus10005421	AT1G76570	1	turquoise	Chlorophyll A-B binding family protein
Lus10005422	AT4G18820	1	turquoise	AAA-type ATPase family protein
Lus10005425	AT1G06410	1	turquoise	trehalose-phosphatase/synthase 7
Lus10005428	AT1G29280	1	turquoise	WRKY DNA-binding protein 65
Lus10005429	AT2G42760	1	turquoise	NA
Lus10005437	AT1G07745	1	turquoise	homolog of RAD51 D
Lus10005445	AT5G59950	1	turquoise	RNA-binding (RRM/RBD/RNP motifs) family protein
Lus10005450	AT3G46440	1	turquoise	UDP-XYL synthase 5
Lus10005455	AT5G59350	1	turquoise	NA
Lus10005488	AT4G32840	1	turquoise	phosphofructokinase 6
Lus10005494	AT2G25840	1	turquoise	Nucleotidylyl transferase superfamily protein
Lus10005497	AT5G11700	1	turquoise	NA
Lus10005501	AT2G25930	1	turquoise	hydroxyproline-rich glycoprotein family protein
Lus10005517	AT3G04580	1	turquoise	Signal transduction histidine kinase, hybrid-type, ethylene sensor
Lus10005519	NA	1	turquoise	NA
Lus10005524	AT5G28640	1	turquoise	SSXT family protein
Lus10005526	AT2G37690	1	turquoise	phosphoribosylaminoimidazole carboxylase, putative / AIR carboxylase, putative
Lus10005533	AT1G54460	1	turquoise	TPX2 (targeting protein for Xklp2) protein family
Lus10005538	AT3G15190	1	turquoise	chloroplast 30S ribosomal protein S20, putative
Lus10005545	AT1G53120	1	turquoise	RNA-binding S4 domain-containing protein
Lus10005546	AT4G27500	1	turquoise	proton pump interactor 1
Lus10005551	AT2G19480	1	turquoise	nucleosome assembly protein 1;2
Lus10005555	AT3G14810	1	turquoise	mechanosensitive channel of small conductance-like 5
Lus10005558	AT3G42170	1	turquoise	BED zinc finger ;hAT family dimerisation domain
Lus10005563	AT3G14750	1	turquoise	NA
Lus10005564	AT1G71920	1	turquoise	HISTIDINE BIOSYNTHESIS 6B
Lus10005579	AT3G14880	1	turquoise	NA
Lus10005581	AT1G17220	1	turquoise	Translation initiation factor 2, small GTP-binding protein
Lus10005589	AT1G16650	1	turquoise	S-adenosyl-L-methionine-dependent methyltransferases superfamily protein
Lus10005594	AT3G04720	1	turquoise	pathogenesis-related 4
Lus10005597	AT3G58470	1	turquoise	nucleic acid binding;methyltransferases
Lus10005601	NA	1	turquoise	NA
Lus10005603	AT5G14940	1	turquoise	Major facilitator superfamily protein
Lus10005608	NA	1	turquoise	NA
Lus10005610	AT5G42190	1	turquoise	E3 ubiquitin ligase SCF complex subunit SKP1/ASK1 family protein
Lus10005614	AT5G42180	1	turquoise	Peroxidase superfamily protein
Lus10005615	AT1G76010	1	turquoise	Alba DNA/RNA-binding protein
Lus10005620	AT1G20270	1	turquoise	2-oxoglutarate (2OG) and Fe(II)-dependent oxygenase superfamily protein
Lus10005622	AT1G76065	1	turquoise	LYR family of Fe/S cluster biogenesis protein
Lus10005624	AT1G76080	1	turquoise	chloroplastic drought-induced stress protein of 32 kD
Lus10005630	AT4G38470	1	turquoise	ACT-like protein tyrosine kinase family protein
Lus10005631	AT1G78610	1	turquoise	mechanosensitive channel of small conductance-like 6
Lus10005633	AT1G06060	1	turquoise	LisH and RanBPM domains containing protein
Lus10005637	AT5G40410	1	turquoise	Tetratricopeptide repeat (TPR)-like superfamily protein
Lus10005644	AT4G38430	1	turquoise	rho guanyl-nucleotide exchange factor 1
Lus10005645	AT1G20410	1	turquoise	Pseudouridine synthase family protein
Lus10005646	AT1G80960	1	turquoise	F-box and Leucine Rich Repeat domains containing protein
Lus10005649	AT1G76160	1	turquoise	SKU5 similar 5
Lus10005653	AT2G44990	1	turquoise	carotenoid cleavage dioxygenase 7
Lus10005655	NA	1	turquoise	NA
Lus10005656	AT1G22430	1	turquoise	GroES-like zinc-binding dehydrogenase family protein
Lus10005662	AT5G17540	1	turquoise	HXXXD-type acyl-transferase family protein
Lus10005663	AT5G17540	1	turquoise	HXXXD-type acyl-transferase family protein
Lus10005665	AT3G26990	1	turquoise	ENTH/VHS family protein
Lus10005668	AT1G08540	1	turquoise	RNApolymerase sigma subunit 2
Lus10005676	AT3G03690	1	turquoise	Core-2/I-branching beta-1,6-N-acetylglucosaminyltransferase family protein
Lus10005677	AT5G62430	1	turquoise	cycling DOF factor 1
Lus10005682	AT5G17770	1	turquoise	NADH:cytochrome B5 reductase 1
Lus10005689	AT3G03770	1	turquoise	Leucine-rich repeat protein kinase family protein
Lus10005693	AT2G34750	1	turquoise	RNA polymerase I specific transcription initiation factor RRN3 protein
Lus10005697	AT5G18170	1	turquoise	glutamate dehydrogenase 1
Lus10005701	AT2G34750	1	turquoise	RNA polymerase I specific transcription initiation factor RRN3 protein
Lus10005705	AT5G19780	1	turquoise	tubulin alpha-5
Lus10005713	NA	1	turquoise	NA
Lus10005716	AT1G15360	1	turquoise	Integrase-type DNA-binding superfamily protein
Lus10005718	AT2G26670	1	turquoise	Plant haem oxygenase (decyclizing) family protein
Lus10005742	AT5G52250	1	turquoise	Transducin/WD40 repeat-like superfamily protein
Lus10005750	AT1G71850	1	turquoise	Ubiquitin carboxyl-terminal hydrolase family protein
Lus10005769	AT3G61060	1	turquoise	phloem protein 2-A13
Lus10005772	AT5G52060	1	turquoise	BCL-2-associated athanogene 1
Lus10005781	AT5G53590	1	turquoise	SAUR-like auxin-responsive protein family
Lus10005782	AT2G42010	1	turquoise	phospholipase D beta 1
Lus10005785	NA	1	turquoise	NA
Lus10005786	AT4G39420	1	turquoise	NA
Lus10005790	AT4G09810	1	turquoise	Nucleotide-sugar transporter family protein
Lus10005800	AT4G39520	1	turquoise	GTP-binding protein-related
Lus10005807	AT1G69550	1	turquoise	disease resistance protein (TIR-NBS-LRR class)
Lus10005811	AT5G64667	1	turquoise	inflorescence deficient in abscission (IDA)-like 2
Lus10005813	AT3G44480	1	turquoise	Disease resistance protein (TIR-NBS-LRR class) family
Lus10005817	AT1G49230	1	turquoise	RING/U-box superfamily protein
Lus10005818	AT1G49230	1	turquoise	RING/U-box superfamily protein
Lus10005829	AT4G09990	1	turquoise	Protein of unknown function (DUF579)
Lus10005849	AT4G26530	1	turquoise	Aldolase superfamily protein
Lus10005850	AT4G26530	1	turquoise	Aldolase superfamily protein
Lus10005854	AT2G33770	1	turquoise	phosphate 2
Lus10005855	AT4G21705	1	turquoise	Tetratricopeptide repeat (TPR)-like superfamily protein
Lus10005856	AT3G09010	1	turquoise	Protein kinase superfamily protein
Lus10005865	AT1G07290	1	turquoise	golgi nucleotide sugar transporter 2
Lus10005867	AT1G07310	1	turquoise	Calcium-dependent lipid-binding (CaLB domain) family protein
Lus10005872	NA	1	turquoise	NA
Lus10005873	AT1G07380	1	turquoise	Neutral/alkaline non-lysosomal ceramidase
Lus10005876	AT1G07740	1	turquoise	Tetratricopeptide repeat (TPR)-like superfamily protein
Lus10005877	AT1G07740	1	turquoise	Tetratricopeptide repeat (TPR)-like superfamily protein
Lus10005878	AT5G06900	1	turquoise	cytochrome P450, family 93, subfamily D, polypeptide 1
Lus10005881	AT5G59740	1	turquoise	UDP-N-acetylglucosamine (UAA) transporter family
Lus10005896	AT3G53730	1	turquoise	Histone superfamily protein
Lus10005898	AT3G53730	1	turquoise	Histone superfamily protein
Lus10005902	NA	1	turquoise	NA
Lus10005903	AT2G28780	1	turquoise	NA
Lus10005905	AT5G53080	1	turquoise	Tetratricopeptide repeat (TPR)-like superfamily protein
Lus10005913	AT1G72320	1	turquoise	pumilio 23
Lus10005919	AT5G24310	1	turquoise	ABL interactor-like protein 3
Lus10005930	AT5G62000	1	turquoise	auxin response factor 2
Lus10005940	AT3G62930	1	turquoise	Thioredoxin superfamily protein
Lus10005944	AT3G62910	1	turquoise	Peptide chain release factor 1
Lus10005945	AT4G01037	1	turquoise	Ubiquitin carboxyl-terminal hydrolase family protein
Lus10005950	AT4G01070	1	turquoise	UDP-Glycosyltransferase superfamily protein
Lus10005953	AT5G02500	1	turquoise	heat shock cognate protein 70-1
Lus10005961	AT3G55410	1	turquoise	2-oxoglutarate dehydrogenase, E1 component
Lus10005967	AT1G01250	1	turquoise	Integrase-type DNA-binding superfamily protein
Lus10005969	AT2G46520	1	turquoise	cellular apoptosis susceptibility protein, putative / importin-alpha re-exporter, putative
Lus10005972	AT4G00950	1	turquoise	Protein of unknown function (DUF688)
Lus10005974	AT2G46560	1	turquoise	transducin family protein / WD-40 repeat family protein
Lus10005975	AT2G46560	1	turquoise	transducin family protein / WD-40 repeat family protein
Lus10005977	AT2G46580	1	turquoise	Pyridoxamine 5\'-phosphate oxidase family protein
Lus10005978	AT4G24430	1	turquoise	Rhamnogalacturonate lyase family protein
Lus10005979	AT1G09880	1	turquoise	Rhamnogalacturonate lyase family protein
Lus10005982	AT1G01220	1	turquoise	L-fucokinase/GDP-L-fucose pyrophosphorylase
Lus10005987	AT5G08510	1	turquoise	Pentatricopeptide repeat (PPR) superfamily protein
Lus10005988	AT1G76390	1	turquoise	ARM repeat superfamily protein
Lus10005991	AT2G46620	1	turquoise	P-loop containing nucleoside triphosphate hydrolases superfamily protein
Lus10005994	AT2G46630	1	turquoise	NA
Lus10006003	NA	1	turquoise	NA
Lus10006009	AT4G26140	1	turquoise	beta-galactosidase 12
Lus10006011	AT4G29720	1	turquoise	polyamine oxidase 5
Lus10006017	AT1G17500	1	turquoise	ATPase E1-E2 type family protein / haloacid dehalogenase-like hydrolase family protein
Lus10006034	AT5G27260	1	turquoise	NA
Lus10006036	AT5G11670	1	turquoise	NADP-malic enzyme 2
Lus10006047	AT1G35660	1	turquoise	NA
Lus10006050	AT1G44960	1	turquoise	SNARE associated Golgi protein family
Lus10006052	AT1G34300	1	turquoise	lectin protein kinase family protein
Lus10006066	AT1G22710	1	turquoise	sucrose-proton symporter 2
Lus10006069	AT1G34430	1	turquoise	2-oxoacid dehydrogenases acyltransferase family protein
Lus10006070	AT1G34355	1	turquoise	forkhead-associated (FHA) domain-containing protein
Lus10006073	AT1G71420	1	turquoise	Tetratricopeptide repeat (TPR)-like superfamily protein
Lus10006074	AT1G71980	1	turquoise	Protease-associated (PA) RING/U-box zinc finger family protein
Lus10006081	NA	1	turquoise	NA
Lus10006083	AT4G19890	1	turquoise	Pentatricopeptide repeat (PPR-like) superfamily protein
Lus10006084	AT1G35470	1	turquoise	SPla/RYanodine receptor (SPRY) domain-containing protein
Lus10006094	AT3G51620	1	turquoise	PAP/OAS1 substrate-binding domain superfamily
Lus10006095	AT3G51620	1	turquoise	PAP/OAS1 substrate-binding domain superfamily
Lus10006099	NA	1	turquoise	NA
Lus10006106	AT2G32040	1	turquoise	Major facilitator superfamily protein
Lus10006110	AT4G14920	1	turquoise	Acyl-CoA N-acyltransferase with RING/FYVE/PHD-type zinc finger protein
Lus10006111	AT1G05385	1	turquoise	photosystem II 11 kDa protein-related
Lus10006113	AT3G22440	1	turquoise	FRIGIDA-like protein
Lus10006114	AT3G59650	1	turquoise	mitochondrial ribosomal protein L51/S25/CI-B8 family protein
Lus10006117	AT3G22480	1	turquoise	prefoldin 2
Lus10006118	AT4G14870	1	turquoise	secE/sec61-gamma protein transport protein
Lus10006129	NA	1	turquoise	NA
Lus10006131	AT1G19740	1	turquoise	ATP-dependent protease La (LON) domain protein
Lus10006142	AT3G19670	1	turquoise	pre-mRNA-processing protein 40B
Lus10006144	AT2G31890	1	turquoise	RAP
Lus10006155	AT2G31580	1	turquoise	tRNAHis guanylyltransferase
Lus10006157	AT5G09360	1	turquoise	laccase 14
Lus10006162	AT1G22850	1	turquoise	SNARE associated Golgi protein family
Lus10006174	AT1G71460	1	turquoise	Pentatricopeptide repeat (PPR-like) superfamily protein
Lus10006177	AT4G32480	1	turquoise	Protein of unknown function (DUF506)
Lus10006188	AT4G32260	1	turquoise	ATPase, F0 complex, subunit B/B\', bacterial/chloroplast
Lus10006189	AT4G32590	1	turquoise	2Fe-2S ferredoxin-like superfamily protein
Lus10006206	AT3G26590	1	turquoise	MATE efflux family protein
Lus10006214	AT3G26510	1	turquoise	Octicosapeptide/Phox/Bem1p family protein
Lus10006216	NA	1	turquoise	NA
Lus10006221	AT1G15910	1	turquoise	XH/XS domain-containing protein
Lus10006222	AT1G67820	1	turquoise	Protein phosphatase 2C family protein
Lus10006223	AT4G12690	1	turquoise	Plant protein of unknown function (DUF868)
Lus10006224	AT3G26430	1	turquoise	GDSL-like Lipase/Acylhydrolase superfamily protein
Lus10006225	NA	1	turquoise	NA
Lus10006231	AT3G01650	1	turquoise	RING domain ligase1
Lus10006232	AT1G24540	1	turquoise	cytochrome P450, family 86, subfamily C, polypeptide 1
Lus10006233	AT1G24530	1	turquoise	Transducin/WD40 repeat-like superfamily protein
Lus10006235	AT3G26115	1	turquoise	Pyridoxal-5\'-phosphate-dependent enzyme family protein
Lus10006240	AT1G24510	1	turquoise	TCP-1/cpn60 chaperonin family protein
Lus10006252	AT1G24460	1	turquoise	NA
Lus10006253	AT1G13195	1	turquoise	RING/U-box superfamily protein
Lus10006258	AT5G67210	1	turquoise	Protein of unknown function (DUF579)
Lus10006264	AT4G33790	1	turquoise	Jojoba acyl CoA reductase-related male sterility protein
Lus10006267	AT2G27680	1	turquoise	NAD(P)-linked oxidoreductase superfamily protein
Lus10006281	AT2G27760	1	turquoise	tRNAisopentenyltransferase 2
Lus10006290	AT5G25240	1	turquoise	NA
Lus10006295	AT2G46620	1	turquoise	P-loop containing nucleoside triphosphate hydrolases superfamily protein
Lus10006297	NA	1	turquoise	NA
Lus10006305	AT4G16280	1	turquoise	RNA binding;abscisic acid binding
Lus10006308	AT3G18830	1	turquoise	polyol/monosaccharide transporter 5
Lus10006309	AT1G78010	1	turquoise	tRNA modification GTPase, putative
Lus10006312	AT4G11670	1	turquoise	Protein of unknown function (DUF810)
Lus10006327	AT1G16740	1	turquoise	Ribosomal protein L20
Lus10006328	AT5G52060	1	turquoise	BCL-2-associated athanogene 1
Lus10006338	AT4G11790	1	turquoise	Pleckstrin homology (PH) domain superfamily protein
Lus10006344	AT3G20680	1	turquoise	Domain of unknown function (DUF1995)
Lus10006347	AT5G12080	1	turquoise	mechanosensitive channel of small conductance-like 10
Lus10006348	AT4G11820	1	turquoise	hydroxymethylglutaryl-CoA synthase / HMG-CoA synthase / 3-hydroxy-3-methylglutaryl coenzyme A synthase
Lus10006349	NA	1	turquoise	NA
Lus10006353	AT2G43820	1	turquoise	UDP-glucosyltransferase 74F2
Lus10006354	AT2G04400	1	turquoise	Aldolase-type TIM barrel family protein
Lus10006356	AT3G25820	1	turquoise	terpene synthase-like sequence-1,8-cineole
Lus10006358	AT4G25330	1	turquoise	NA
Lus10006362	AT5G47720	1	turquoise	Thiolase family protein
Lus10006364	AT4G39920	1	turquoise	C-CAP/cofactor C-like domain-containing protein
Lus10006367	AT3G07790	1	turquoise	DGCR14-related
Lus10006368	AT2G04880	1	turquoise	zinc-dependent activator protein-1
Lus10006373	AT3G53700	1	turquoise	Pentatricopeptide repeat (PPR) superfamily protein
Lus10006377	AT4G31160	1	turquoise	DDB1-CUL4 associated factor 1
Lus10006378	AT2G05170	1	turquoise	vacuolar protein sorting 11
Lus10006387	AT3G13130	1	turquoise	NA
Lus10006391	AT4G12730	1	turquoise	FASCICLIN-like arabinogalactan 2
Lus10006392	AT3G07720	1	turquoise	Galactose oxidase/kelch repeat superfamily protein
Lus10006398	AT5G47530	1	turquoise	Auxin-responsive family protein
Lus10006399	AT2G04780	1	turquoise	FASCICLIN-like arabinoogalactan 7
Lus10006406	AT2G04842	1	turquoise	threonyl-tRNA synthetase, putative / threonine--tRNA ligase, putative
Lus10006412	AT1G67325	1	turquoise	Ran BP2/NZF zinc finger-like superfamily protein
Lus10006417	NA	1	turquoise	NA
Lus10006423	NA	1	turquoise	NA
Lus10006426	AT3G26340	1	turquoise	N-terminal nucleophile aminohydrolases (Ntn hydrolases) superfamily protein
Lus10006427	AT1G24330	1	turquoise	ARM repeat superfamily protein
Lus10006429	AT1G67560	1	turquoise	PLAT/LH2 domain-containing lipoxygenase family protein
Lus10006435	AT3G04120	1	turquoise	glyceraldehyde-3-phosphate dehydrogenase C subunit 1
Lus10006441	AT5G57850	1	turquoise	D-aminoacid aminotransferase-like PLP-dependent enzymes superfamily protein
Lus10006447	AT3G47160	1	turquoise	RING/U-box superfamily protein
Lus10006450	AT1G24460	1	turquoise	NA
Lus10006456	AT1G67750	1	turquoise	Pectate lyase family protein
Lus10006461	AT1G13130	1	turquoise	Cellulase (glycosyl hydrolase family 5) protein
Lus10006463	AT3G01650	1	turquoise	RING domain ligase1
Lus10006464	AT3G26350	1	turquoise	NA
Lus10006468	AT1G67810	1	turquoise	sulfur E2
Lus10006472	AT1G67850	1	turquoise	Protein of unknown function (DUF707)
Lus10006479	AT2G26530	1	turquoise	Protein of unknown function (DUF1645)
Lus10006488	AT1G45230	1	turquoise	Protein of unknown function (DUF3223)
Lus10006489	AT1G45249	1	turquoise	abscisic acid responsive elements-binding factor 2
Lus10006491	AT1G10120	1	turquoise	basic helix-loop-helix (bHLH) DNA-binding superfamily protein
Lus10006501	AT3G06860	1	turquoise	multifunctional protein 2
Lus10006505	AT2G04160	1	turquoise	Subtilisin-like serine endopeptidase family protein
Lus10006508	AT4G15910	1	turquoise	drought-induced 21
Lus10006516	AT1G09020	1	turquoise	homolog of yeast sucrose nonfermenting 4
Lus10006517	AT4G15720	1	turquoise	Tetratricopeptide repeat (TPR)-like superfamily protein
Lus10006520	AT3G21400	1	turquoise	NA
Lus10006532	AT1G56180	1	turquoise	NA
Lus10006539	NA	1	turquoise	NA
Lus10006545	AT5G64250	1	turquoise	Aldolase-type TIM barrel family protein
Lus10006546	AT5G18280	1	turquoise	apyrase 2
Lus10006547	AT3G04070	1	turquoise	NAC domain containing protein 47
Lus10006552	AT3G04720	1	turquoise	pathogenesis-related 4
Lus10006558	AT2G30580	1	turquoise	DREB2A-interacting protein 2
Lus10006559	AT3G04710	1	turquoise	ankyrin repeat family protein
Lus10006566	AT1G08800	1	turquoise	Protein of unknown function, DUF593
Lus10006568	AT5G28640	1	turquoise	SSXT family protein
Lus10006569	NA	1	turquoise	NA
Lus10006570	AT1G08750	1	turquoise	Peptidase C13 family
Lus10006571	AT1G08750	1	turquoise	Peptidase C13 family
Lus10006572	AT3G04590	1	turquoise	AT hook motif DNA-binding family protein
Lus10006586	AT3G04740	1	turquoise	RNA polymerase II transcription mediators
Lus10006589	AT3G18970	1	turquoise	mitochondrial editing factor 20
Lus10006591	NA	1	turquoise	NA
Lus10006595	ATCG00670	1	turquoise	plastid-encoded CLP P
Lus10006605	AT1G32410	1	turquoise	Vacuolar protein sorting 55 (VPS55) family protein
Lus10006608	NA	1	turquoise	NA
Lus10006612	AT3G51895	1	turquoise	sulfate transporter 3;1
Lus10006618	AT3G22830	1	turquoise	heat shock transcription factor A6B
Lus10006622	AT1G34380	1	turquoise	5\'-3\' exonuclease family protein
Lus10006624	AT5G43830	1	turquoise	Aluminium induced protein with YGL and LRDR motifs
Lus10006631	NA	1	turquoise	NA
Lus10006636	AT1G04220	1	turquoise	3-ketoacyl-CoA synthase 2
Lus10006647	AT5G52600	1	turquoise	myb domain protein 82
Lus10006648	NA	1	turquoise	NA
Lus10006651	AT2G42160	1	turquoise	zinc finger (ubiquitin-hydrolase) domain-containing protein
Lus10006662	AT4G22780	1	turquoise	ACT domain repeat 7
Lus10006667	AT1G49320	1	turquoise	unknown seed protein like 1
Lus10006671	AT1G12440	1	turquoise	A20/AN1-like zinc finger family protein
Lus10006672	AT2G26900	1	turquoise	Sodium Bile acid symporter family
Lus10006673	AT3G60890	1	turquoise	protein binding
Lus10006701	AT2G47710	1	turquoise	Adenine nucleotide alpha hydrolases-like superfamily protein
Lus10006703	AT2G47710	1	turquoise	Adenine nucleotide alpha hydrolases-like superfamily protein
Lus10006704	AT1G04110	1	turquoise	Subtilase family protein
Lus10006708	AT1G12550	1	turquoise	D-isomer specific 2-hydroxyacid dehydrogenase family protein
Lus10006709	AT4G22880	1	turquoise	leucoanthocyanidin dioxygenase
Lus10006715	AT4G22950	1	turquoise	AGAMOUS-like 19
Lus10006717	AT4G11860	1	turquoise	Protein of unknown function (DUF544)
Lus10006719	AT1G63000	1	turquoise	nucleotide-rhamnose synthase/epimerase-reductase
Lus10006720	AT1G05680	1	turquoise	Uridine diphosphate glycosyltransferase 74E2
Lus10006742	AT4G21390	1	turquoise	S-locus lectin protein kinase family protein
Lus10006746	AT1G11340	1	turquoise	S-locus lectin protein kinase family protein
Lus10006751	AT4G05180	1	turquoise	photosystem II subunit Q-2
Lus10006776	AT4G04740	1	turquoise	calcium-dependent protein kinase 23
Lus10006777	AT4G04720	1	turquoise	calcium-dependent protein kinase 21
Lus10006778	AT4G21960	1	turquoise	Peroxidase superfamily protein
Lus10006780	AT1G11720	1	turquoise	starch synthase 3
Lus10006782	AT1G05170	1	turquoise	Galactosyltransferase family protein
Lus10006785	AT1G49230	1	turquoise	RING/U-box superfamily protein
Lus10006786	AT1G49230	1	turquoise	RING/U-box superfamily protein
Lus10006794	AT3G14470	1	turquoise	NB-ARC domain-containing disease resistance protein
Lus10006801	AT4G39520	1	turquoise	GTP-binding protein-related
Lus10006808	NA	1	turquoise	NA
Lus10006810	AT4G09810	1	turquoise	Nucleotide-sugar transporter family protein
Lus10006814	AT4G39420	1	turquoise	NA
Lus10006816	AT4G17140	1	turquoise	pleckstrin homology (PH) domain-containing protein
Lus10006819	AT2G42010	1	turquoise	phospholipase D beta 1
Lus10006820	AT5G53590	1	turquoise	SAUR-like auxin-responsive protein family
Lus10006824	AT3G23110	1	turquoise	receptor like protein 37
Lus10006827	AT4G02340	1	turquoise	alpha/beta-Hydrolases superfamily protein
Lus10006829	AT3G16200	1	turquoise	NA
Lus10006831	AT1G17070	1	turquoise	GC-rich sequence DNA-binding factor-like protein with Tuftelin interacting domain
Lus10006832	AT1G79810	1	turquoise	Pex2/Pex12 N-terminal domain-containing protein / zinc finger (C3HC4-type RING finger) family protein
Lus10006837	AT3G16175	1	turquoise	Thioesterase superfamily protein
Lus10006839	AT3G21360	1	turquoise	2-oxoglutarate (2OG) and Fe(II)-dependent oxygenase superfamily protein
Lus10006843	AT4G29130	1	turquoise	hexokinase 1
Lus10006868	AT1G17730	1	turquoise	vacuolar protein sorting 46.1
Lus10006871	AT3G21290	1	turquoise	dentin sialophosphoprotein-related
Lus10006876	AT1G67120	1	turquoise	ATPases;nucleotide binding;ATP binding;nucleoside-triphosphatases;transcription factor binding
Lus10006881	AT1G17500	1	turquoise	ATPase E1-E2 type family protein / haloacid dehalogenase-like hydrolase family protein
Lus10006884	AT5G57000	1	turquoise	NA
Lus10006885	AT2G23910	1	turquoise	NAD(P)-binding Rossmann-fold superfamily protein
Lus10006894	AT3G61220	1	turquoise	NAD(P)-binding Rossmann-fold superfamily protein
Lus10006895	AT1G01800	1	turquoise	NAD(P)-binding Rossmann-fold superfamily protein
Lus10006896	AT1G03080	1	turquoise	kinase interacting (KIP1-like) family protein
Lus10006902	AT4G04614	1	turquoise	NA
Lus10006911	AT4G02715	1	turquoise	NA
Lus10006915	AT4G02725	1	turquoise	NA
Lus10006916	AT4G02730	1	turquoise	Transducin/WD40 repeat-like superfamily protein
Lus10006934	AT1G36160	1	turquoise	acetyl-CoA carboxylase 1
Lus10006941	AT1G35830	1	turquoise	VQ motif-containing protein
Lus10006942	AT4G20130	1	turquoise	plastid transcriptionally active 14
Lus10006944	AT1G30900	1	turquoise	VACUOLAR SORTING RECEPTOR 6
Lus10006945	AT2G34930	1	turquoise	disease resistance family protein / LRR family protein
Lus10006948	AT2G34930	1	turquoise	disease resistance family protein / LRR family protein
Lus10006949	AT5G45680	1	turquoise	FK506-binding protein 13
Lus10006954	AT5G57440	1	turquoise	Haloacid dehalogenase-like hydrolase (HAD) superfamily protein
Lus10006955	AT2G19110	1	turquoise	heavy metal atpase 4
Lus10006957	AT2G18890	1	turquoise	Protein kinase superfamily protein
Lus10006962	AT2G18940	1	turquoise	Tetratricopeptide repeat (TPR)-like superfamily protein
Lus10006966	AT2G18840	1	turquoise	Integral membrane Yip1 family protein
Lus10006967	AT5G57480	1	turquoise	P-loop containing nucleoside triphosphate hydrolases superfamily protein
Lus10006969	AT4G25850	1	turquoise	OSBP(oxysterol binding protein)-related protein 4B
Lus10006972	AT4G30210	1	turquoise	P450 reductase 2
Lus10006995	AT4G22758	1	turquoise	NA
Lus10006999	AT3G54210	1	turquoise	Ribosomal protein L17 family protein
Lus10007002	AT3G54210	1	turquoise	Ribosomal protein L17 family protein
Lus10007004	AT1G12420	1	turquoise	ACT domain repeat 8
Lus10007006	AT4G22790	1	turquoise	MATE efflux family protein
Lus10007011	AT1G49320	1	turquoise	unknown seed protein like 1
Lus10007017	AT3G60890	1	turquoise	protein binding
Lus10007030	AT4G12010	1	turquoise	Disease resistance protein (TIR-NBS-LRR class) family
Lus10007044	AT1G04110	1	turquoise	Subtilase family protein
Lus10007045	AT1G04110	1	turquoise	Subtilase family protein
Lus10007058	AT5G56810	1	turquoise	F-box/RNI-like/FBD-like domains-containing protein
Lus10007070	AT4G33625	1	turquoise	NA
Lus10007072	NA	1	turquoise	NA
Lus10007076	AT5G10530	1	turquoise	Concanavalin A-like lectin protein kinase family protein
Lus10007087	AT4G33640	1	turquoise	NA
Lus10007096	AT1G06230	1	turquoise	global transcription factor group E4
Lus10007098	AT2G04305	1	turquoise	Magnesium transporter CorA-like family protein
Lus10007103	AT1G65032	1	turquoise	NA
Lus10007104	AT4G04850	1	turquoise	K+ efflux antiporter 3
Lus10007107	AT5G64480	1	turquoise	NA
Lus10007118	AT3G15810	1	turquoise	Protein of unknown function (DUF567)
Lus10007121	AT1G04860	1	turquoise	ubiquitin-specific protease 2
Lus10007122	AT3G24100	1	turquoise	Uncharacterised protein family SERF
Lus10007130	AT2G32800	1	turquoise	protein kinase family protein
Lus10007131	AT3G24110	1	turquoise	Calcium-binding EF-hand family protein
Lus10007135	AT1G04900	1	turquoise	Protein of unknown function (DUF185)
Lus10007140	AT2G32730	1	turquoise	26S proteasome regulatory complex, non-ATPase subcomplex, Rpn2/Psmd1 subunit
Lus10007156	AT4G36660	1	turquoise	Protein of unknown function (DUF1195)
Lus10007162	AT5G42960	1	turquoise	NA
Lus10007163	AT1G75140	1	turquoise	NA
Lus10007172	AT3G12810	1	turquoise	SNF2 domain-containing protein / helicase domain-containing protein
Lus10007173	AT3G12810	1	turquoise	SNF2 domain-containing protein / helicase domain-containing protein
Lus10007174	AT3G12810	1	turquoise	SNF2 domain-containing protein / helicase domain-containing protein
Lus10007180	AT1G11400	1	turquoise	partner of Y14-MAGO
Lus10007185	AT1G71790	1	turquoise	Subunits of heterodimeric actin filament capping protein Capz superfamily
Lus10007186	NA	1	turquoise	NA
Lus10007187	NA	1	turquoise	NA
Lus10007189	AT5G17210	1	turquoise	Protein of unknown function (DUF1218)
Lus10007190	AT4G01810	1	turquoise	Sec23/Sec24 protein transport family protein
Lus10007203	AT4G01650	1	turquoise	Polyketide cyclase / dehydrase and lipid transport protein
Lus10007204	NA	1	turquoise	NA
Lus10007207	NA	1	turquoise	NA
Lus10007210	AT5G66460	1	turquoise	Glycosyl hydrolase superfamily protein
Lus10007212	AT1G02305	1	turquoise	Cysteine proteinases superfamily protein
Lus10007215	AT4G36720	1	turquoise	HVA22-like protein K
Lus10007216	AT5G17260	1	turquoise	NAC domain containing protein 86
Lus10007219	AT1G01020	1	turquoise	Arv1-like protein
Lus10007220	AT4G37370	1	turquoise	cytochrome P450, family 81, subfamily D, polypeptide 8
Lus10007221	AT4G37340	1	turquoise	cytochrome P450, family 81, subfamily D, polypeptide 3
Lus10007227	NA	1	turquoise	NA
Lus10007229	AT1G27590	1	turquoise	NA
Lus10007230	AT1G27595	1	turquoise	NA
Lus10007233	AT5G49660	1	turquoise	Leucine-rich repeat transmembrane protein kinase family protein
Lus10007237	AT5G17870	1	turquoise	plastid-specific 50S ribosomal protein 6
Lus10007239	AT2G22795	1	turquoise	NA
Lus10007243	AT1G58370	1	turquoise	glycosyl hydrolase family 10 protein / carbohydrate-binding domain-containing protein
Lus10007244	NA	1	turquoise	NA
Lus10007253	AT3G55160	1	turquoise	NA
Lus10007259	AT5G47020	1	turquoise	NA
Lus10007262	AT5G39830	1	turquoise	Trypsin family protein with PDZ domain
Lus10007269	AT3G04680	1	turquoise	CLP-similar protein 3
Lus10007277	AT3G04660	1	turquoise	F-box and associated interaction domains-containing protein
Lus10007282	AT4G18650	1	turquoise	transcription factor-related
Lus10007285	AT3G04660	1	turquoise	F-box and associated interaction domains-containing protein
Lus10007287	AT5G45800	1	turquoise	Leucine-rich repeat protein kinase family protein
Lus10007290	AT1G29200	1	turquoise	O-fucosyltransferase family protein
Lus10007293	AT2G34200	1	turquoise	RING/FYVE/PHD zinc finger superfamily protein
Lus10007296	AT4G18780	1	turquoise	cellulose synthase family protein
Lus10007297	AT5G45760	1	turquoise	Transducin/WD40 repeat-like superfamily protein
Lus10007299	AT2G42760	1	turquoise	NA
Lus10007302	AT1G15680	1	turquoise	F-box family protein
Lus10007303	AT3G23950	1	turquoise	F-box family protein
Lus10007305	AT1G29280	1	turquoise	WRKY DNA-binding protein 65
Lus10007309	AT1G29290	1	turquoise	NA
Lus10007311	AT1G06410	1	turquoise	trehalose-phosphatase/synthase 7
Lus10007318	AT4G18880	1	turquoise	heat shock transcription factor A4A
Lus10007326	AT1G29860	1	turquoise	WRKY DNA-binding protein 71
Lus10007327	AT1G06490	1	turquoise	glucan synthase-like 7
Lus10007329	AT1G67930	1	turquoise	Golgi transport complex protein-related
Lus10007338	AT1G29370	1	turquoise	Kinase-related protein of unknown function (DUF1296)
Lus10007346	AT1G29400	1	turquoise	MEI2-like protein 5
Lus10007350	AT3G58830	1	turquoise	haloacid dehalogenase (HAD) superfamily protein
Lus10007355	AT1G78570	1	turquoise	rhamnose biosynthesis 1
Lus10007357	AT1G66340	1	turquoise	Signal transduction histidine kinase, hybrid-type, ethylene sensor
Lus10007359	AT5G66900	1	turquoise	Disease resistance protein (CC-NBS-LRR class) family
Lus10007361	AT3G25660	1	turquoise	Amidase family protein
Lus10007363	AT5G37010	1	turquoise	NA
Lus10007365	AT3G02680	1	turquoise	nijmegen breakage syndrome 1
Lus10007366	AT1G06460	1	turquoise	alpha-crystallin domain 32.1
Lus10007369	AT1G65890	1	turquoise	acyl activating enzyme 12
Lus10007372	AT1G73370	1	turquoise	sucrose synthase 6
Lus10007380	AT1G65930	1	turquoise	cytosolic NADP+-dependent isocitrate dehydrogenase
Lus10007382	AT5G37478	1	turquoise	TPX2 (targeting protein for Xklp2) protein family
Lus10007386	AT5G37020	1	turquoise	auxin response factor 8
Lus10007388	AT3G52640	1	turquoise	Zn-dependent exopeptidases superfamily protein
Lus10007394	AT4G36520	1	turquoise	Chaperone DnaJ-domain superfamily protein
Lus10007411	AT3G09740	1	turquoise	syntaxin of plants 71
Lus10007415	NA	1	turquoise	NA
Lus10007421	AT1G22400	1	turquoise	UDP-Glycosyltransferase superfamily protein
Lus10007427	AT5G66030	1	turquoise	Golgi-localized GRIP domain-containing protein
Lus10007428	AT1G54385	1	turquoise	ARM repeat superfamily protein
Lus10007434	AT1G59610	1	turquoise	dynamin-like 3
Lus10007436	AT2G02570	1	turquoise	nucleic acid binding;RNA binding
Lus10007437	AT1G59740	1	turquoise	Major facilitator superfamily protein
Lus10007439	AT5G49880	1	turquoise	mitotic checkpoint family protein
Lus10007440	AT1G59750	1	turquoise	auxin response factor 1
Lus10007443	AT5G05800	1	turquoise	NA
Lus10007446	AT3G17670	1	turquoise	tetratricopeptide repeat (TPR)-containing protein
Lus10007450	AT4G32940	1	turquoise	gamma vacuolar processing enzyme
Lus10007459	AT2G25930	1	turquoise	hydroxyproline-rich glycoprotein family protein
Lus10007461	AT5G11700	1	turquoise	NA
Lus10007462	AT4G32820	1	turquoise	Tetratricopeptide repeat (TPR)-like superfamily protein
Lus10007464	AT5G47510	1	turquoise	Sec14p-like phosphatidylinositol transfer family protein
Lus10007465	AT3G29170	1	turquoise	Eukaryotic protein of unknown function (DUF872)
Lus10007467	AT4G16566	1	turquoise	histidine triad nucleotide-binding 4
Lus10007471	AT5G47490	1	turquoise	RGPR-related
Lus10007479	AT1G65660	1	turquoise	Pre-mRNA splicing Prp18-interacting factor
Lus10007483	AT3G57000	1	turquoise	nucleolar essential protein-related
Lus10007484	AT5G57280	1	turquoise	S-adenosyl-L-methionine-dependent methyltransferases superfamily protein
Lus10007493	AT2G40140	1	turquoise	zinc finger (CCCH-type) family protein
Lus10007497	AT3G55990	1	turquoise	Plant protein of unknown function (DUF828)
Lus10007504	AT3G22040	1	turquoise	Domain of unknown function (DUF26)
Lus10007510	NA	1	turquoise	NA
Lus10007521	AT2G40290	1	turquoise	Eukaryotic translation initiation factor 2 subunit 1
Lus10007523	AT2G40300	1	turquoise	ferritin 4
Lus10007528	AT2G40320	1	turquoise	TRICHOME BIREFRINGENCE-LIKE 33
Lus10007532	AT2G40370	1	turquoise	laccase 5
Lus10007533	AT2G38360	1	turquoise	prenylated RAB acceptor 1.B4
Lus10007535	AT5G13650	1	turquoise	elongation factor family protein
Lus10007536	AT5G39670	1	turquoise	Calcium-binding EF-hand family protein
Lus10007537	AT3G57520	1	turquoise	seed imbibition 2
Lus10007538	AT5G05170	1	turquoise	Cellulose synthase family protein
Lus10007539	NA	1	turquoise	NA
Lus10007540	AT2G41835	1	turquoise	zinc finger (C2H2 type, AN1-like) family protein
Lus10007544	AT2G41760	1	turquoise	NA
Lus10007545	AT5G18070	1	turquoise	phosphoglucosamine mutase-related
Lus10007550	AT5G42905	1	turquoise	Polynucleotidyl transferase, ribonuclease H-like superfamily protein
Lus10007552	AT1G75590	1	turquoise	SAUR-like auxin-responsive protein family
Lus10007555	AT5G45600	1	turquoise	YEATS family protein
Lus10007559	AT5G20920	1	turquoise	eukaryotic translation initiation factor 2 beta subunit
Lus10007562	AT4G34770	1	turquoise	SAUR-like auxin-responsive protein family
Lus10007571	AT4G00585	1	turquoise	NA
Lus10007575	AT2G21170	1	turquoise	triosephosphate isomerase
Lus10007580	NA	1	turquoise	NA
Lus10007582	AT4G35110	1	turquoise	Arabidopsis phospholipase-like protein (PEARLI 4) family
Lus10007584	AT5G49720	1	turquoise	glycosyl hydrolase 9A1
Lus10007585	AT5G49720	1	turquoise	glycosyl hydrolase 9A1
Lus10007590	NA	1	turquoise	NA
Lus10007597	AT2G36780	1	turquoise	UDP-Glycosyltransferase superfamily protein
Lus10007602	AT1G65800	1	turquoise	receptor kinase 2
Lus10007603	AT4G21380	1	turquoise	receptor kinase 3
Lus10007606	AT1G47790	1	turquoise	F-box and associated interaction domains-containing protein
Lus10007614	AT1G18600	1	turquoise	RHOMBOID-like protein 12
Lus10007623	AT1G61690	1	turquoise	phosphoinositide binding
Lus10007632	AT4G05200	1	turquoise	cysteine-rich RLK (RECEPTOR-like protein kinase) 25
Lus10007633	AT4G05200	1	turquoise	cysteine-rich RLK (RECEPTOR-like protein kinase) 25
Lus10007641	AT4G05230	1	turquoise	Ubiquitin-like superfamily protein
Lus10007643	AT2G46410	1	turquoise	Homeodomain-like superfamily protein
Lus10007647	AT1G61790	1	turquoise	Oligosaccharyltransferase complex/magnesium transporter family protein
Lus10007651	AT5G28237	1	turquoise	Pyridoxal-5\'-phosphate-dependent enzyme family protein
Lus10007654	AT2G19570	1	turquoise	cytidine deaminase 1
Lus10007656	AT1G61820	1	turquoise	beta glucosidase 46
Lus10007657	AT4G21770	1	turquoise	Pseudouridine synthase family protein
Lus10007659	AT1G11600	1	turquoise	cytochrome P450, family 77, subfamily B, polypeptide 1
Lus10007662	AT4G04870	1	turquoise	cardiolipin synthase
Lus10007671	AT4G13260	1	turquoise	Flavin-binding monooxygenase family protein
Lus10007676	AT5G25590	1	turquoise	Protein of unknown function (DUF630 and DUF632)
Lus10007682	AT3G15130	1	turquoise	Tetratricopeptide repeat (TPR)-like superfamily protein
Lus10007683	AT3G15130	1	turquoise	Tetratricopeptide repeat (TPR)-like superfamily protein
Lus10007685	AT2G20540	1	turquoise	mitochondrial editing factor 21
Lus10007686	AT1G52343	1	turquoise	NA
Lus10007687	AT2G25730	1	turquoise	NA
Lus10007688	NA	1	turquoise	NA
Lus10007692	AT1G27600	1	turquoise	Nucleotide-diphospho-sugar transferases superfamily protein
Lus10007700	AT4G30790	1	turquoise	NA
Lus10007706	AT2G24090	1	turquoise	Ribosomal protein L35
Lus10007707	AT4G30840	1	turquoise	Transducin/WD40 repeat-like superfamily protein
Lus10007714	AT3G49700	1	turquoise	1-aminocyclopropane-1-carboxylate synthase 9
Lus10007715	AT4G07960	1	turquoise	Cellulose-synthase-like C12
Lus10007717	AT3G12210	1	turquoise	DNA binding
Lus10007720	AT1G44920	1	turquoise	NA
Lus10007721	AT1G58470	1	turquoise	RNA-binding protein 1
Lus10007726	AT3G49760	1	turquoise	basic leucine-zipper 5
Lus10007727	AT1G10150	1	turquoise	Carbohydrate-binding protein
Lus10007741	AT5G58610	1	turquoise	PHD finger transcription factor, putative
Lus10007742	AT1G27840	1	turquoise	Transducin/WD40 repeat-like superfamily protein
Lus10007745	AT1G59600	1	turquoise	ZCW7
Lus10007747	AT5G22370	1	turquoise	P-loop containing nucleoside triphosphate hydrolases superfamily protein
Lus10007748	AT1G10200	1	turquoise	GATA type zinc finger transcription factor family protein
Lus10007749	AT3G12350	1	turquoise	F-box family protein
Lus10007760	AT1G49890	1	turquoise	Family of unknown function (DUF566)
Lus10007761	AT5G43140	1	turquoise	Peroxisomal membrane 22 kDa (Mpv17/PMP22) family protein
Lus10007762	NA	1	turquoise	NA
Lus10007763	AT5G43130	1	turquoise	TBP-associated factor 4
Lus10007764	AT4G24230	1	turquoise	acyl-CoA-binding domain 3
Lus10007765	AT5G67360	1	turquoise	Subtilase family protein
Lus10007770	AT4G27730	1	turquoise	oligopeptide transporter 1
Lus10007771	AT1G61470	1	turquoise	Polynucleotidyl transferase, ribonuclease H-like superfamily protein
Lus10007772	AT4G37170	1	turquoise	Pentatricopeptide repeat (PPR) superfamily protein
Lus10007777	AT5G28540	1	turquoise	heat shock protein 70 (Hsp 70) family protein
Lus10007778	AT5G42020	1	turquoise	Heat shock protein 70 (Hsp 70) family protein
Lus10007783	AT5G24320	1	turquoise	Transducin/WD40 repeat-like superfamily protein
Lus10007788	AT5G53490	1	turquoise	Tetratricopeptide repeat (TPR)-like superfamily protein
Lus10007790	AT5G36930	1	turquoise	Disease resistance protein (TIR-NBS-LRR class) family
Lus10007792	AT4G16650	1	turquoise	O-fucosyltransferase family protein
Lus10007793	AT4G17330	1	turquoise	G2484-1 protein
Lus10007799	AT2G44940	1	turquoise	Integrase-type DNA-binding superfamily protein
Lus10007800	AT4G17420	1	turquoise	Tryptophan RNA-binding attenuator protein-like
Lus10007803	AT5G47430	1	turquoise	DWNN domain, a CCHC-type zinc finger
Lus10007804	AT2G43090	1	turquoise	Aconitase/3-isopropylmalate dehydratase protein
Lus10007807	AT4G16700	1	turquoise	phosphatidylserine decarboxylase 1
Lus10007811	AT5G36930	1	turquoise	Disease resistance protein (TIR-NBS-LRR class) family
Lus10007812	AT5G36930	1	turquoise	Disease resistance protein (TIR-NBS-LRR class) family
Lus10007814	AT5G36930	1	turquoise	Disease resistance protein (TIR-NBS-LRR class) family
Lus10007815	AT4G16760	1	turquoise	acyl-CoA oxidase 1
Lus10007817	AT4G05090	1	turquoise	Inositol monophosphatase family protein
Lus10007823	AT1G27170	1	turquoise	transmembrane receptors;ATP binding
Lus10007825	AT5G36930	1	turquoise	Disease resistance protein (TIR-NBS-LRR class) family
Lus10007826	AT5G11250	1	turquoise	Disease resistance protein (TIR-NBS-LRR class)
Lus10007828	AT5G36930	1	turquoise	Disease resistance protein (TIR-NBS-LRR class) family
Lus10007831	AT1G27180	1	turquoise	disease resistance protein (TIR-NBS-LRR class), putative
Lus10007838	AT3G22980	1	turquoise	Ribosomal protein S5/Elongation factor G/III/V family protein
Lus10007840	AT5G55740	1	turquoise	Tetratricopeptide repeat (TPR)-like superfamily protein
Lus10007842	AT3G08960	1	turquoise	ARM repeat superfamily protein
Lus10007846	AT4G16790	1	turquoise	hydroxyproline-rich glycoprotein family protein
Lus10007848	AT3G10430	1	turquoise	F-box and associated interaction domains-containing protein
Lus10007850	AT3G60410	1	turquoise	Protein of unknown function (DUF1639)
Lus10007852	AT5G36930	1	turquoise	Disease resistance protein (TIR-NBS-LRR class) family
Lus10007855	AT3G61590	1	turquoise	Galactose oxidase/kelch repeat superfamily protein
Lus10007857	NA	1	turquoise	NA
Lus10007861	AT2G35035	1	turquoise	urease accessory protein D
Lus10007864	AT4G01575	1	turquoise	serine protease inhibitor, Kazal-type family protein
Lus10007866	AT4G02460	1	turquoise	DNA mismatch repair protein, putative
Lus10007869	AT1G02840	1	turquoise	RNA-binding (RRM/RBD/RNP motifs) family protein
Lus10007872	AT1G02850	1	turquoise	beta glucosidase 11
Lus10007887	AT1G59610	1	turquoise	dynamin-like 3
Lus10007901	AT1G22870	1	turquoise	Protein kinase family protein with ARM repeat domain
Lus10007902	AT1G17860	1	turquoise	Kunitz family trypsin and protease inhibitor protein
Lus10007910	AT3G61510	1	turquoise	ACC synthase 1
Lus10007911	AT1G01490	1	turquoise	Heavy metal transport/detoxification superfamily protein
Lus10007915	AT4G01310	1	turquoise	Ribosomal L5P family protein
Lus10007916	AT4G01290	1	turquoise	NA
Lus10007917	AT2G46090	1	turquoise	Diacylglycerol kinase family protein
Lus10007919	AT1G01540	1	turquoise	Protein kinase superfamily protein
Lus10007920	AT2G46080	1	turquoise	NA
Lus10007921	AT4G01370	1	turquoise	MAP kinase 4
Lus10007926	AT2G02360	1	turquoise	phloem protein 2-B10
Lus10007929	AT2G01630	1	turquoise	O-Glycosyl hydrolases family 17 protein
Lus10007932	AT3G10370	1	turquoise	FAD-dependent oxidoreductase family protein
Lus10007937	AT1G15100	1	turquoise	RING-H2 finger A2A
Lus10007945	AT2G01110	1	turquoise	Sec-independent periplasmic protein translocase
Lus10007946	AT1G71150	1	turquoise	NA
Lus10007948	AT4G30190	1	turquoise	H(+)-ATPase 2
Lus10007949	AT4G30190	1	turquoise	H(+)-ATPase 2
Lus10007951	AT1G57600	1	turquoise	MBOAT (membrane bound O-acyl transferase) family protein
Lus10007952	AT2G01190	1	turquoise	Octicosapeptide/Phox/Bem1p family protein
Lus10007954	AT1G15140	1	turquoise	FAD/NAD(P)-binding oxidoreductase
Lus10007963	AT5G08160	1	turquoise	serine/threonine protein kinase 3
Lus10007970	AT1G73990	1	turquoise	signal peptide peptidase
Lus10007971	AT1G06000	1	turquoise	UDP-Glycosyltransferase superfamily protein
Lus10007975	AT5G15740	1	turquoise	O-fucosyltransferase family protein
Lus10007977	NA	1	turquoise	NA
Lus10007979	AT1G18580	1	turquoise	galacturonosyltransferase 11
Lus10007981	AT4G29680	1	turquoise	Alkaline-phosphatase-like family protein
Lus10007983	AT5G60910	1	turquoise	AGAMOUS-like 8
Lus10007986	AT5G60920	1	turquoise	COBRA-like extracellular glycosyl-phosphatidyl inositol-anchored protein family
Lus10007987	AT5G39040	1	turquoise	transporter associated with antigen processing protein 2
Lus10007988	AT1G74120	1	turquoise	Mitochondrial transcription termination factor family protein
Lus10007989	AT4G26190	1	turquoise	Haloacid dehalogenase-like hydrolase (HAD) superfamily protein
Lus10008003	AT1G63160	1	turquoise	replication factor C 2
Lus10008006	AT5G19875	1	turquoise	NA
Lus10008009	AT4G04780	1	turquoise	mediator 21
Lus10008017	AT5G23850	1	turquoise	Arabidopsis thaliana protein of unknown function (DUF821)
Lus10008018	AT1G63430	1	turquoise	Leucine-rich repeat protein kinase family protein
Lus10008020	AT5G41210	1	turquoise	glutathione S-transferase THETA 1
Lus10008028	AT2G12400	1	turquoise	NA
Lus10008035	AT2G25290	1	turquoise	Octicosapeptide/Phox/Bem1p (PB1) domain-containing protein / tetratricopeptide repeat (TPR)-containing protein
Lus10008042	AT1G15690	1	turquoise	Inorganic H pyrophosphatase family protein
Lus10008047	AT1G70640	1	turquoise	octicosapeptide/Phox/Bem1p (PB1) domain-containing protein
Lus10008051	NA	1	turquoise	NA
Lus10008052	NA	1	turquoise	NA
Lus10008057	AT5G20270	1	turquoise	heptahelical transmembrane protein1
Lus10008066	AT4G20380	1	turquoise	LSD1 zinc finger family protein
Lus10008075	AT5G44650	1	turquoise	NA
Lus10008080	AT5G11420	1	turquoise	Protein of unknown function, DUF642
Lus10008081	AT5G25450	1	turquoise	Cytochrome bd ubiquinol oxidase, 14kDa subunit
Lus10008084	AT5G11380	1	turquoise	1-deoxy-D-xylulose 5-phosphate synthase 3
Lus10008094	AT3G25120	1	turquoise	Mitochondrial import inner membrane translocase subunit Tim17/Tim22/Tim23 family protein
Lus10008095	AT1G61700	1	turquoise	RNA polymerases N / 8 kDa subunit
Lus10008096	AT2G25625	1	turquoise	NA
Lus10008097	AT1G52800	1	turquoise	2-oxoglutarate (2OG) and Fe(II)-dependent oxygenase superfamily protein
Lus10008098	AT2G26170	1	turquoise	cytochrome P450, family 711, subfamily A, polypeptide 1
Lus10008109	AT5G25530	1	turquoise	DNAJ heat shock family protein
Lus10008112	AT5G07990	1	turquoise	Cytochrome P450 superfamily protein
Lus10008115	AT5G20570	1	turquoise	RING-box 1
Lus10008124	AT3G14080	1	turquoise	Small nuclear ribonucleoprotein family protein
Lus10008131	AT3G14110	1	turquoise	Tetratricopeptide repeat (TPR)-like superfamily protein
Lus10008132	AT1G72390	1	turquoise	NA
Lus10008136	AT5G39350	1	turquoise	Tetratricopeptide repeat (TPR)-like superfamily protein
Lus10008137	AT3G14170	1	turquoise	Plant protein of unknown function (DUF936)
Lus10008143	AT3G59580	1	turquoise	Plant regulator RWP-RK family protein
Lus10008146	NA	1	turquoise	NA
Lus10008151	AT3G59530	1	turquoise	Calcium-dependent phosphotriesterase superfamily protein
Lus10008159	NA	1	turquoise	NA
Lus10008164	AT1G20050	1	turquoise	C-8,7 sterol isomerase
Lus10008166	AT4G02940	1	turquoise	oxidoreductase, 2OG-Fe(II) oxygenase family protein
Lus10008167	AT5G06720	1	turquoise	peroxidase 2
Lus10008170	AT4G02380	1	turquoise	senescence-associated gene 21
Lus10008175	AT2G48060	1	turquoise	NA
Lus10008182	AT2G48020	1	turquoise	Major facilitator superfamily protein
Lus10008185	AT1G19290	1	turquoise	Pentatricopeptide repeat (PPR) superfamily protein
Lus10008186	AT2G48010	1	turquoise	receptor-like kinase in in flowers 3
Lus10008188	AT3G63010	1	turquoise	alpha/beta-Hydrolases superfamily protein
Lus10008195	AT3G04470	1	turquoise	Ankyrin repeat family protein
Lus10008200	NA	1	turquoise	NA
Lus10008203	AT4G02320	1	turquoise	Plant invertase/pectin methylesterase inhibitor superfamily
Lus10008207	AT5G50335	1	turquoise	NA
Lus10008211	NA	1	turquoise	NA
Lus10008212	AT1G28220	1	turquoise	purine permease 3
Lus10008215	AT5G51130	1	turquoise	S-adenosyl-L-methionine-dependent methyltransferases superfamily protein
Lus10008216	AT2G47650	1	turquoise	UDP-xylose synthase 4
Lus10008217	AT2G47650	1	turquoise	UDP-xylose synthase 4
Lus10008218	AT1G02840	1	turquoise	RNA-binding (RRM/RBD/RNP motifs) family protein
Lus10008223	NA	1	turquoise	NA
Lus10008225	AT5G44030	1	turquoise	cellulose synthase A4
Lus10008226	AT5G44030	1	turquoise	cellulose synthase A4
Lus10008227	AT1G35720	1	turquoise	annexin 1
Lus10008229	AT4G08850	1	turquoise	Leucine-rich repeat receptor-like protein kinase family protein
Lus10008230	AT4G20140	1	turquoise	Leucine-rich repeat transmembrane protein kinase
Lus10008237	AT1G04000	1	turquoise	NA
Lus10008255	AT1G48120	1	turquoise	hydrolases;protein serine/threonine phosphatases
Lus10008260	AT4G31200	1	turquoise	SWAP (Suppressor-of-White-APricot)/surp RNA-binding domain-containing protein
Lus10008261	AT1G72090	1	turquoise	Methylthiotransferase
Lus10008262	AT1G72090	1	turquoise	Methylthiotransferase
Lus10008267	AT5G42090	1	turquoise	Lung seven transmembrane receptor family protein
Lus10008268	AT4G24150	1	turquoise	growth-regulating factor 8
Lus10008269	AT1G01110	1	turquoise	IQ-domain 18
Lus10008270	AT4G10630	1	turquoise	Glutaredoxin family protein
Lus10008271	AT1G32770	1	turquoise	NAC domain containing protein 12
Lus10008276	AT4G10570	1	turquoise	ubiquitin-specific protease 9
Lus10008277	AT1G32860	1	turquoise	Glycosyl hydrolase superfamily protein
Lus10008283	AT3G61460	1	turquoise	brassinosteroid-responsive RING-H2
Lus10008284	AT2G18196	1	turquoise	Heavy metal transport/detoxification superfamily protein
Lus10008288	AT1G10390	1	turquoise	Nucleoporin autopeptidase
Lus10008295	AT1G78840	1	turquoise	F-box/RNI-like/FBD-like domains-containing protein
Lus10008297	AT5G43130	1	turquoise	TBP-associated factor 4
Lus10008302	NA	1	turquoise	NA
Lus10008304	AT5G40020	1	turquoise	Pathogenesis-related thaumatin superfamily protein
Lus10008305	AT2G47990	1	turquoise	transducin family protein / WD-40 repeat family protein
Lus10008308	AT5G41210	1	turquoise	glutathione S-transferase THETA 1
Lus10008309	AT1G63440	1	turquoise	heavy metal atpase 5
Lus10008317	AT5G37475	1	turquoise	Translation initiation factor eIF3 subunit
Lus10008329	AT2G31820	1	turquoise	Ankyrin repeat family protein
Lus10008335	AT1G70250	1	turquoise	receptor serine/threonine kinase, putative
Lus10008341	AT3G59920	1	turquoise	RAB GDP dissociation inhibitor 2
Lus10008344	AT5G56240	1	turquoise	NA
Lus10008348	AT1G55760	1	turquoise	BTB/POZ domain-containing protein
Lus10008350	AT2G31800	1	turquoise	Integrin-linked protein kinase family
Lus10008352	AT5G23810	1	turquoise	amino acid permease 7
Lus10008354	AT3G13330	1	turquoise	proteasome activating protein 200
Lus10008356	AT5G56130	1	turquoise	Transducin/WD40 repeat-like superfamily protein
Lus10008358	AT5G22860	1	turquoise	Serine carboxypeptidase S28 family protein
Lus10008359	AT2G43560	1	turquoise	FKBP-like peptidyl-prolyl cis-trans isomerase family protein
Lus10008363	AT2G30695	1	turquoise	NA
Lus10008364	AT2G30695	1	turquoise	NA
Lus10008368	AT3G11840	1	turquoise	plant U-box 24
Lus10008369	AT1G08420	1	turquoise	BRI1 suppressor 1 (BSU1)-like 2
Lus10008393	AT3G52280	1	turquoise	general transcription factor group E6
Lus10008403	AT4G10950	1	turquoise	SGNH hydrolase-type esterase superfamily protein
Lus10008404	AT4G10950	1	turquoise	SGNH hydrolase-type esterase superfamily protein
Lus10008421	AT3G03740	1	turquoise	BTB-POZ and MATH domain 4
Lus10008430	AT2G25800	1	turquoise	Protein of unknown function (DUF810)
Lus10008431	AT2G25800	1	turquoise	Protein of unknown function (DUF810)
Lus10008432	AT5G20950	1	turquoise	Glycosyl hydrolase family protein
Lus10008433	AT5G50390	1	turquoise	Pentatricopeptide repeat (PPR-like) superfamily protein
Lus10008435	AT5G37290	1	turquoise	ARM repeat superfamily protein
Lus10008439	AT5G06570	1	turquoise	alpha/beta-Hydrolases superfamily protein
Lus10008443	AT4G19170	1	turquoise	nine-cis-epoxycarotenoid dioxygenase 4
Lus10008444	AT1G58100	1	turquoise	TCP family transcription factor
Lus10008449	AT1G24140	1	turquoise	Matrixin family protein
Lus10008451	AT1G08470	1	turquoise	strictosidine synthase-like 3
[truncated: 30,663 more rows]
