# Supplementary material for: Spatiotemporal Transcriptomic Atlas of Developing Embryos and Vegetative Tissues in Flax
Source: Plants (Basel). 2022 Aug 4;11(15):2031. doi: 10.3390/plants11152031 (PMC9370790; doi:10.3390/plants11152031)
Supplement: Supplementary file 1 [file plants-11-02031-s001.zip › Supplemental Dataset S3.xlsx]

## Sheet: Sheet1
Supplemental Dataset S3. Dominantly expressed genes in different stages and tissues in flax. Specific stages and tissues were indicated in the third column for each gene. Homologs in Arabidopsis and functional annotation for each flax gene is listed in the 2nd and 4th columns.
	Ara_hit	Dominant Tissues	Description
Lus10000001	AT1G63060	Anther	NA
Lus10000034	AT3G06830	Anther	Plant invertase/pectin methylesterase inhibitor superfamily
Lus10000055	AT5G58050	Anther	SHV3-like 4
Lus10000068	AT5G26150	Anther	protein kinase family protein
Lus10000090	AT5G47900	Anther	Protein of unknown function (DUF1624)
Lus10000092	AT4G36945	Anther	PLC-like phosphodiesterases superfamily protein
Lus10000102	AT4G09160	Anther	SEC14 cytosolic factor family protein / phosphoglyceride transfer family protein
Lus10000107	AT1G60780	Anther	Clathrin adaptor complexes medium subunit family protein
Lus10000141	AT5G15430	Anther	Plant calmodulin-binding protein-related
Lus10000149	AT5G41390	Anther	PLAC8 family protein
Lus10000154	AT5G22900	Anther	cation/H+ exchanger 3
Lus10000161	AT5G22900	Anther	cation/H+ exchanger 3
Lus10000170	AT1G09600	Anther	Protein kinase superfamily protein
Lus10000201	AT1G03050	Anther	ENTH/ANTH/VHS superfamily protein
Lus10000202	AT1G03050	Anther	ENTH/ANTH/VHS superfamily protein
Lus10000212	AT2G48060	Anther	NA
Lus10000262	AT3G62660	Anther	galacturonosyltransferase-like 7
Lus10000267	NA	Anther	NA
Lus10000283	AT4G40020	Anther	Myosin heavy chain-related protein
Lus10000286	AT1G16390	Anther	organic cation/carnitine transporter 3
Lus10000287	AT3G61230	Anther	GATA type zinc finger transcription factor family protein
Lus10000290	AT2G02120	Anther	Scorpion toxin-like knottin superfamily protein
Lus10000313	AT4G26466	Anther	lorelei
Lus10000323	AT3G26420	Anther	RNA-binding (RRM/RBD/RNP motifs) family protein with retrovirus zinc finger-like domain
Lus10000330	AT5G47470	Anther	Nodulin MtN21 /EamA-like transporter family protein
Lus10000406	NA	Anther	NA
Lus10000415	AT3G12660	Anther	FASCICLIN-like arabinogalactan protein 14 precursor
Lus10000416	AT1G79640	Anther	Protein kinase superfamily protein
Lus10000485	AT2G35215	Anther	NA
Lus10000487	AT4G17920	Anther	RING/U-box superfamily protein
Lus10000495	AT1G04140	Anther	Transducin family protein / WD-40 repeat family protein
Lus10000513	AT3G55530	Anther	RING/U-box superfamily protein
Lus10000526	AT1G73020	Anther	NA
Lus10000528	NA	Anther	NA
Lus10000537	AT3G07810	Anther	RNA-binding (RRM/RBD/RNP motifs) family protein
Lus10000538	NA	Anther	NA
Lus10000553	AT3G23340	Anther	casein kinase I-like 10
Lus10000558	AT4G16295	Anther	S-protein homologue 1
Lus10000567	AT5G61390	Anther	Polynucleotidyl transferase, ribonuclease H-like superfamily protein
Lus10000572	AT5G11650	Anther	alpha/beta-Hydrolases superfamily protein
Lus10000591	AT5G47180	Anther	Plant VAMP (vesicle-associated membrane protein) family protein
Lus10000619	AT1G71140	Anther	MATE efflux family protein
Lus10000673	AT1G32450	Anther	nitrate transporter 1.5
Lus10000676	AT4G17720	Anther	RNA-binding (RRM/RBD/RNP motifs) family protein
Lus10000682	AT4G16295	Anther	S-protein homologue 1
Lus10000683	AT4G16295	Anther	S-protein homologue 1
Lus10000688	AT2G22180	Anther	hydroxyproline-rich glycoprotein family protein
Lus10000699	NA	Anther	NA
Lus10000700	AT4G33920	Anther	Protein phosphatase 2C family protein
Lus10000755	AT2G33100	Anther	cellulose synthase-like D1
Lus10000821	AT5G18520	Anther	Lung seven transmembrane receptor family protein
Lus10000831	AT2G13680	Anther	callose synthase 5
Lus10000832	AT2G13680	Anther	callose synthase 5
Lus10000847	AT3G58520	Anther	Ubiquitin carboxyl-terminal hydrolase family protein
Lus10000870	AT2G23810	Anther	tetraspanin8
Lus10000882	NA	Anther	NA
Lus10000889	AT5G12180	Anther	calcium-dependent protein kinase 17
Lus10000901	NA	Anther	NA
Lus10000907	AT5G46795	Anther	microspore-specific promoter 2
Lus10000924	AT4G04750	Anther	Major facilitator superfamily protein
Lus10000933	AT1G33360	Anther	ATP-dependent Clp protease
Lus10000956	AT2G39650	Anther	Protein of unknown function (DUF506)
Lus10000957	AT4G17030	Anther	expansin-like B1
Lus10000961	NA	Anther	NA
Lus10000999	NA	Anther	NA
Lus10001000	NA	Anther	NA
Lus10001014	AT2G39770	Anther	Glucose-1-phosphate adenylyltransferase family protein
Lus10001022	AT1G47550	Anther	exocyst complex component sec3A
Lus10001026	AT1G07410	Anther	RAB GTPase homolog A2B
Lus10001043	AT1G22640	Anther	myb domain protein 3
Lus10001044	AT2G43020	Anther	polyamine oxidase 2
Lus10001049	AT2G30800	Anther	helicase in vascular tissue and tapetum
Lus10001124	AT3G28630	Anther	Protein of unknown function (DUF569)
Lus10001154	AT1G05820	Anther	SIGNAL PEPTIDE PEPTIDASE-LIKE 5
Lus10001155	AT2G41380	Anther	S-adenosyl-L-methionine-dependent methyltransferases superfamily protein
Lus10001165	AT5G55560	Anther	Protein kinase superfamily protein
Lus10001202	AT2G29620	Anther	NA
Lus10001268	AT5G01700	Anther	Protein phosphatase 2C family protein
Lus10001279	AT3G15850	Anther	fatty acid desaturase 5
Lus10001285	AT1G71530	Anther	Protein kinase superfamily protein
Lus10001293	AT4G35790	Anther	phospholipase D delta
Lus10001305	NA	Anther	NA
Lus10001336	AT4G02600	Anther	Seven transmembrane MLO family protein
Lus10001345	NA	Anther	NA
Lus10001395	AT2G36880	Anther	methionine adenosyltransferase 3
Lus10001431	AT2G18370	Anther	Bifunctional inhibitor/lipid-transfer protein/seed storage 2S albumin superfamily protein
Lus10001463	AT2G47490	Anther	NAD+ transporter 1
Lus10001464	AT4G02250	Anther	Plant invertase/pectin methylesterase inhibitor superfamily protein
Lus10001479	AT1G17710	Anther	Pyridoxal phosphate phosphatase-related protein
Lus10001484	AT3G14260	Anther	Protein of unknown function (DUF567)
Lus10001486	AT1G01750	Anther	actin depolymerizing factor 11
Lus10001533	NA	Anther	NA
Lus10001543	AT4G25950	Anther	vacuolar ATP synthase G3
Lus10001549	AT2G40010	Anther	Ribosomal protein L10 family protein
Lus10001565	NA	Anther	NA
Lus10001578	AT2G29040	Anther	Exostosin family protein
Lus10001589	AT2G01770	Anther	vacuolar iron transporter 1
Lus10001598	AT1G14860	Anther	nudix hydrolase homolog 18
Lus10001615	AT1G09580	Anther	emp24/gp25L/p24 family/GOLD family protein
Lus10001619	AT4G38190	Anther	cellulose synthase like D4
Lus10001692	AT3G46540	Anther	ENTH/VHS family protein
Lus10001732	AT3G07880	Anther	Immunoglobulin E-set superfamily protein
Lus10001757	AT3G12690	Anther	AGC kinase 1.5
Lus10001796	AT1G63060	Anther	NA
Lus10001816	AT1G64480	Anther	calcineurin B-like protein 8
Lus10001817	AT2G46500	Anther	phosphoinositide 4-kinase gamma 4
Lus10001840	AT1G79250	Anther	AGC kinase 1.7
Lus10001846	AT2G27240	Anther	Aluminium activated malate transporter family protein
Lus10001866	AT1G58210	Anther	kinase interacting family protein
Lus10001876	AT1G01470	Anther	Late embryogenesis abundant protein
Lus10001895	AT1G29140	Anther	Pollen Ole e 1 allergen and extensin family protein
Lus10001976	AT3G12620	Anther	Protein phosphatase 2C family protein
Lus10001977	AT2G39290	Anther	phosphatidylglycerolphosphate synthase 1
Lus10002002	AT4G11570	Anther	Haloacid dehalogenase-like hydrolase (HAD) superfamily protein
Lus10002007	AT1G63640	Anther	P-loop nucleoside triphosphate hydrolases superfamily protein with CH (Calponin Homology) domain
Lus10002013	AT4G32340	Anther	Tetratricopeptide repeat (TPR)-like superfamily protein
Lus10002047	AT3G26120	Anther	terminal EAR1-like 1
Lus10002073	AT1G61930	Anther	Protein of unknown function, DUF584
Lus10002097	AT2G13680	Anther	callose synthase 5
Lus10002123	AT2G43870	Anther	Pectin lyase-like superfamily protein
Lus10002124	AT2G43870	Anther	Pectin lyase-like superfamily protein
Lus10002129	AT3G19610	Anther	Plant protein of unknown function (DUF936)
Lus10002130	AT2G14740	Anther	vaculolar sorting receptor 3
Lus10002156	NA	Anther	NA
Lus10002157	NA	Anther	NA
Lus10002166	AT5G20190	Anther	Tetratricopeptide repeat (TPR)-like superfamily protein
Lus10002184	AT1G06260	Anther	Cysteine proteinases superfamily protein
Lus10002185	AT3G58120	Anther	Basic-leucine zipper (bZIP) transcription factor family protein
Lus10002206	AT3G51770	Anther	tetratricopeptide repeat (TPR)-containing protein
Lus10002209	AT3G51780	Anther	BCL-2-associated athanogene 4
Lus10002237	NA	Anther	NA
Lus10002258	AT1G54730	Anther	Major facilitator superfamily protein
Lus10002259	AT2G34825	Anther	RALF-like 20
Lus10002260	AT4G11510	Anther	ralf-like 28
Lus10002272	AT3G07880	Anther	Immunoglobulin E-set superfamily protein
Lus10002277	AT2G01300	Anther	NA
Lus10002280	AT1G71090	Anther	Auxin efflux carrier family protein
Lus10002297	AT5G16600	Anther	myb domain protein 43
Lus10002298	AT1G04670	Anther	NA
Lus10002325	AT2G07560	Anther	H(+)-ATPase 6
Lus10002326	AT1G80660	Anther	H(+)-ATPase 9
Lus10002350	AT1G64910	Anther	UDP-Glycosyltransferase superfamily protein
Lus10002351	AT5G49690	Anther	UDP-Glycosyltransferase superfamily protein
Lus10002363	AT3G48010	Anther	cyclic nucleotide-gated channel 16
Lus10002364	AT5G62850	Anther	Nodulin MtN3 family protein
Lus10002388	NA	Anther	NA
Lus10002401	AT1G49710	Anther	fucosyltransferase 12
Lus10002402	AT1G21430	Anther	Flavin-binding monooxygenase family protein
Lus10002405	AT3G19230	Anther	Leucine-rich repeat (LRR) family protein
Lus10002416	AT4G24520	Anther	P450 reductase 1
Lus10002420	AT3G36659	Anther	Plant invertase/pectin methylesterase inhibitor superfamily protein
Lus10002444	NA	Anther	NA
Lus10002470	AT2G22610	Anther	Di-glucose binding protein with Kinesin motor domain
Lus10002501	AT2G38110	Anther	glycerol-3-phosphate acyltransferase 6
Lus10002504	NA	Anther	NA
Lus10002509	NA	Anther	NA
Lus10002512	AT1G17630	Anther	Pentatricopeptide repeat (PPR-like) superfamily protein
Lus10002513	AT3G13850	Anther	LOB domain-containing protein 22
Lus10002523	AT1G57750	Anther	cytochrome P450, family 96, subfamily A, polypeptide 15
Lus10002529	AT2G25600	Anther	Shaker pollen inward K+ channel
Lus10002562	AT1G51350	Anther	ARM repeat superfamily protein
Lus10002567	AT1G63060	Anther	NA
Lus10002603	AT1G58250	Anther	Golgi-body localisation protein domain ;RNA pol II promoter Fmp27 protein domain
Lus10002604	AT1G58250	Anther	Golgi-body localisation protein domain ;RNA pol II promoter Fmp27 protein domain
Lus10002607	NA	Anther	NA
Lus10002637	AT1G55530	Anther	RING/U-box superfamily protein
Lus10002655	AT2G22560	Anther	Kinase interacting (KIP1-like) family protein
Lus10002659	AT5G10520	Anther	ROP binding protein kinases 1
Lus10002685	AT3G61930	Anther	NA
Lus10002686	AT3G61920	Anther	NA
Lus10002688	AT2G46760	Anther	D-arabinono-1,4-lactone oxidase family protein
Lus10002695	AT2G39650	Anther	Protein of unknown function (DUF506)
Lus10002706	AT3G55530	Anther	RING/U-box superfamily protein
Lus10002727	AT3G15720	Anther	Pectin lyase-like superfamily protein
Lus10002734	AT3G07960	Anther	Phosphatidylinositol-4-phosphate 5-kinase family protein
Lus10002736	AT3G14470	Anther	NB-ARC domain-containing disease resistance protein
Lus10002760	AT3G07940	Anther	Calcium-dependent ARF-type GTPase activating protein family
Lus10002774	AT5G45670	Anther	GDSL-like Lipase/Acylhydrolase superfamily protein
Lus10002785	AT4G18040	Anther	eukaryotic translation initiation factor 4E
Lus10002825	AT4G34150	Anther	Calcium-dependent lipid-binding (CaLB domain) family protein
Lus10002853	AT2G38360	Anther	prenylated RAB acceptor 1.B4
Lus10002914	AT4G32340	Anther	Tetratricopeptide repeat (TPR)-like superfamily protein
Lus10002931	AT3G07820	Anther	Pectin lyase-like superfamily protein
Lus10002933	AT1G47960	Anther	cell wall / vacuolar inhibitor of fructosidase 1
Lus10002976	AT2G26450	Anther	Plant invertase/pectin methylesterase inhibitor superfamily
Lus10003001	AT3G07840	Anther	Pectin lyase-like superfamily protein
Lus10003004	AT2G35190	Anther	novel plant snare 11
Lus10003016	AT1G13570	Anther	F-box/RNI-like superfamily protein
Lus10003028	AT4G01190	Anther	phosphatidylinositol phosphate kinase 10
Lus10003052	AT5G38710	Anther	Methylenetetrahydrofolate reductase family protein
Lus10003054	AT1G80510	Anther	Transmembrane amino acid transporter family protein
Lus10003056	AT5G53820	Anther	Late embryogenesis abundant protein (LEA) family protein
Lus10003122	AT5G65070	Anther	K-box region and MADS-box transcription factor family protein
Lus10003123	AT5G10140	Anther	K-box region and MADS-box transcription factor family protein
Lus10003142	AT5G13150	Anther	exocyst subunit exo70 family protein C1
Lus10003154	AT5G54010	Anther	UDP-Glycosyltransferase superfamily protein
Lus10003184	AT1G04700	Anther	PB1 domain-containing protein tyrosine kinase
Lus10003190	AT2G46500	Anther	phosphoinositide 4-kinase gamma 4
Lus10003191	AT1G64480	Anther	calcineurin B-like protein 8
Lus10003209	AT5G42000	Anther	ORMDL family protein
Lus10003229	AT2G19330	Anther	plant intracellular ras group-related LRR 6
Lus10003234	AT2G39730	Anther	rubisco activase
Lus10003239	AT4G20780	Anther	calmodulin like 42
Lus10003245	AT1G32070	Anther	nuclear shuttle interacting
Lus10003284	NA	Anther	NA
Lus10003288	AT4G01470	Anther	tonoplast intrinsic protein 1;3
Lus10003311	AT3G55120	Anther	Chalcone-flavanone isomerase family protein
Lus10003362	AT2G28380	Anther	dsRNA-binding protein 2
Lus10003408	AT4G19770	Anther	Glycosyl hydrolase family protein with chitinase insertion domain
Lus10003414	NA	Anther	NA
Lus10003415	NA	Anther	NA
Lus10003445	AT2G02310	Anther	phloem protein 2-B6
Lus10003472	AT5G15430	Anther	Plant calmodulin-binding protein-related
Lus10003482	AT5G07740	Anther	actin binding
Lus10003484	NA	Anther	NA
Lus10003489	NA	Anther	NA
Lus10003501	NA	Anther	NA
Lus10003530	AT1G47960	Anther	cell wall / vacuolar inhibitor of fructosidase 1
Lus10003533	AT5G16500	Anther	Protein kinase superfamily protein
Lus10003541	AT2G20470	Anther	AGC (cAMP-dependent, cGMP-dependent and protein kinase C) kinase family protein
Lus10003552	AT1G30690	Anther	Sec14p-like phosphatidylinositol transfer family protein
Lus10003560	AT3G54700	Anther	phosphate transporter 1;7
Lus10003561	NA	Anther	NA
Lus10003570	AT2G33320	Anther	Calcium-dependent lipid-binding (CaLB domain) family protein
Lus10003589	AT4G33440	Anther	Pectin lyase-like superfamily protein
Lus10003592	NA	Anther	NA
Lus10003625	AT4G28556	Anther	PAK-box/P21-Rho-binding family protein
Lus10003626	AT2G33470	Anther	glycolipid transfer protein 1
Lus10003650	AT5G14400	Anther	cytochrome P450, family 724, subfamily A, polypeptide 1
Lus10003696	AT3G51530	Anther	F-box/RNI-like/FBD-like domains-containing protein
Lus10003704	AT2G01770	Anther	vacuolar iron transporter 1
Lus10003713	AT1G14860	Anther	nudix hydrolase homolog 18
Lus10003715	AT2G01480	Anther	O-fucosyltransferase family protein
Lus10003746	NA	Anther	NA
Lus10003779	NA	Anther	NA
Lus10003782	AT1G02790	Anther	polygalacturonase 4
Lus10003794	AT3G07880	Anther	Immunoglobulin E-set superfamily protein
Lus10003817	AT2G41190	Anther	Transmembrane amino acid transporter family protein
Lus10003819	AT3G56960	Anther	phosphatidyl inositol monophosphate 5 kinase 4
Lus10003822	AT3G03220	Anther	expansin A13
Lus10003836	AT3G02810	Anther	Protein kinase superfamily protein
Lus10003859	NA	Anther	NA
Lus10003914	AT2G44500	Anther	O-fucosyltransferase family protein
Lus10003943	AT3G59160	Anther	F-box/RNI-like superfamily protein
Lus10003949	NA	Anther	NA
Lus10003968	AT5G49180	Anther	Plant invertase/pectin methylesterase inhibitor superfamily
Lus10003978	AT2G37550	Anther	ARF-GAP domain 7
Lus10003986	AT3G09550	Anther	Ankyrin repeat family protein
Lus10003989	AT3G53490	Anther	NA
Lus10003990	AT1G01310	Anther	CAP (Cysteine-rich secretory proteins, Antigen 5, and Pathogenesis-related 1 protein) superfamily protein
Lus10003993	AT3G12620	Anther	Protein phosphatase 2C family protein
Lus10004005	AT2G46500	Anther	phosphoinositide 4-kinase gamma 4
Lus10004031	AT1G12240	Anther	Glycosyl hydrolases family 32 protein
Lus10004035	AT5G16100	Anther	NA
Lus10004041	AT1G04670	Anther	NA
Lus10004059	AT1G71090	Anther	Auxin efflux carrier family protein
Lus10004060	AT3G59310	Anther	Eukaryotic protein of unknown function (DUF914)
Lus10004062	AT2G01300	Anther	NA
Lus10004077	AT1G03070	Anther	Bax inhibitor-1 family protein
Lus10004156	AT4G35790	Anther	phospholipase D delta
Lus10004187	AT5G19630	Anther	alpha/beta-Hydrolases superfamily protein
Lus10004215	AT2G36020	Anther	HVA22-like protein J
Lus10004225	AT3G11570	Anther	TRICHOME BIREFRINGENCE-LIKE 8
Lus10004234	AT1G24110	Anther	Peroxidase superfamily protein
Lus10004245	AT3G19010	Anther	2-oxoglutarate (2OG) and Fe(II)-dependent oxygenase superfamily protein
Lus10004262	AT3G47730	Anther	ATP-binding cassette A2
Lus10004267	AT5G62750	Anther	NA
Lus10004322	AT4G12110	Anther	sterol-4alpha-methyl oxidase 1-1
Lus10004323	AT4G02780	Anther	Terpenoid cyclases/Protein prenyltransferases superfamily protein
Lus10004330	AT1G24620	Anther	EF hand calcium-binding protein family
Lus10004358	AT4G17550	Anther	Major facilitator superfamily protein
Lus10004360	AT5G02890	Anther	HXXXD-type acyl-transferase family protein
Lus10004364	AT4G16820	Anther	alpha/beta-Hydrolases superfamily protein
Lus10004395	AT3G15670	Anther	Late embryogenesis abundant protein (LEA) family protein
Lus10004396	AT3G23920	Anther	beta-amylase 1
Lus10004397	AT5G27260	Anther	NA
Lus10004422	NA	Anther	NA
Lus10004423	NA	Anther	NA
Lus10004442	NA	Anther	NA
Lus10004448	NA	Anther	NA
Lus10004472	AT1G54920	Anther	NA
Lus10004481	AT1G65450	Anther	HXXXD-type acyl-transferase family protein
Lus10004510	NA	Anther	NA
Lus10004538	AT4G18160	Anther	Ca2+ activated outward rectifying K+ channel 6
Lus10004539	AT3G03000	Anther	EF hand calcium-binding protein family
Lus10004547	AT1G29395	Anther	COLD REGULATED 314 INNER MEMBRANE 1
Lus10004562	AT4G17890	Anther	ARF-GAP domain 8
Lus10004564	AT4G17790	Anther	SNARE associated Golgi protein family
Lus10004566	AT5G46795	Anther	microspore-specific promoter 2
Lus10004572	AT4G17920	Anther	RING/U-box superfamily protein
Lus10004580	AT4G30270	Anther	xyloglucan endotransglucosylase/hydrolase 24
Lus10004583	AT4G18050	Anther	P-glycoprotein 9
Lus10004602	AT3G07610	Anther	Transcription factor jumonji (jmjC) domain-containing protein
Lus10004610	AT3G03000	Anther	EF hand calcium-binding protein family
Lus10004611	AT4G18160	Anther	Ca2+ activated outward rectifying K+ channel 6
Lus10004627	NA	Anther	NA
Lus10004647	AT2G03630	Anther	NA
Lus10004652	AT1G26480	Anther	general regulatory factor 12
Lus10004660	AT1G13890	Anther	soluble N-ethylmaleimide-sensitive factor adaptor protein 30
Lus10004687	AT1G07410	Anther	RAB GTPase homolog A2B
Lus10004704	AT5G06060	Anther	NAD(P)-binding Rossmann-fold superfamily protein
Lus10004725	AT5G47470	Anther	Nodulin MtN21 /EamA-like transporter family protein
Lus10004755	AT4G17486	Anther	PPPDE putative thiol peptidase family protein
Lus10004785	AT1G22430	Anther	GroES-like zinc-binding dehydrogenase family protein
Lus10004786	AT1G22430	Anther	GroES-like zinc-binding dehydrogenase family protein
Lus10004797	AT2G43420	Anther	3-beta hydroxysteroid dehydrogenase/isomerase family protein
Lus10004798	AT4G29040	Anther	regulatory particle AAA-ATPase 2A
Lus10004827	AT3G47570	Anther	Leucine-rich repeat protein kinase family protein
Lus10004828	AT2G38150	Anther	alpha 1,4-glycosyltransferase family protein
Lus10004839	NA	Anther	NA
Lus10004864	AT5G22400	Anther	Rho GTPase activating protein with PAK-box/P21-Rho-binding domain
Lus10004889	AT1G51200	Anther	A20/AN1-like zinc finger family protein
Lus10004902	NA	Anther	NA
Lus10004928	NA	Anther	NA
Lus10004929	NA	Anther	NA
Lus10004932	AT2G13620	Anther	cation/hydrogen exchanger 15
Lus10004956	AT3G12110	Anther	actin-11
Lus10004965	AT2G29050	Anther	RHOMBOID-like 1
Lus10004967	AT2G29040	Anther	Exostosin family protein
Lus10004979	AT3G46750	Anther	NA
Lus10004981	AT1G07480	Anther	Transcription factor IIA, alpha/beta subunit
Lus10004991	NA	Anther	NA
Lus10005020	NA	Anther	NA
Lus10005022	AT5G12430	Anther	Heat shock protein DnaJ with tetratricopeptide repeat
Lus10005035	AT5G05610	Anther	alfin-like 1
Lus10005040	NA	Anther	NA
Lus10005065	AT4G34940	Anther	armadillo repeat only 1
Lus10005069	AT2G20990	Anther	synaptotagmin A
Lus10005071	AT2G16730	Anther	glycosyl hydrolase family 35 protein
Lus10005076	AT3G02230	Anther	reversibly glycosylated polypeptide 1
Lus10005095	AT2G03890	Anther	phosphoinositide 4-kinase gamma 7
Lus10005107	AT1G68390	Anther	Core-2/I-branching beta-1,6-N-acetylglucosaminyltransferase family protein
Lus10005115	NA	Anther	NA
Lus10005131	AT1G29280	Anther	WRKY DNA-binding protein 65
Lus10005132	AT4G01250	Anther	WRKY family transcription factor
Lus10005139	AT1G01050	Anther	pyrophosphorylase 1
Lus10005145	AT1G02270	Anther	Calcium-binding endonuclease/exonuclease/phosphatase family
Lus10005150	NA	Anther	NA
Lus10005166	AT5G24318	Anther	O-Glycosyl hydrolases family 17 protein
Lus10005175	AT5G20690	Anther	Leucine-rich repeat protein kinase family protein
Lus10005186	AT5G20260	Anther	Exostosin family protein
Lus10005227	AT1G26690	Anther	emp24/gp25L/p24 family/GOLD family protein
Lus10005228	AT5G39420	Anther	CDC2C
Lus10005253	AT3G54320	Anther	Integrase-type DNA-binding superfamily protein
Lus10005254	AT3G01270	Anther	Pectate lyase family protein
Lus10005265	NA	Anther	NA
Lus10005266	AT5G46060	Anther	Protein of unknown function, DUF599
Lus10005327	AT3G63470	Anther	serine carboxypeptidase-like 40
Lus10005334	AT1G01420	Anther	UDP-glucosyl transferase 72B3
Lus10005335	AT1G01390	Anther	UDP-Glycosyltransferase superfamily protein
Lus10005336	AT2G13450	Anther	NA
Lus10005378	NA	Anther	NA
Lus10005382	AT1G79400	Anther	cation/H+ exchanger 2
Lus10005386	AT1G74320	Anther	Protein kinase superfamily protein
Lus10005412	AT1G78580	Anther	trehalose-6-phosphate synthase
Lus10005414	AT5G45670	Anther	GDSL-like Lipase/Acylhydrolase superfamily protein
Lus10005431	AT3G57430	Anther	Tetratricopeptide repeat (TPR)-like superfamily protein
Lus10005432	AT1G07710	Anther	Ankyrin repeat family protein
Lus10005434	AT2G28630	Anther	3-ketoacyl-CoA synthase 12
Lus10005439	AT5G41040	Anther	HXXXD-type acyl-transferase family protein
Lus10005443	AT3G46060	Anther	RAB GTPase homolog 8A
Lus10005457	AT3G12110	Anther	actin-11
Lus10005464	AT2G29050	Anther	RHOMBOID-like 1
Lus10005466	AT5G25360	Anther	NA
Lus10005469	NA	Anther	NA
Lus10005511	NA	Anther	NA
Lus10005521	AT1G54560	Anther	Myosin family protein with Dil domain
Lus10005531	AT3G04620	Anther	Alba DNA/RNA-binding protein
Lus10005536	AT5G28690	Anther	Protein of unknown function (DUF1685)
Lus10005541	AT1G28270	Anther	ralf-like 4
Lus10005603	AT5G14940	Anther	Major facilitator superfamily protein
Lus10005627	AT4G35790	Anther	phospholipase D delta
Lus10005655	NA	Anther	NA
Lus10005656	AT1G22430	Anther	GroES-like zinc-binding dehydrogenase family protein
Lus10005661	AT5G17540	Anther	HXXXD-type acyl-transferase family protein
Lus10005670	AT1G24190	Anther	SIN3-like 3
Lus10005678	AT4G33230	Anther	Plant invertase/pectin methylesterase inhibitor superfamily
Lus10005684	AT3G45400	Anther	exostosin family protein
Lus10005700	AT5G56520	Anther	NA
Lus10005725	NA	Anther	NA
Lus10005733	AT4G24580	Anther	Rho GTPase activation protein (RhoGAP) with PH domain
Lus10005734	NA	Anther	NA
Lus10005766	AT3G61040	Anther	cytochrome P450, family 76, subfamily C, polypeptide 7
Lus10005788	AT5G64790	Anther	O-Glycosyl hydrolases family 17 protein
Lus10005832	NA	Anther	NA
Lus10005852	NA	Anther	NA
Lus10005863	AT2G29670	Anther	Tetratricopeptide repeat (TPR)-like superfamily protein
Lus10005869	AT5G58880	Anther	NA
Lus10005912	NA	Anther	NA
Lus10005935	AT5G50800	Anther	Nodulin MtN3 family protein
Lus10005983	AT3G18750	Anther	with no lysine (K) kinase 6
Lus10006021	AT5G12000	Anther	Protein kinase protein with adenine nucleotide alpha hydrolases-like domain
Lus10006043	AT5G11650	Anther	alpha/beta-Hydrolases superfamily protein
Lus10006065	AT1G35670	Anther	calcium-dependent protein kinase 2
Lus10006072	AT1G71900	Anther	Protein of unknown function (DUF803)
Lus10006093	AT2G38500	Anther	2-oxoglutarate (2OG) and Fe(II)-dependent oxygenase superfamily protein
Lus10006097	AT4G29090	Anther	Ribonuclease H-like superfamily protein
Lus10006098	NA	Anther	NA
Lus10006124	AT3G22520	Anther	NA
Lus10006158	AT5G09360	Anther	laccase 14
Lus10006177	AT4G32480	Anther	Protein of unknown function (DUF506)
Lus10006179	AT1G71520	Anther	Integrase-type DNA-binding superfamily protein
Lus10006193	AT5G11100	Anther	Calcium-dependent lipid-binding (CaLB domain) family protein
Lus10006195	AT5G42800	Anther	dihydroflavonol 4-reductase
Lus10006196	AT2G25290	Anther	Octicosapeptide/Phox/Bem1p (PB1) domain-containing protein / tetratricopeptide repeat (TPR)-containing protein
Lus10006199	AT1G70560	Anther	tryptophan aminotransferase of Arabidopsis 1
Lus10006213	AT1G35467	Anther	RALF-like 5
Lus10006219	AT1G24430	Anther	HXXXD-type acyl-transferase family protein
Lus10006239	NA	Anther	NA
Lus10006283	NA	Anther	NA
Lus10006294	NA	Anther	NA
Lus10006315	AT4G11720	Anther	hapless 2
Lus10006360	AT3G07680	Anther	emp24/gp25L/p24 family/GOLD family protein
Lus10006361	AT5G55850	Anther	RPM1-interacting protein 4 (RIN4) family protein
Lus10006396	AT3G07810	Anther	RNA-binding (RRM/RBD/RNP motifs) family protein
Lus10006407	AT5G35700	Anther	fimbrin-like protein 2
Lus10006428	AT1G67540	Anther	NA
Lus10006505	AT2G04160	Anther	Subtilisin-like serine endopeptidase family protein
Lus10006510	AT3G62830	Anther	NAD(P)-binding Rossmann-fold superfamily protein
Lus10006526	NA	Anther	NA
Lus10006558	AT2G30580	Anther	DREB2A-interacting protein 2
Lus10006560	AT1G08790	Anther	Protein of unknown function (DUF1685)
Lus10006564	AT3G04620	Anther	Alba DNA/RNA-binding protein
Lus10006584	NA	Anther	NA
Lus10006603	AT3G22750	Anther	Protein kinase superfamily protein
Lus10006626	AT1G26850	Anther	S-adenosyl-L-methionine-dependent methyltransferases superfamily protein
Lus10006655	AT2G26610	Anther	Transducin family protein / WD-40 repeat family protein
Lus10006678	AT1G12480	Anther	C4-dicarboxylate transporter/malic acid transport protein
Lus10006679	AT5G66870	Anther	ASYMMETRIC LEAVES 2-like 1
Lus10006697	AT4G12560	Anther	F-box and associated interaction domains-containing protein
Lus10006709	AT4G22880	Anther	leucoanthocyanidin dioxygenase
Lus10006726	AT1G61330	Anther	FBD, F-box and Leucine Rich Repeat domains containing protein
Lus10006735	AT1G61290	Anther	syntaxin of plants 124
Lus10006753	AT4G21220	Anther	Trimeric LpxA-like enzymes superfamily protein
Lus10006763	AT4G04900	Anther	ROP-interactive CRIB motif-containing protein 10
Lus10006775	AT1G61930	Anther	Protein of unknown function, DUF584
Lus10006811	AT5G64790	Anther	O-Glycosyl hydrolases family 17 protein
Lus10006846	AT2G19770	Anther	profilin 5
Lus10006857	AT2G25930	Anther	hydroxyproline-rich glycoprotein family protein
Lus10006858	AT2G44220	Anther	Protein of Unknown Function (DUF239)
Lus10006881	AT1G17500	Anther	ATPase E1-E2 type family protein / haloacid dehalogenase-like hydrolase family protein
Lus10006885	AT2G23910	Anther	NAD(P)-binding Rossmann-fold superfamily protein
Lus10006925	AT4G02780	Anther	Terpenoid cyclases/Protein prenyltransferases superfamily protein
Lus10006932	NA	Anther	NA
Lus10006940	AT3G05610	Anther	Plant invertase/pectin methylesterase inhibitor superfamily
Lus10006946	AT2G34930	Anther	disease resistance family protein / LRR family protein
Lus10006987	AT5G57685	Anther	glutamine dumper 3
Lus10007023	AT1G12480	Anther	C4-dicarboxylate transporter/malic acid transport protein
Lus10007024	AT5G66870	Anther	ASYMMETRIC LEAVES 2-like 1
Lus10007033	AT5G67360	Anther	Subtilase family protein
Lus10007040	AT3G06240	Anther	F-box family protein
Lus10007068	AT1G29510	Anther	SAUR-like auxin-responsive protein family
Lus10007101	AT2G31220	Anther	basic helix-loop-helix (bHLH) DNA-binding superfamily protein
Lus10007110	AT2G14610	Anther	pathogenesis-related gene 1
Lus10007116	NA	Anther	NA
Lus10007117	AT3G07130	Anther	purple acid phosphatase 15
Lus10007123	AT1G24560	Anther	NA
Lus10007129	AT4G13630	Anther	Protein of unknown function, DUF593
Lus10007142	ATCG00860	Anther	Chloroplast Ycf2;ATPase, AAA type, core
Lus10007157	AT1G75160	Anther	Protein of unknown function (DUF620)
Lus10007160	NA	Anther	NA
Lus10007175	AT5G27260	Anther	NA
Lus10007177	NA	Anther	NA
Lus10007209	AT1G27680	Anther	ADPGLC-PPase large subunit
Lus10007256	AT5G39865	Anther	Glutaredoxin family protein
Lus10007266	NA	Anther	NA
Lus10007281	AT5G45840	Anther	Leucine-rich repeat protein kinase family protein
Lus10007283	AT5G45820	Anther	CBL-interacting protein kinase 20
Lus10007326	AT1G29860	Anther	WRKY DNA-binding protein 71
Lus10007368	AT2G30900	Anther	TRICHOME BIREFRINGENCE-LIKE 43
Lus10007371	AT5G55690	Anther	MADS-box transcription factor family protein
Lus10007372	AT1G73370	Anther	sucrose synthase 6
Lus10007389	AT3G13940	Anther	DNA binding;DNA-directed RNA polymerases
Lus10007434	AT1G59610	Anther	dynamin-like 3
Lus10007460	AT5G11710	Anther	ENTH/VHS family protein
Lus10007469	AT5G09500	Anther	Ribosomal protein S19 family protein
Lus10007475	AT5G47470	Anther	Nodulin MtN21 /EamA-like transporter family protein
Lus10007520	AT2G40280	Anther	S-adenosyl-L-methionine-dependent methyltransferases superfamily protein
Lus10007566	AT5G53820	Anther	Late embryogenesis abundant protein (LEA) family protein
Lus10007595	AT5G45550	Anther	Mob1/phocein family protein
Lus10007598	NA	Anther	NA
Lus10007640	AT4G21200	Anther	gibberellin 2-oxidase 8
Lus10007671	AT4G13260	Anther	Flavin-binding monooxygenase family protein
Lus10007703	AT5G57820	Anther	zinc ion binding
Lus10007704	AT4G30780	Anther	NA
Lus10007708	AT1G48120	Anther	hydrolases;protein serine/threonine phosphatases
Lus10007712	NA	Anther	NA
Lus10007715	AT4G07960	Anther	Cellulose-synthase-like C12
Lus10007718	AT1G58440	Anther	FAD/NAD(P)-binding oxidoreductase family protein
Lus10007735	AT4G37630	Anther	cyclin d5;1
Lus10007777	AT5G28540	Anther	heat shock protein 70 (Hsp 70) family protein
Lus10007778	AT5G42020	Anther	Heat shock protein 70 (Hsp 70) family protein
Lus10007780	NA	Anther	NA
Lus10007783	AT5G24320	Anther	Transducin/WD40 repeat-like superfamily protein
Lus10007844	AT4G17486	Anther	PPPDE putative thiol peptidase family protein
Lus10007856	AT1G01460	Anther	Phosphatidylinositol-4-phosphate 5-kinase, core
Lus10007859	AT4G01140	Anther	Protein of unknown function (DUF1191)
Lus10007902	AT1G17860	Anther	Kunitz family trypsin and protease inhibitor protein
Lus10007912	AT1G01500	Anther	Erythronate-4-phosphate dehydrogenase family protein
Lus10008035	AT2G25290	Anther	Octicosapeptide/Phox/Bem1p (PB1) domain-containing protein / tetratricopeptide repeat (TPR)-containing protein
Lus10008048	AT5G20410	Anther	monogalactosyldiacylglycerol synthase 2
Lus10008057	AT5G20270	Anther	heptahelical transmembrane protein1
Lus10008063	AT1G30810	Anther	Transcription factor jumonji (jmj) family protein / zinc finger (C5HC2 type) family protein
Lus10008069	NA	Anther	NA
Lus10008082	AT2G25600	Anther	Shaker pollen inward K+ channel
Lus10008083	AT1G15460	Anther	HCO3- transporter family
Lus10008121	AT3G14075	Anther	Mono-/di-acylglycerol lipase, N-terminal;Lipase, class 3
Lus10008128	AT1G72460	Anther	Leucine-rich repeat protein kinase family protein
Lus10008139	AT3G28860	Anther	ATP binding cassette subfamily B19
Lus10008142	AT1G54070	Anther	Dormancy/auxin associated family protein
Lus10008162	AT1G60370	Anther	F-box and associated interaction domains-containing protein
Lus10008172	AT1G56290	Anther	CwfJ-like family protein
Lus10008201	AT4G02250	Anther	Plant invertase/pectin methylesterase inhibitor superfamily protein
Lus10008211	NA	Anther	NA
Lus10008212	AT1G28220	Anther	purine permease 3
Lus10008243	AT4G28556	Anther	PAK-box/P21-Rho-binding family protein
Lus10008244	AT2G33470	Anther	glycolipid transfer protein 1
Lus10008249	NA	Anther	NA
Lus10008263	AT1G71680	Anther	Transmembrane amino acid transporter family protein
Lus10008280	NA	Anther	NA
Lus10008292	NA	Anther	NA
Lus10008298	AT4G10440	Anther	S-adenosyl-L-methionine-dependent methyltransferases superfamily protein
Lus10008300	NA	Anther	NA
Lus10008330	AT2G43900	Anther	Endonuclease/exonuclease/phosphatase family protein
Lus10008350	AT2G31800	Anther	Integrin-linked protein kinase family
Lus10008379	NA	Anther	NA
Lus10008385	NA	Anther	NA
Lus10008386	NA	Anther	NA
Lus10008390	AT1G72880	Anther	Survival protein SurE-like phosphatase/nucleotidase
Lus10008400	AT3G43720	Anther	Bifunctional inhibitor/lipid-transfer protein/seed storage 2S albumin superfamily protein
Lus10008434	AT5G04885	Anther	Glycosyl hydrolase family protein
Lus10008439	AT5G06570	Anther	alpha/beta-Hydrolases superfamily protein
Lus10008443	AT4G19170	Anther	nine-cis-epoxycarotenoid dioxygenase 4
Lus10008446	AT2G27180	Anther	NA
Lus10008453	AT5G54010	Anther	UDP-Glycosyltransferase superfamily protein
Lus10008455	NA	Anther	NA
Lus10008466	AT5G12000	Anther	Protein kinase protein with adenine nucleotide alpha hydrolases-like domain
Lus10008476	AT3G61230	Anther	GATA type zinc finger transcription factor family protein
Lus10008479	AT1G17710	Anther	Pyridoxal phosphate phosphatase-related protein
Lus10008485	AT3G14260	Anther	Protein of unknown function (DUF567)
Lus10008538	AT4G35160	Anther	O-methyltransferase family protein
Lus10008539	AT1G52190	Anther	Major facilitator superfamily protein
Lus10008542	AT2G24370	Anther	Protein kinase protein with adenine nucleotide alpha hydrolases-like domain
Lus10008546	AT2G07180	Anther	Protein kinase superfamily protein
Lus10008555	AT3G13050	Anther	Major facilitator superfamily protein
Lus10008557	AT1G33340	Anther	ENTH/ANTH/VHS superfamily protein
Lus10008609	AT1G16760	Anther	Protein kinase protein with adenine nucleotide alpha hydrolases-like domain
Lus10008610	AT2G24370	Anther	Protein kinase protein with adenine nucleotide alpha hydrolases-like domain
Lus10008627	AT2G02800	Anther	protein kinase 2B
Lus10008629	AT3G47870	Anther	LOB domain-containing protein 27
Lus10008647	AT2G36530	Anther	Enolase
Lus10008651	AT3G07960	Anther	Phosphatidylinositol-4-phosphate 5-kinase family protein
Lus10008675	AT1G74320	Anther	Protein kinase superfamily protein
Lus10008692	AT5G09490	Anther	Ribosomal protein S19 family protein
Lus10008706	AT5G07050	Anther	nodulin MtN21 /EamA-like transporter family protein
Lus10008714	AT1G28220	Anther	purine permease 3
Lus10008722	AT4G24380	Anther	NA
Lus10008762	AT2G27110	Anther	FAR1-related sequence 3
Lus10008807	AT4G32060	Anther	calcium-binding EF hand family protein
Lus10008821	AT5G54062	Anther	NA
Lus10008842	AT1G57680	Anther	NA
Lus10008880	AT5G55980	Anther	serine-rich protein-related
Lus10008887	AT3G23730	Anther	xyloglucan endotransglucosylase/hydrolase 16
Lus10008888	AT4G14130	Anther	xyloglucan endotransglucosylase/hydrolase 15
Lus10008915	AT1G12450	Anther	SNARE associated Golgi protein family
Lus10008925	AT1G09600	Anther	Protein kinase superfamily protein
Lus10008938	AT2G45550	Anther	cytochrome P450, family 76, subfamily C, polypeptide 4
Lus10008984	AT2G36380	Anther	pleiotropic drug resistance 6
Lus10009028	AT1G63640	Anther	P-loop nucleoside triphosphate hydrolases superfamily protein with CH (Calponin Homology) domain
Lus10009033	AT3G18360	Anther	VQ motif-containing protein
Lus10009041	AT1G73480	Anther	alpha/beta-Hydrolases superfamily protein
Lus10009063	AT2G37370	Anther	NA
Lus10009068	AT3G09590	Anther	CAP (Cysteine-rich secretory proteins, Antigen 5, and Pathogenesis-related 1 protein) superfamily protein
Lus10009086	AT3G08860	Anther	PYRIMIDINE 4
Lus10009101	NA	Anther	NA
Lus10009110	AT1G23200	Anther	Plant invertase/pectin methylesterase inhibitor superfamily
Lus10009124	AT3G03430	Anther	Calcium-binding EF-hand family protein
Lus10009129	AT1G66370	Anther	myb domain protein 113
Lus10009142	NA	Anther	NA
Lus10009153	AT3G03530	Anther	non-specific phospholipase C4
Lus10009171	AT5G57510	Anther	NA
Lus10009192	AT2G44310	Anther	Calcium-binding EF-hand family protein
Lus10009207	NA	Anther	NA
Lus10009257	AT4G01660	Anther	ABC transporter 1
Lus10009258	AT3G48750	Anther	cell division control 2
Lus10009278	AT2G45120	Anther	C2H2-like zinc finger protein
Lus10009288	AT4G00110	Anther	UDP-D-glucuronate 4-epimerase 3
Lus10009292	AT5G03250	Anther	Phototropic-responsive NPH3 family protein
Lus10009293	AT1G02010	Anther	secretory 1A
Lus10009337	AT2G23660	Anther	LOB domain-containing protein 10
Lus10009339	AT5G66850	Anther	mitogen-activated protein kinase kinase kinase 5
Lus10009387	AT5G22740	Anther	cellulose synthase-like A02
Lus10009427	AT4G09570	Anther	calcium-dependent protein kinase 4
Lus10009447	AT3G09200	Anther	Ribosomal protein L10 family protein
Lus10009452	AT4G25950	Anther	vacuolar ATP synthase G3
Lus10009464	AT1G71530	Anther	Protein kinase superfamily protein
Lus10009516	AT1G22440	Anther	Zinc-binding alcohol dehydrogenase family protein
Lus10009517	AT1G22440	Anther	Zinc-binding alcohol dehydrogenase family protein
Lus10009562	AT4G12910	Anther	serine carboxypeptidase-like 20
Lus10009592	AT3G25250	Anther	AGC (cAMP-dependent, cGMP-dependent and protein kinase C) kinase family protein
Lus10009605	AT3G07840	Anther	Pectin lyase-like superfamily protein
Lus10009606	AT3G07840	Anther	Pectin lyase-like superfamily protein
Lus10009607	AT1G18520	Anther	tetraspanin11
Lus10009666	AT1G73860	Anther	P-loop containing nucleoside triphosphate hydrolases superfamily protein
Lus10009667	AT1G73860	Anther	P-loop containing nucleoside triphosphate hydrolases superfamily protein
Lus10009668	AT1G73860	Anther	P-loop containing nucleoside triphosphate hydrolases superfamily protein
Lus10009687	NA	Anther	NA
Lus10009690	AT2G26870	Anther	non-specific phospholipase C2
Lus10009725	AT4G26850	Anther	mannose-1-phosphate guanylyltransferase (GDP)s;GDP-galactose:mannose-1-phosphate guanylyltransferases;GDP-galactose:glucose-1-phosphate guanylyltransferases;GDP-galactose:myoinositol-1-phosphate guanylyltransferases;glucose-1-phosphate guanylyltransferase
Lus10009733	AT1G08860	Anther	Calcium-dependent phospholipid-binding Copine family protein
Lus10009741	NA	Anther	NA
Lus10009742	NA	Anther	NA
Lus10009775	AT1G02030	Anther	C2H2-like zinc finger protein
Lus10009794	AT3G43860	Anther	glycosyl hydrolase 9A4
Lus10009800	NA	Anther	NA
Lus10009813	AT4G01030	Anther	pentatricopeptide (PPR) repeat-containing protein
Lus10009844	AT2G40390	Anther	NA
Lus10009846	AT5G22900	Anther	cation/H+ exchanger 3
Lus10009850	NA	Anther	NA
Lus10009866	AT4G01575	Anther	serine protease inhibitor, Kazal-type family protein
Lus10009892	NA	Anther	NA
Lus10009894	AT2G40116	Anther	Phosphoinositide-specific phospholipase C family protein
Lus10009895	AT1G16760	Anther	Protein kinase protein with adenine nucleotide alpha hydrolases-like domain
Lus10009896	AT2G24370	Anther	Protein kinase protein with adenine nucleotide alpha hydrolases-like domain
Lus10009937	AT5G05340	Anther	Peroxidase superfamily protein
Lus10009941	AT5G19855	Anther	Chaperonin-like RbcX protein
Lus10009947	AT5G19450	Anther	calcium-dependent protein kinase 19
Lus10010002	AT3G14300	Anther	pectinesterase family protein
Lus10010018	AT4G02160	Anther	NA
Lus10010025	AT3G62660	Anther	galacturonosyltransferase-like 7
Lus10010034	NA	Anther	NA
Lus10010039	NA	Anther	NA
Lus10010057	NA	Anther	NA
Lus10010058	NA	Anther	NA
Lus10010068	AT3G62150	Anther	P-glycoprotein 21
Lus10010088	AT1G27680	Anther	ADPGLC-PPase large subunit
Lus10010094	AT4G01575	Anther	serine protease inhibitor, Kazal-type family protein
Lus10010128	NA	Anther	NA
Lus10010130	AT2G46300	Anther	Late embryogenesis abundant (LEA) hydroxyproline-rich glycoprotein family
Lus10010140	AT1G01470	Anther	Late embryogenesis abundant protein
Lus10010155	AT5G23390	Anther	Plant protein of unknown function (DUF639)
Lus10010171	AT3G19970	Anther	alpha/beta-Hydrolases superfamily protein
Lus10010221	AT5G17680	Anther	disease resistance protein (TIR-NBS-LRR class), putative
Lus10010224	AT3G56140	Anther	Protein of unknown function (DUF399 and DUF3411)
Lus10010225	AT2G40390	Anther	NA
Lus10010229	AT1G64940	Anther	cytochrome P450, family 87, subfamily A, polypeptide 6
Lus10010256	NA	Anther	NA
Lus10010281	AT2G47770	Anther	TSPO(outer membrane tryptophan-rich sensory protein)-related
Lus10010287	AT4G01575	Anther	serine protease inhibitor, Kazal-type family protein
Lus10010327	NA	Anther	NA
Lus10010337	AT1G55570	Anther	SKU5 similar 12
Lus10010338	AT1G55570	Anther	SKU5 similar 12
Lus10010357	AT3G11770	Anther	Polynucleotidyl transferase, ribonuclease H-like superfamily protein
Lus10010358	AT3G13400	Anther	SKU5 similar 13
Lus10010365	AT1G58520	Anther	lipases;hydrolases, acting on ester bonds
Lus10010391	AT4G37390	Anther	Auxin-responsive GH3 family protein
Lus10010392	AT4G24204	Anther	RING/U-box superfamily protein
Lus10010439	AT3G56640	Anther	exocyst complex component sec15A
Lus10010451	AT5G38760	Anther	Late embryogenesis abundant protein (LEA) family protein
Lus10010455	AT1G10200	Anther	GATA type zinc finger transcription factor family protein
Lus10010491	AT3G07880	Anther	Immunoglobulin E-set superfamily protein
Lus10010501	AT4G16480	Anther	inositol transporter 4
Lus10010521	AT5G19280	Anther	kinase associated protein phosphatase
Lus10010596	NA	Anther	NA
Lus10010601	NA	Anther	NA
Lus10010624	AT3G51150	Anther	ATP binding microtubule motor family protein
Lus10010627	AT2G32450	Anther	Calcium-binding tetratricopeptide family protein
Lus10010643	AT5G44440	Anther	FAD-binding Berberine family protein
Lus10010708	AT1G60010	Anther	NA
Lus10010716	AT1G24110	Anther	Peroxidase superfamily protein
Lus10010737	AT1G59820	Anther	aminophospholipid ATPase 3
Lus10010739	AT4G24430	Anther	Rhamnogalacturonate lyase family protein
Lus10010746	AT2G14095	Anther	NA
Lus10010750	AT1G09930	Anther	oligopeptide transporter 2
Lus10010751	AT2G04305	Anther	Magnesium transporter CorA-like family protein
Lus10010757	AT1G28220	Anther	purine permease 3
Lus10010760	AT5G09550	Anther	GDP dissociation inhibitor family protein / Rab GTPase activator family protein
Lus10010780	AT4G30710	Anther	Family of unknown function (DUF566)
Lus10010798	AT5G27260	Anther	NA
Lus10010811	AT1G75160	Anther	Protein of unknown function (DUF620)
Lus10010825	NA	Anther	NA
Lus10010826	NA	Anther	NA
Lus10010847	NA	Anther	NA
Lus10010852	AT3G09320	Anther	DHHC-type zinc finger family protein
Lus10010863	AT3G54420	Anther	homolog of carrot EP3-3 chitinase
Lus10010886	AT3G51490	Anther	tonoplast monosaccharide transporter3
Lus10010896	AT5G63770	Anther	diacylglycerol kinase 2
Lus10010898	AT1G09330	Anther	NA
Lus10010900	AT1G56560	Anther	Plant neutral invertase family protein
Lus10010906	AT3G17120	Anther	NA
Lus10010957	AT3G03250	Anther	UDP-GLUCOSE PYROPHOSPHORYLASE 1
Lus10011004	AT5G47180	Anther	Plant VAMP (vesicle-associated membrane protein) family protein
Lus10011019	AT4G17610	Anther	tRNA/rRNA methyltransferase (SpoU) family protein
Lus10011034	AT2G35190	Anther	novel plant snare 11
Lus10011058	AT1G32450	Anther	nitrate transporter 1.5
Lus10011063	AT4G17720	Anther	RNA-binding (RRM/RBD/RNP motifs) family protein
Lus10011066	AT4G26466	Anther	lorelei
Lus10011075	NA	Anther	NA
Lus10011096	AT3G24530	Anther	AAA-type ATPase family protein / ankyrin repeat family protein
Lus10011097	AT3G24530	Anther	AAA-type ATPase family protein / ankyrin repeat family protein
Lus10011109	AT5G19580	Anther	glyoxal oxidase-related protein
Lus10011110	AT5G19580	Anther	glyoxal oxidase-related protein
Lus10011111	AT5G19580	Anther	glyoxal oxidase-related protein
Lus10011139	AT4G29340	Anther	profilin 4
Lus10011140	AT4G29270	Anther	HAD superfamily, subfamily IIIB acid phosphatase
Lus10011148	AT3G20530	Anther	Protein kinase superfamily protein
Lus10011159	AT4G27100	Anther	Ypt/Rab-GAP domain of gyp1p superfamily protein
Lus10011160	AT3G20580	Anther	COBRA-like protein 10 precursor
Lus10011168	AT5G54650	Anther	formin homology5
Lus10011179	AT1G03700	Anther	Uncharacterised protein family (UPF0497)
Lus10011189	AT4G04930	Anther	fatty acid desaturase family protein
Lus10011206	AT1G61050	Anther	alpha 1,4-glycosyltransferase family protein
Lus10011209	AT4G04980	Anther	NA
Lus10011215	AT1G61110	Anther	NAC domain containing protein 25
Lus10011232	AT1G11190	Anther	bifunctional nuclease i
Lus10011244	AT1G61290	Anther	syntaxin of plants 124
Lus10011304	AT2G42320	Anther	nucleolar protein gar2-related
Lus10011315	AT1G49340	Anther	Phosphatidylinositol 3- and 4-kinase family protein
Lus10011324	AT1G22730	Anther	MA3 domain-containing protein
Lus10011334	AT5G13150	Anther	exocyst subunit exo70 family protein C1
Lus10011360	AT1G67330	Anther	Protein of unknown function (DUF579)
Lus10011396	AT1G24470	Anther	beta-ketoacyl reductase 2
Lus10011451	AT1G79900	Anther	Mitochondrial substrate carrier family protein
Lus10011452	NA	Anther	NA
Lus10011453	NA	Anther	NA
Lus10011455	AT1G79910	Anther	Regulator of Vps4 activity in the MVB pathway protein
Lus10011472	AT1G02205	Anther	Fatty acid hydroxylase superfamily
Lus10011505	AT5G67240	Anther	small RNA degrading nuclease 3
Lus10011513	AT5G43100	Anther	Eukaryotic aspartyl protease family protein
Lus10011522	AT4G37640	Anther	calcium ATPase 2
Lus10011582	AT4G37870	Anther	phosphoenolpyruvate carboxykinase 1
Lus10011584	AT4G37840	Anther	hexokinase-like 3
Lus10011610	NA	Anther	NA
Lus10011617	NA	Anther	NA
Lus10011646	AT1G13040	Anther	Pentatricopeptide repeat (PPR-like) superfamily protein
Lus10011648	AT1G53200	Anther	NA
Lus10011655	AT2G26490	Anther	Transducin/WD40 repeat-like superfamily protein
Lus10011661	NA	Anther	NA
Lus10011682	AT2G25737	Anther	Sulfite exporter TauE/SafE family protein
Lus10011704	NA	Anther	NA
Lus10011712	NA	Anther	NA
Lus10011730	AT4G37750	Anther	Integrase-type DNA-binding superfamily protein
Lus10011736	AT2G33100	Anther	cellulose synthase-like D1
Lus10011737	AT1G04760	Anther	vesicle-associated membrane protein 726
Lus10011772	AT2G13560	Anther	NAD-dependent malic enzyme 1
Lus10011785	AT2G33420	Anther	Protein of unknown function (DUF810)
Lus10011805	AT2G33460	Anther	ROP-interactive CRIB motif-containing protein 1
Lus10011810	AT3G23350	Anther	ENTH/VHS family protein
Lus10011828	AT2G44480	Anther	beta glucosidase 17
Lus10011832	NA	Anther	NA
Lus10011866	AT3G07070	Anther	Protein kinase superfamily protein
Lus10011889	AT4G13230	Anther	Late embryogenesis abundant protein (LEA) family protein
Lus10011896	AT2G06090	Anther	Plant self-incompatibility protein S1 family
Lus10011903	AT5G62440	Anther	Protein of unknown function (DUF3223)
Lus10011982	AT4G30270	Anther	xyloglucan endotransglucosylase/hydrolase 24
Lus10011986	AT1G17020	Anther	senescence-related gene 1
Lus10011992	NA	Anther	NA
Lus10011993	AT1G29640	Anther	Protein of unknown function, DUF584
Lus10011999	AT5G45670	Anther	GDSL-like Lipase/Acylhydrolase superfamily protein
Lus10012032	AT3G12160	Anther	RAB GTPase homolog A4D
Lus10012043	AT2G15900	Anther	Phox-associated domain;Phox-like;Sorting nexin, C-terminal
Lus10012047	AT3G19020	Anther	Leucine-rich repeat (LRR) family protein
Lus10012050	AT4G33950	Anther	Protein kinase superfamily protein
Lus10012058	AT3G19090	Anther	RNA-binding protein
Lus10012077	AT5G27260	Anther	NA
Lus10012090	AT3G49870	Anther	ADP-ribosylation factor-like A1C
Lus10012106	AT5G04200	Anther	metacaspase 9
Lus10012119	AT5G16910	Anther	cellulose-synthase like D2
Lus10012150	AT5G45550	Anther	Mob1/phocein family protein
Lus10012179	AT5G38760	Anther	Late embryogenesis abundant protein (LEA) family protein
Lus10012204	AT1G22730	Anther	MA3 domain-containing protein
Lus10012205	AT1G22730	Anther	MA3 domain-containing protein
Lus10012218	AT5G36250	Anther	Protein phosphatase 2C family protein
Lus10012238	AT3G51770	Anther	tetratricopeptide repeat (TPR)-containing protein
Lus10012260	AT5G42340	Anther	Plant U-Box 15
Lus10012285	AT2G38910	Anther	calcium-dependent protein kinase 20
Lus10012315	AT3G07680	Anther	emp24/gp25L/p24 family/GOLD family protein
Lus10012316	AT5G55850	Anther	RPM1-interacting protein 4 (RIN4) family protein
Lus10012348	AT3G07810	Anther	RNA-binding (RRM/RBD/RNP motifs) family protein
Lus10012361	AT5G35700	Anther	fimbrin-like protein 2
Lus10012367	AT3G19610	Anther	Plant protein of unknown function (DUF936)
Lus10012381	AT1G03290	Anther	NA
Lus10012398	NA	Anther	NA
Lus10012422	NA	Anther	NA
Lus10012473	AT1G77020	Anther	DNAJ heat shock N-terminal domain-containing protein
Lus10012480	NA	Anther	NA
Lus10012481	AT3G49720	Anther	NA
Lus10012489	AT1G02790	Anther	polygalacturonase 4
Lus10012510	AT3G51770	Anther	tetratricopeptide repeat (TPR)-containing protein
Lus10012511	AT3G51770	Anther	tetratricopeptide repeat (TPR)-containing protein
Lus10012515	AT1G78610	Anther	mechanosensitive channel of small conductance-like 6
Lus10012516	AT1G78610	Anther	mechanosensitive channel of small conductance-like 6
Lus10012556	AT3G02040	Anther	senescence-related gene 3
Lus10012584	AT3G19340	Anther	Protein of unknown function (DUF3754)
Lus10012635	AT2G46320	Anther	Mitochondrial substrate carrier family protein
Lus10012639	NA	Anther	NA
Lus10012660	NA	Anther	NA
Lus10012665	AT1G49740	Anther	PLC-like phosphodiesterases superfamily protein
Lus10012673	NA	Anther	NA
Lus10012675	AT3G19270	Anther	cytochrome P450, family 707, subfamily A, polypeptide 4
Lus10012686	AT1G03050	Anther	ENTH/ANTH/VHS superfamily protein
Lus10012693	AT1G25270	Anther	nodulin MtN21 /EamA-like transporter family protein
Lus10012699	AT4G35790	Anther	phospholipase D delta
Lus10012709	AT3G51490	Anther	tonoplast monosaccharide transporter3
Lus10012719	AT5G63770	Anther	diacylglycerol kinase 2
Lus10012720	AT2G22620	Anther	Rhamnogalacturonate lyase family protein
Lus10012727	AT5G65530	Anther	Protein kinase superfamily protein
Lus10012730	AT2G22560	Anther	Kinase interacting (KIP1-like) family protein
Lus10012743	AT1G03940	Anther	HXXXD-type acyl-transferase family protein
Lus10012765	AT3G06260	Anther	galacturonosyltransferase-like 4
Lus10012776	AT5G18910	Anther	Protein kinase superfamily protein
Lus10012780	AT5G18840	Anther	Major facilitator superfamily protein
Lus10012811	AT5G18650	Anther	CHY-type/CTCHY-type/RING-type Zinc finger protein
Lus10012824	AT5G15240	Anther	Transmembrane amino acid transporter family protein
Lus10012825	AT2G02970	Anther	GDA1/CD39 nucleoside phosphatase family protein
Lus10012826	AT2G02960	Anther	RING/FYVE/PHD zinc finger superfamily protein
Lus10012859	AT3G08710	Anther	thioredoxin H-type 9
Lus10012881	AT2G40620	Anther	Basic-leucine zipper (bZIP) transcription factor family protein
Lus10012923	AT4G26260	Anther	myo-inositol oxygenase 4
Lus10012935	AT4G29340	Anther	profilin 4
Lus10012941	AT3G04550	Anther	NA
Lus10012979	AT5G19580	Anther	glyoxal oxidase-related protein
Lus10012980	AT1G67290	Anther	glyoxal oxidase-related protein
Lus10012981	AT1G67290	Anther	glyoxal oxidase-related protein
Lus10012992	AT1G70300	Anther	K+ uptake permease 6
Lus10013013	AT1G70460	Anther	root hair specific 10
Lus10013014	AT1G23540	Anther	Protein kinase superfamily protein
Lus10013043	AT1G23350	Anther	Plant invertase/pectin methylesterase inhibitor superfamily protein
Lus10013059	AT3G30530	Anther	basic leucine-zipper 42
Lus10013079	AT3G27820	Anther	monodehydroascorbate reductase 4
Lus10013092	AT1G65590	Anther	beta-hexosaminidase 3
Lus10013107	AT1G30620	Anther	NAD(P)-binding Rossmann-fold superfamily protein
Lus10013115	AT2G25600	Anther	Shaker pollen inward K+ channel
Lus10013116	AT1G15460	Anther	HCO3- transporter family
Lus10013158	AT3G14075	Anther	Mono-/di-acylglycerol lipase, N-terminal;Lipase, class 3
Lus10013165	AT5G20690	Anther	Leucine-rich repeat protein kinase family protein
Lus10013180	AT1G54070	Anther	Dormancy/auxin associated family protein
Lus10013189	AT5G15470	Anther	galacturonosyltransferase 14
Lus10013200	AT1G76520	Anther	Auxin efflux carrier family protein
Lus10013211	AT2G33670	Anther	Seven transmembrane MLO family protein
Lus10013221	AT4G37420	Anther	Domain of unknown function (DUF23)
Lus10013234	AT1G76270	Anther	O-fucosyltransferase family protein
Lus10013327	AT3G11660	Anther	NDR1/HIN1-like 1
Lus10013367	AT4G27570	Anther	UDP-Glycosyltransferase superfamily protein
Lus10013368	AT4G27570	Anther	UDP-Glycosyltransferase superfamily protein
Lus10013375	AT2G27180	Anther	NA
Lus10013388	AT5G04885	Anther	Glycosyl hydrolase family protein
Lus10013423	AT3G44900	Anther	cation/H+ exchanger 4
Lus10013441	AT1G50310	Anther	sugar transporter 9
Lus10013460	AT2G01480	Anther	O-fucosyltransferase family protein
Lus10013508	NA	Anther	NA
Lus10013514	NA	Anther	NA
Lus10013520	NA	Anther	NA
Lus10013528	NA	Anther	NA
Lus10013529	NA	Anther	NA
Lus10013546	AT1G78955	Anther	camelliol C synthase 1
Lus10013566	AT4G35030	Anther	Protein kinase superfamily protein
Lus10013606	AT5G22000	Anther	RING-H2 group F2A
Lus10013608	AT3G11690	Anther	NA
Lus10013634	AT5G17850	Anther	Sodium/calcium exchanger family protein
Lus10013635	AT5G17860	Anther	calcium exchanger 7
Lus10013645	AT4G27600	Anther	pfkB-like carbohydrate kinase family protein
Lus10013658	NA	Anther	NA
Lus10013669	NA	Anther	NA
Lus10013671	NA	Anther	NA
Lus10013681	AT1G29140	Anther	Pollen Ole e 1 allergen and extensin family protein
Lus10013736	AT5G19640	Anther	Major facilitator superfamily protein
Lus10013740	AT2G31945	Anther	NA
Lus10013743	NA	Anther	NA
Lus10013755	AT2G04220	Anther	Plant protein of unknown function (DUF868)
Lus10013780	AT5G48140	Anther	Pectin lyase-like superfamily protein
Lus10013789	AT5G64260	Anther	EXORDIUM like 2
Lus10013794	AT2G13620	Anther	cation/hydrogen exchanger 15
Lus10013799	AT5G03250	Anther	Phototropic-responsive NPH3 family protein
Lus10013835	AT2G42005	Anther	Transmembrane amino acid transporter family protein
Lus10013842	AT2G17290	Anther	Calcium-dependent protein kinase family protein
Lus10013851	AT4G38190	Anther	cellulose synthase like D4
Lus10013881	NA	Anther	NA
Lus10013925	AT1G22380	Anther	UDP-glucosyl transferase 85A3
Lus10013943	AT5G46060	Anther	Protein of unknown function, DUF599
Lus10013949	AT1G28510	Anther	Optic atrophy 3 protein (OPA3)
Lus10013961	AT5G60860	Anther	RAB GTPase homolog A1F
Lus10013967	AT4G28500	Anther	NAC domain containing protein 73
Lus10013970	AT4G18425	Anther	Protein of unknown function (DUF679)
Lus10013979	AT1G28420	Anther	homeobox-1
Lus10013980	NA	Anther	NA
Lus10014034	AT2G39300	Anther	NA
Lus10014057	AT3G19270	Anther	cytochrome P450, family 707, subfamily A, polypeptide 4
Lus10014087	AT5G43060	Anther	Granulin repeat cysteine protease family protein
Lus10014105	AT4G15480	Anther	UDP-Glycosyltransferase superfamily protein
Lus10014112	AT5G47900	Anther	Protein of unknown function (DUF1624)
Lus10014122	AT2G16750	Anther	Protein kinase protein with adenine nucleotide alpha hydrolases-like domain
Lus10014125	AT4G38590	Anther	beta-galactosidase 14
Lus10014126	AT2G16730	Anther	glycosyl hydrolase family 35 protein
Lus10014134	AT4G22880	Anther	leucoanthocyanidin dioxygenase
Lus10014154	AT5G01750	Anther	Protein of unknown function (DUF567)
Lus10014217	AT2G36190	Anther	cell wall invertase 4
Lus10014219	AT2G36190	Anther	cell wall invertase 4
Lus10014231	AT5G01700	Anther	Protein phosphatase 2C family protein
Lus10014234	AT2G38360	Anther	prenylated RAB acceptor 1.B4
Lus10014259	AT3G26720	Anther	Glycosyl hydrolase family 38 protein
Lus10014268	AT5G66310	Anther	ATP binding microtubule motor family protein
Lus10014274	AT3G51070	Anther	S-adenosyl-L-methionine-dependent methyltransferases superfamily protein
Lus10014299	AT2G18280	Anther	tubby like protein 2
Lus10014314	AT2G18460	Anther	like COV 3
Lus10014318	AT2G18470	Anther	roline-rich extensin-like receptor kinase 4
Lus10014319	AT3G24550	Anther	proline extensin-like receptor kinase 1
Lus10014323	AT5G66740	Anther	Protein of unknown function (DUF620)
Lus10014336	AT5G10260	Anther	RAB GTPase homolog H1E
Lus10014341	AT2G25270	Anther	NA
Lus10014396	AT1G76590	Anther	PLATZ transcription factor family protein
Lus10014404	AT2G36760	Anther	UDP-glucosyl transferase 73C2
Lus10014436	AT4G35260	Anther	isocitrate dehydrogenase 1
Lus10014447	AT2G17080	Anther	Arabidopsis protein of unknown function (DUF241)
Lus10014454	NA	Anther	NA
Lus10014459	AT4G13450	Anther	Adenine nucleotide alpha hydrolases-like superfamily protein
Lus10014466	AT1G04540	Anther	Calcium-dependent lipid-binding (CaLB domain) family protein
Lus10014478	AT1G04500	Anther	CCT motif family protein
Lus10014482	NA	Anther	NA
Lus10014525	AT2G26730	Anther	Leucine-rich repeat protein kinase family protein
Lus10014572	AT5G40670	Anther	PQ-loop repeat family protein / transmembrane family protein
Lus10014574	AT5G55850	Anther	RPM1-interacting protein 4 (RIN4) family protein
Lus10014603	AT3G04120	Anther	glyceraldehyde-3-phosphate dehydrogenase C subunit 1
Lus10014630	AT5G38435	Anther	S-protein homologue 8
Lus10014631	AT1G27730	Anther	salt tolerance zinc finger
Lus10014641	AT2G14750	Anther	APS kinase
Lus10014661	AT3G23340	Anther	casein kinase I-like 10
Lus10014664	AT4G02830	Anther	NA
Lus10014673	AT1G79460	Anther	Terpenoid cyclases/Protein prenyltransferases superfamily protein
Lus10014743	AT2G30690	Anther	Protein of unknown function, DUF593
Lus10014744	AT2G30630	Anther	P-loop containing nucleoside triphosphate hydrolases superfamily protein
Lus10014750	AT1G06780	Anther	galacturonosyltransferase 6
Lus10014753	AT3G58160	Anther	P-loop containing nucleoside triphosphate hydrolases superfamily protein
Lus10014760	AT4G00350	Anther	MATE efflux family protein
Lus10014781	AT1G01780	Anther	GATA type zinc finger transcription factor family protein
Lus10014799	AT4G33440	Anther	Pectin lyase-like superfamily protein
Lus10014820	AT1G35670	Anther	calcium-dependent protein kinase 2
Lus10014869	AT4G37390	Anther	Auxin-responsive GH3 family protein
Lus10014893	NA	Anther	NA
Lus10014894	AT4G26700	Anther	fimbrin 1
Lus10014917	AT4G31540	Anther	exocyst subunit exo70 family protein G1
Lus10014977	AT4G25590	Anther	actin depolymerizing factor 7
Lus10014979	AT1G33530	Anther	F-box family protein
Lus10015037	AT3G09550	Anther	Ankyrin repeat family protein
Lus10015038	AT3G53520	Anther	UDP-glucuronic acid decarboxylase 1
Lus10015089	NA	Anther	NA
Lus10015091	AT5G54650	Anther	formin homology5
Lus10015119	AT3G21700	Anther	Ras-related small GTP-binding family protein
Lus10015133	AT1G62280	Anther	SLAC1 homologue 1
Lus10015169	AT5G64330	Anther	Phototropic-responsive NPH3 family protein
Lus10015183	AT3G05340	Anther	Tetratricopeptide repeat (TPR)-like superfamily protein
Lus10015191	AT3G05550	Anther	Hypoxia-responsive family protein
Lus10015192	AT3G05580	Anther	Calcineurin-like metallo-phosphoesterase superfamily protein
Lus10015199	AT5G46940	Anther	Plant invertase/pectin methylesterase inhibitor superfamily protein
Lus10015211	AT3G05610	Anther	Plant invertase/pectin methylesterase inhibitor superfamily
Lus10015213	AT3G05670	Anther	RING/U-box protein
Lus10015224	AT1G07710	Anther	Ankyrin repeat family protein
Lus10015227	AT2G42760	Anther	NA
Lus10015241	AT5G45670	Anther	GDSL-like Lipase/Acylhydrolase superfamily protein
Lus10015277	AT5G45840	Anther	Leucine-rich repeat protein kinase family protein
Lus10015314	AT5G58950	Anther	Protein kinase superfamily protein
Lus10015316	AT1G28270	Anther	ralf-like 4
Lus10015335	AT4G25940	Anther	ENTH/ANTH/VHS superfamily protein
Lus10015346	AT3G28630	Anther	Protein of unknown function (DUF569)
Lus10015358	NA	Anther	NA
Lus10015359	AT3G01270	Anther	Pectate lyase family protein
Lus10015395	AT4G18425	Anther	Protein of unknown function (DUF679)
Lus10015400	AT1G28420	Anther	homeobox-1
Lus10015401	NA	Anther	NA
Lus10015412	AT5G26990	Anther	Drought-responsive family protein
Lus10015448	AT3G51150	Anther	ATP binding microtubule motor family protein
Lus10015449	AT5G42490	Anther	ATP binding microtubule motor family protein
Lus10015459	AT3G58970	Anther	magnesium transporter 6
Lus10015478	AT3G51990	Anther	Protein kinase superfamily protein
Lus10015496	AT4G30440	Anther	UDP-D-glucuronate 4-epimerase 1
Lus10015499	AT5G57800	Anther	Fatty acid hydroxylase superfamily
Lus10015503	AT5G57740	Anther	XB3 ortholog 2 in Arabidopsis thaliana
Lus10015509	AT2G18700	Anther	trehalose phosphatase/synthase 11
Lus10015527	AT5G57500	Anther	Galactosyltransferase family protein
Lus10015556	AT2G32580	Anther	Protein of unknown function (DUF1068)
Lus10015577	NA	Anther	NA
Lus10015584	AT3G26540	Anther	Tetratricopeptide repeat (TPR)-like superfamily protein
Lus10015590	AT5G24600	Anther	Protein of unknown function, DUF599
Lus10015610	AT1G72880	Anther	Survival protein SurE-like phosphatase/nucleotidase
Lus10015613	AT3G13790	Anther	Glycosyl hydrolases family 32 protein
Lus10015615	AT3G13790	Anther	Glycosyl hydrolases family 32 protein
Lus10015623	AT1G72970	Anther	Glucose-methanol-choline (GMC) oxidoreductase family protein
Lus10015632	AT1G17710	Anther	Pyridoxal phosphate phosphatase-related protein
Lus10015652	AT1G54215	Anther	proline-rich family protein
Lus10015678	AT1G72460	Anther	Leucine-rich repeat protein kinase family protein
Lus10015689	AT4G30770	Anther	Putative membrane lipoprotein
Lus10015694	NA	Anther	NA
Lus10015719	AT5G61390	Anther	Polynucleotidyl transferase, ribonuclease H-like superfamily protein
Lus10015724	AT5G07740	Anther	actin binding
Lus10015726	AT5G60440	Anther	AGAMOUS-like 62
Lus10015733	AT5G15430	Anther	Plant calmodulin-binding protein-related
Lus10015743	AT3G12910	Anther	NAC (No Apical Meristem) domain transcriptional regulator superfamily protein
Lus10015746	AT3G02100	Anther	UDP-Glycosyltransferase superfamily protein
Lus10015749	AT3G02100	Anther	UDP-Glycosyltransferase superfamily protein
Lus10015757	AT5G13150	Anther	exocyst subunit exo70 family protein C1
Lus10015803	AT3G57810	Anther	Cysteine proteinases superfamily protein
Lus10015870	AT1G02010	Anther	secretory 1A
Lus10015871	AT5G03250	Anther	Phototropic-responsive NPH3 family protein
Lus10015876	AT4G00110	Anther	UDP-D-glucuronate 4-epimerase 3
Lus10015878	AT3G25270	Anther	Ribonuclease H-like superfamily protein
Lus10015888	AT2G45120	Anther	C2H2-like zinc finger protein
Lus10015914	NA	Anther	NA
Lus10015929	NA	Anther	NA
Lus10015930	AT4G14750	Anther	IQ-domain 19
Lus10015932	AT2G05642	Anther	Nucleic acid-binding, OB-fold-like protein
Lus10015974	AT3G11980	Anther	Jojoba acyl CoA reductase-related male sterility protein
Lus10015992	AT2G38910	Anther	calcium-dependent protein kinase 20
Lus10016016	AT5G42340	Anther	Plant U-Box 15
Lus10016021	AT1G20650	Anther	Protein kinase superfamily protein
Lus10016040	AT1G20823	Anther	RING/U-box superfamily protein
Lus10016063	AT3G07600	Anther	Heavy metal transport/detoxification superfamily protein
Lus10016095	AT2G28310	Anther	Protein of unknown function (DUF707)
Lus10016115	AT5G60740	Anther	ABC transporter family protein
Lus10016152	AT3G44900	Anther	cation/H+ exchanger 4
Lus10016153	AT3G44900	Anther	cation/H+ exchanger 4
Lus10016165	AT3G10460	Anther	Plant self-incompatibility protein S1 family
Lus10016190	AT3G10660	Anther	calmodulin-domain protein kinase cdpk isoform 2
Lus10016191	AT4G35310	Anther	calmodulin-domain protein kinase 5
Lus10016195	AT5G22000	Anther	RING-H2 group F2A
Lus10016197	AT3G11690	Anther	NA
Lus10016198	AT3G52360	Anther	NA
Lus10016200	AT2G38910	Anther	calcium-dependent protein kinase 20
Lus10016203	AT5G06560	Anther	Protein of unknown function, DUF593
Lus10016218	AT3G11950	Anther	TRAF-like superfamily protein
Lus10016219	AT3G58480	Anther	calmodulin-binding family protein
Lus10016247	AT2G41970	Anther	Protein kinase superfamily protein
Lus10016259	AT3G46520	Anther	actin-12
Lus10016284	AT3G12160	Anther	RAB GTPase homolog A4D
Lus10016289	AT2G26490	Anther	Transducin/WD40 repeat-like superfamily protein
Lus10016321	AT3G06580	Anther	Mevalonate/galactokinase family protein
Lus10016347	AT3G07940	Anther	Calcium-dependent ARF-type GTPase activating protein family
Lus10016359	AT5G20410	Anther	monogalactosyldiacylglycerol synthase 2
Lus10016366	AT2G41560	Anther	autoinhibited Ca(2+)-ATPase, isoform 4
Lus10016389	AT1G09480	Anther	NAD(P)-binding Rossmann-fold superfamily protein
Lus10016400	AT5G21080	Anther	Uncharacterized protein
Lus10016403	AT3G52080	Anther	cation/hydrogen exchanger 28
Lus10016440	AT1G78950	Anther	Terpenoid cyclases family protein
Lus10016446	AT5G05820	Anther	Nucleotide-sugar transporter family protein
Lus10016459	AT5G59590	Anther	UDP-glucosyl transferase 76E2
Lus10016491	AT5G59210	Anther	myosin heavy chain-related
Lus10016504	AT1G07476	Anther	NA
Lus10016518	AT5G59480	Anther	Haloacid dehalogenase-like hydrolase (HAD) superfamily protein
Lus10016532	AT2G29040	Anther	Exostosin family protein
Lus10016541	AT5G57750	Anther	RING/U-box superfamily protein
Lus10016558	AT3G12110	Anther	actin-11
Lus10016657	AT1G04920	Anther	sucrose phosphate synthase 3F
Lus10016673	AT4G13630	Anther	Protein of unknown function, DUF593
Lus10016690	AT4G35500	Anther	Protein kinase superfamily protein
Lus10016698	AT4G35700	Anther	zinc finger (C2H2 type) family protein
Lus10016711	AT1G69940	Anther	Pectin lyase-like superfamily protein
Lus10016720	AT5G14040	Anther	phosphate transporter 3;1
Lus10016724	AT5G61980	Anther	ARF-GAP domain 1
Lus10016782	AT3G50830	Anther	cold-regulated 413-plasma membrane 2
Lus10016797	AT4G36830	Anther	GNS1/SUR4 membrane protein family
Lus10016799	AT2G23790	Anther	Protein of unknown function (DUF607)
Lus10016800	AT2G22180	Anther	hydroxyproline-rich glycoprotein family protein
Lus10016804	AT5G65160	Anther	tetratricopeptide repeat (TPR)-containing protein
Lus10016807	AT4G39810	Anther	Polynucleotidyl transferase, ribonuclease H-like superfamily protein
Lus10016810	AT1G22130	Anther	AGAMOUS-like 104
Lus10016822	AT1G78400	Anther	Pectin lyase-like superfamily protein
Lus10016823	AT1G02790	Anther	polygalacturonase 4
Lus10016835	AT3G06778	Anther	Chaperone DnaJ-domain superfamily protein
Lus10016840	AT1G24020	Anther	MLP-like protein 423
Lus10016853	AT3G13910	Anther	Protein of unknown function (DUF3511)
Lus10016907	AT3G04690	Anther	Malectin/receptor-like protein kinase family protein
Lus10016915	AT3G17060	Anther	Pectin lyase-like superfamily protein
Lus10016937	NA	Anther	NA
Lus10016974	AT2G36020	Anther	HVA22-like protein J
Lus10016990	AT5G43400	Anther	Uncharacterised conserved protein UCP015417, vWA
Lus10017021	AT3G11470	Anther	4\'-phosphopantetheinyl transferase superfamily
Lus10017022	AT5G42020	Anther	Heat shock protein 70 (Hsp 70) family protein
Lus10017038	AT4G30240	Anther	Syntaxin/t-SNARE family protein
Lus10017081	AT1G47980	Anther	NA
Lus10017117	AT3G06483	Anther	pyruvate dehydrogenase kinase
Lus10017118	AT3G10710	Anther	root hair specific 12
Lus10017119	AT4G33230	Anther	Plant invertase/pectin methylesterase inhibitor superfamily
Lus10017127	AT5G25170	Anther	PPPDE putative thiol peptidase family protein
Lus10017144	AT5G35390	Anther	Leucine-rich repeat protein kinase family protein
Lus10017145	AT5G35380	Anther	Protein kinase protein with adenine nucleotide alpha hydrolases-like domain
Lus10017174	AT4G20780	Anther	calmodulin like 42
Lus10017190	AT2G37980	Anther	O-fucosyltransferase family protein
Lus10017209	AT3G09270	Anther	glutathione S-transferase TAU 8
Lus10017231	AT1G58170	Anther	Disease resistance-responsive (dirigent-like protein) family protein
Lus10017242	AT2G41970	Anther	Protein kinase superfamily protein
Lus10017256	AT1G20190	Anther	expansin 11
Lus10017294	NA	Anther	NA
Lus10017346	AT3G17220	Anther	pectin methylesterase inhibitor 2
Lus10017376	AT3G19970	Anther	alpha/beta-Hydrolases superfamily protein
Lus10017399	AT5G08200	Anther	peptidoglycan-binding LysM domain-containing protein
Lus10017436	AT2G40280	Anther	S-adenosyl-L-methionine-dependent methyltransferases superfamily protein
Lus10017448	AT3G10540	Anther	3-phosphoinositide-dependent protein kinase
Lus10017455	AT5G04460	Anther	RING/U-box superfamily protein
Lus10017478	AT4G39110	Anther	Malectin/receptor-like protein kinase family protein
Lus10017489	AT4G39090	Anther	Papain family cysteine protease
Lus10017502	AT5G41330	Anther	BTB/POZ domain with WD40/YVTN repeat-like protein
Lus10017510	AT3G61460	Anther	brassinosteroid-responsive RING-H2
Lus10017512	AT4G21720	Anther	NA
Lus10017513	AT5G41410	Anther	POX (plant homeobox) family protein
Lus10017519	AT1G63930	Anther	from the Czech \'roh\' meaning \'corner\'
Lus10017525	AT4G09740	Anther	glycosyl hydrolase 9B14
Lus10017535	AT1G64110	Anther	P-loop containing nucleoside triphosphate hydrolases superfamily protein
Lus10017541	AT5G41610	Anther	cation/H+ exchanger 18
Lus10017542	AT1G22400	Anther	UDP-Glycosyltransferase superfamily protein
Lus10017555	AT3G07810	Anther	RNA-binding (RRM/RBD/RNP motifs) family protein
Lus10017579	AT2G44260	Anther	Plant protein of unknown function (DUF946)
Lus10017598	AT5G57510	Anther	NA
Lus10017599	AT5G16110	Anther	NA
Lus10017604	AT4G12560	Anther	F-box and associated interaction domains-containing protein
Lus10017636	AT3G03380	Anther	DegP protease 7
Lus10017638	AT2G43040	Anther	tetratricopeptide repeat (TPR)-containing protein
Lus10017676	AT3G26300	Anther	cytochrome P450, family 71, subfamily B, polypeptide 34
Lus10017691	AT4G35160	Anther	O-methyltransferase family protein
Lus10017692	AT1G10385	Anther	Vps51/Vps67 family (components of vesicular transport) protein
Lus10017698	NA	Anther	NA
Lus10017707	AT2G37360	Anther	ABC-2 type transporter family protein
Lus10017716	AT1G55520	Anther	TATA binding protein 2
Lus10017728	AT3G24460	Anther	Serinc-domain containing serine and sphingolipid biosynthesis protein
Lus10017751	AT1G08510	Anther	fatty acyl-ACP thioesterases B
Lus10017773	AT3G15850	Anther	fatty acid desaturase 5
Lus10017778	AT5G08020	Anther	RPA70-kDa subunit B
Lus10017802	NA	Anther	NA
Lus10017803	NA	Anther	NA
Lus10017836	AT4G23030	Anther	MATE efflux family protein
Lus10017886	AT1G68750	Anther	phosphoenolpyruvate carboxylase 4
Lus10017899	AT1G26140	Anther	NA
Lus10017911	AT1G35670	Anther	calcium-dependent protein kinase 2
Lus10017914	NA	Anther	NA
Lus10017922	NA	Anther	NA
Lus10017928	NA	Anther	NA
Lus10017940	AT1G29140	Anther	Pollen Ole e 1 allergen and extensin family protein
Lus10017980	AT4G39150	Anther	DNAJ heat shock N-terminal domain-containing protein
Lus10017987	AT2G01260	Anther	Protein of unknown function (DUF789)
Lus10018005	AT3G17980	Anther	Calcium-dependent lipid-binding (CaLB domain) family protein
Lus10018086	AT5G50280	Anther	Pentatricopeptide repeat (PPR) superfamily protein
Lus10018097	AT5G24230	Anther	Lipase class 3-related protein
Lus10018110	AT4G27880	Anther	Protein with RING/U-box and TRAF-like domains
Lus10018123	AT5G41460	Anther	Protein of unknown function (DUF604)
Lus10018131	AT1G29140	Anther	Pollen Ole e 1 allergen and extensin family protein
Lus10018134	AT1G15170	Anther	MATE efflux family protein
Lus10018151	AT4G31115	Anther	Protein of unknown function (DUF1997)
Lus10018152	AT1G11040	Anther	HSP40/DnaJ peptide-binding protein
Lus10018230	AT2G29940	Anther	pleiotropic drug resistance 3
Lus10018239	AT1G07220	Anther	Arabidopsis thaliana protein of unknown function (DUF821)
Lus10018255	AT2G36570	Anther	Leucine-rich repeat protein kinase family protein
Lus10018260	AT5G08370	Anther	alpha-galactosidase 2
Lus10018270	AT2G40540	Anther	potassium transporter 2
Lus10018335	AT3G05610	Anther	Plant invertase/pectin methylesterase inhibitor superfamily
Lus10018337	AT3G06483	Anther	pyruvate dehydrogenase kinase
Lus10018427	AT4G05020	Anther	NAD(P)H dehydrogenase B2
Lus10018439	AT4G21540	Anther	sphingosine kinase 1
Lus10018441	AT1G61290	Anther	syntaxin of plants 124
Lus10018446	NA	Anther	NA
Lus10018452	AT1G11190	Anther	bifunctional nuclease i
Lus10018469	AT1G61110	Anther	NAC domain containing protein 25
Lus10018473	AT4G04980	Anther	NA
Lus10018485	AT4G04930	Anther	fatty acid desaturase family protein
Lus10018509	AT4G03220	Anther	Protein with RNI-like/FBD-like domains
Lus10018522	AT2G20340	Anther	Pyridoxal phosphate (PLP)-dependent transferases superfamily protein
Lus10018526	AT4G35160	Anther	O-methyltransferase family protein
Lus10018527	AT2G20900	Anther	diacylglycerol kinase 5
Lus10018572	AT4G03420	Anther	Protein of unknown function (DUF789)
Lus10018574	AT1G03620	Anther	ELMO/CED-12 family protein
Lus10018582	AT2G20760	Anther	Clathrin light chain protein
Lus10018598	AT2G20680	Anther	Glycosyl hydrolase superfamily protein
Lus10018615	AT1G02550	Anther	Plant invertase/pectin methylesterase inhibitor superfamily protein
Lus10018651	AT4G07960	Anther	Cellulose-synthase-like C12
Lus10018663	AT1G10150	Anther	Carbohydrate-binding protein
Lus10018682	AT5G43190	Anther	Galactose oxidase/kelch repeat superfamily protein
Lus10018688	AT4G37630	Anther	cyclin d5;1
Lus10018704	AT4G24220	Anther	NAD(P)-binding Rossmann-fold superfamily protein
Lus10018720	AT5G51750	Anther	subtilase 1.3
Lus10018744	AT1G03060	Anther	Beige/BEACH domain ;WD domain, G-beta repeat protein
Lus10018782	AT1G08800	Anther	Protein of unknown function, DUF593
Lus10018790	NA	Anther	NA
Lus10018806	NA	Anther	NA
Lus10018826	AT4G23470	Anther	PLAC8 family protein
Lus10018850	AT4G00720	Anther	shaggy-like protein kinase 32
Lus10018854	AT1G21660	Anther	Chaperone DnaJ-domain superfamily protein
Lus10018890	AT1G43650	Anther	nodulin MtN21 /EamA-like transporter family protein
Lus10018914	AT1G71890	Anther	Major facilitator superfamily protein
Lus10018932	AT1G21460	Anther	Nodulin MtN3 family protein
Lus10018959	AT3G05140	Anther	ROP binding protein kinases 2
Lus10019012	AT5G53140	Anther	Protein phosphatase 2C family protein
Lus10019039	AT5G03990	Anther	NA
Lus10019041	AT5G12430	Anther	Heat shock protein DnaJ with tetratricopeptide repeat
Lus10019055	AT1G32250	Anther	Calcium-binding EF-hand family protein
Lus10019068	AT5G35180	Anther	Protein of unknown function (DUF1336)
Lus10019070	AT4G02050	Anther	sugar transporter protein 7
Lus10019089	AT1G18750	Anther	AGAMOUS-like 65
Lus10019125	AT4G23630	Anther	VIRB2-interacting protein 1
Lus10019127	AT1G57610	Anther	Protein of unknown function (DUF607)
Lus10019132	AT1G25240	Anther	ENTH/VHS/GAT family protein
Lus10019178	AT3G14630	Anther	cytochrome P450, family 72, subfamily A, polypeptide 9
Lus10019243	AT2G22720	Anther	SPT2 chromatin protein
Lus10019249	AT5G67020	Anther	NA
Lus10019255	AT5G15680	Anther	ARM repeat superfamily protein
Lus10019272	NA	Anther	NA
Lus10019298	AT5G67470	Anther	formin homolog 6
Lus10019300	AT4G37640	Anther	calcium ATPase 2
Lus10019339	AT4G36945	Anther	PLC-like phosphodiesterases superfamily protein
Lus10019358	NA	Anther	NA
Lus10019363	NA	Anther	NA
Lus10019387	AT3G24503	Anther	aldehyde dehydrogenase 2C4
Lus10019389	AT3G15990	Anther	sulfate transporter 3;4
Lus10019390	AT5G60010	Anther	ferric reductase-like transmembrane component family protein
Lus10019443	AT1G15460	Anther	HCO3- transporter family
Lus10019466	NA	Anther	NA
Lus10019477	AT3G15350	Anther	Core-2/I-branching beta-1,6-N-acetylglucosaminyltransferase family protein
Lus10019512	NA	Anther	NA
Lus10019549	AT5G51105	Anther	Protein of unknown function (DUF1278)
Lus10019550	AT2G17420	Anther	NADPH-dependent thioredoxin reductase A
Lus10019557	AT2G43070	Anther	SIGNAL PEPTIDE PEPTIDASE-LIKE 3
Lus10019565	NA	Anther	NA
Lus10019566	AT1G05790	Anther	lipase class 3 family protein
Lus10019567	AT1G05790	Anther	lipase class 3 family protein
Lus10019569	NA	Anther	NA
Lus10019572	NA	Anther	NA
Lus10019575	AT5G35090	Anther	NA
Lus10019593	AT3G42640	Anther	H(+)-ATPase 8
Lus10019605	AT5G58170	Anther	SHV3-like 5
Lus10019606	AT5G58170	Anther	SHV3-like 5
Lus10019608	NA	Anther	NA
Lus10019620	NA	Anther	NA
Lus10019621	AT3G20530	Anther	Protein kinase superfamily protein
Lus10019632	AT1G40087	Anther	Plant transposase (Ptta/En/Spm family)
Lus10019635	AT5G66850	Anther	mitogen-activated protein kinase kinase kinase 5
Lus10019667	AT2G22180	Anther	hydroxyproline-rich glycoprotein family protein
Lus10019716	AT3G52080	Anther	cation/hydrogen exchanger 28
Lus10019717	AT2G41830	Anther	Uncharacterized protein
Lus10019758	AT2G41560	Anther	autoinhibited Ca(2+)-ATPase, isoform 4
Lus10019784	AT2G16730	Anther	glycosyl hydrolase family 35 protein
Lus10019790	AT4G35070	Anther	SBP (S-ribonuclease binding protein) family protein
Lus10019798	AT5G47900	Anther	Protein of unknown function (DUF1624)
Lus10019799	AT2G15220	Anther	Plant basic secretory protein (BSP) family protein
Lus10019830	AT1G49750	Anther	Leucine-rich repeat (LRR) family protein
Lus10019869	AT4G25850	Anther	OSBP(oxysterol binding protein)-related protein 4B
Lus10019898	AT5G56270	Anther	WRKY DNA-binding protein 2
Lus10019911	AT5G28540	Anther	heat shock protein 70 (Hsp 70) family protein
Lus10019971	AT5G57800	Anther	Fatty acid hydroxylase superfamily
Lus10019974	AT5G57740	Anther	XB3 ortholog 2 in Arabidopsis thaliana
Lus10020038	AT1G05070	Anther	Protein of unknown function (DUF1068)
Lus10020047	AT1G61930	Anther	Protein of unknown function, DUF584
Lus10020057	NA	Anther	NA
Lus10020060	AT3G54200	Anther	Late embryogenesis abundant (LEA) hydroxyproline-rich glycoprotein family
Lus10020089	AT1G61290	Anther	syntaxin of plants 124
Lus10020109	AT2G29120	Anther	glutamate receptor 2.7
Lus10020141	AT3G09510	Anther	Ribonuclease H-like superfamily protein
Lus10020145	AT4G31450	Anther	RING/U-box superfamily protein
Lus10020158	AT2G24450	Anther	FASCICLIN-like arabinogalactan protein 3 precursor
Lus10020184	AT2G24370	Anther	Protein kinase protein with adenine nucleotide alpha hydrolases-like domain
Lus10020185	AT2G24370	Anther	Protein kinase protein with adenine nucleotide alpha hydrolases-like domain
Lus10020196	AT3G02830	Anther	zinc finger protein 1
Lus10020201	AT5G36260	Anther	Eukaryotic aspartyl protease family protein
Lus10020237	AT1G69550	Anther	disease resistance protein (TIR-NBS-LRR class)
Lus10020271	AT1G54410	Anther	dehydrin family protein
Lus10020308	AT3G45400	Anther	exostosin family protein
Lus10020309	AT1G69560	Anther	myb domain protein 105
Lus10020364	AT5G17520	Anther	root cap 1 (RCP1)
Lus10020372	AT2G23910	Anther	NAD(P)-binding Rossmann-fold superfamily protein
Lus10020383	AT5G16500	Anther	Protein kinase superfamily protein
Lus10020389	AT3G07490	Anther	ARF-GAP domain 11
Lus10020411	AT3G25250	Anther	AGC (cAMP-dependent, cGMP-dependent and protein kinase C) kinase family protein
Lus10020424	NA	Anther	NA
Lus10020479	NA	Anther	NA
Lus10020539	AT5G22740	Anther	cellulose synthase-like A02
Lus10020559	AT2G43820	Anther	UDP-glucosyltransferase 74F2
Lus10020582	AT5G03620	Anther	Subtilisin-like serine endopeptidase family protein
Lus10020594	AT2G36320	Anther	A20/AN1-like zinc finger family protein
Lus10020625	AT5G22400	Anther	Rho GTPase activating protein with PAK-box/P21-Rho-binding domain
Lus10020638	AT1G13570	Anther	F-box/RNI-like superfamily protein
Lus10020641	NA	Anther	NA
Lus10020643	AT5G22380	Anther	NAC domain containing protein 90
Lus10020664	AT5G64620	Anther	cell wall / vacuolar inhibitor of fructosidase 2
Lus10020672	AT3G05630	Anther	phospholipase D P2
Lus10020681	AT3G05610	Anther	Plant invertase/pectin methylesterase inhibitor superfamily
Lus10020682	AT1G09170	Anther	P-loop nucleoside triphosphate hydrolases superfamily protein with CH (Calponin Homology) domain
Lus10020687	AT3G61230	Anther	GATA type zinc finger transcription factor family protein
Lus10020725	AT2G43040	Anther	tetratricopeptide repeat (TPR)-containing protein
Lus10020740	AT1G06570	Anther	phytoene desaturation 1
Lus10020741	AT1G06410	Anther	trehalose-phosphatase/synthase 7
Lus10020791	AT1G73370	Anther	sucrose synthase 6
Lus10020802	AT3G03210	Anther	NA
Lus10020810	AT5G16100	Anther	NA
Lus10020824	AT1G03050	Anther	ENTH/ANTH/VHS superfamily protein
Lus10020831	AT1G11925	Anther	Stigma-specific Stig1 family protein
Lus10020864	AT1G30870	Anther	Peroxidase superfamily protein
Lus10020893	AT2G13680	Anther	callose synthase 5
Lus10020899	AT2G13570	Anther	nuclear factor Y, subunit B7
Lus10020909	AT3G05610	Anther	Plant invertase/pectin methylesterase inhibitor superfamily
Lus10020952	AT5G65380	Anther	MATE efflux family protein
Lus10020965	NA	Anther	NA
Lus10020969	AT4G33910	Anther	2-oxoglutarate (2OG) and Fe(II)-dependent oxygenase superfamily protein
Lus10020975	AT5G13920	Anther	GRF zinc finger / Zinc knuckle protein
Lus10020976	NA	Anther	NA
Lus10020987	AT1G25270	Anther	nodulin MtN21 /EamA-like transporter family protein
Lus10021001	AT3G19020	Anther	Leucine-rich repeat (LRR) family protein
Lus10021005	AT3G44150	Anther	NA
Lus10021019	AT5G42650	Anther	allene oxide synthase
Lus10021039	AT5G19630	Anther	alpha/beta-Hydrolases superfamily protein
Lus10021057	AT3G12110	Anther	actin-11
Lus10021070	AT2G41970	Anther	Protein kinase superfamily protein
Lus10021094	AT1G75780	Anther	tubulin beta-1 chain
Lus10021101	AT5G02020	Anther	NA
Lus10021119	AT3G54100	Anther	O-fucosyltransferase family protein
Lus10021134	AT4G20780	Anther	calmodulin like 42
Lus10021168	AT2G33460	Anther	ROP-interactive CRIB motif-containing protein 1
Lus10021173	AT3G23350	Anther	ENTH/VHS family protein
Lus10021222	AT2G34160	Anther	Alba DNA/RNA-binding protein
Lus10021228	AT1G76110	Anther	HMG (high mobility group) box protein with ARID/BRIGHT DNA-binding domain
Lus10021243	AT3G11690	Anther	NA
Lus10021245	AT5G22000	Anther	RING-H2 group F2A
Lus10021283	AT5G52340	Anther	exocyst subunit exo70 family protein A2
Lus10021284	AT3G52460	Anther	hydroxyproline-rich glycoprotein family protein
Lus10021299	AT2G36020	Anther	HVA22-like protein J
Lus10021320	AT1G52340	Anther	NAD(P)-binding Rossmann-fold superfamily protein
Lus10021328	AT3G11570	Anther	TRICHOME BIREFRINGENCE-LIKE 8
Lus10021343	NA	Anther	NA
Lus10021347	AT3G52620	Anther	NA
Lus10021368	AT2G16710	Anther	Iron-sulphur cluster biosynthesis family protein
Lus10021390	AT3G29590	Anther	HXXXD-type acyl-transferase family protein
Lus10021412	AT5G22900	Anther	cation/H+ exchanger 3
Lus10021413	AT2G13620	Anther	cation/hydrogen exchanger 15
Lus10021414	AT3G44900	Anther	cation/H+ exchanger 4
Lus10021415	AT2G28180	Anther	Cation/hydrogen exchanger family protein
Lus10021448	AT5G60740	Anther	ABC transporter family protein
Lus10021463	AT2G28310	Anther	Protein of unknown function (DUF707)
Lus10021482	AT5G60580	Anther	RING/U-box superfamily protein
Lus10021525	NA	Anther	NA
Lus10021539	AT2G32460	Anther	myb domain protein 101
Lus10021541	NA	Anther	NA
Lus10021543	AT5G55050	Anther	GDSL-like Lipase/Acylhydrolase superfamily protein
Lus10021549	NA	Anther	NA
Lus10021595	AT5G35390	Anther	Leucine-rich repeat protein kinase family protein
Lus10021596	AT2G24370	Anther	Protein kinase protein with adenine nucleotide alpha hydrolases-like domain
Lus10021612	NA	Anther	NA
Lus10021620	AT5G07990	Anther	Cytochrome P450 superfamily protein
Lus10021634	AT4G29035	Anther	Plant self-incompatibility protein S1 family
Lus10021647	AT5G15430	Anther	Plant calmodulin-binding protein-related
Lus10021659	AT5G61430	Anther	NAC domain containing protein 100
Lus10021674	AT5G05370	Anther	Cytochrome b-c1 complex, subunit 8 protein
Lus10021733	AT5G42870	Anther	phosphatidic acid phosphohydrolase 2
Lus10021747	AT4G34310	Anther	alpha/beta-Hydrolases superfamily protein
Lus10021749	AT2G15730	Anther	P-loop containing nucleoside triphosphate hydrolases superfamily protein
Lus10021750	AT4G11800	Anther	Calcineurin-like metallo-phosphoesterase superfamily protein
Lus10021763	NA	Anther	NA
Lus10021771	AT5G19610	Anther	GNOM-like 2
Lus10021775	AT1G70810	Anther	Calcium-dependent lipid-binding (CaLB domain) family protein
Lus10021790	AT2G01480	Anther	O-fucosyltransferase family protein
Lus10021810	NA	Anther	NA
Lus10021812	AT1G14750	Anther	Cyclin family protein
Lus10021843	AT1G20225	Anther	Thioredoxin superfamily protein
Lus10021863	AT1G55570	Anther	SKU5 similar 12
Lus10021864	AT1G55570	Anther	SKU5 similar 12
Lus10021892	AT3G23000	Anther	CBL-interacting protein kinase 7
Lus10021900	AT3G22845	Anther	emp24/gp25L/p24 family/GOLD family protein
Lus10021912	AT3G22600	Anther	Bifunctional inhibitor/lipid-transfer protein/seed storage 2S albumin superfamily protein
Lus10021926	AT5G26250	Anther	Major facilitator superfamily protein
Lus10021961	AT5G25530	Anther	DNAJ heat shock family protein
Lus10021963	AT1G05520	Anther	Sec23/Sec24 protein transport family protein
Lus10021993	AT2G30580	Anther	DREB2A-interacting protein 2
Lus10021997	AT1G08790	Anther	Protein of unknown function (DUF1685)
Lus10021998	AT3G04690	Anther	Malectin/receptor-like protein kinase family protein
Lus10022003	AT1G54460	Anther	TPX2 (targeting protein for Xklp2) protein family
Lus10022026	NA	Anther	NA
Lus10022029	AT3G23340	Anther	casein kinase I-like 10
Lus10022063	AT3G53690	Anther	RING/U-box superfamily protein
Lus10022068	NA	Anther	NA
Lus10022113	AT4G32630	Anther	ArfGap/RecO-like zinc finger domain-containing protein
Lus10022159	AT4G31830	Anther	NA
Lus10022162	NA	Anther	NA
Lus10022171	AT5G57830	Anther	Protein of unknown function, DUF593
Lus10022176	AT4G30710	Anther	Family of unknown function (DUF566)
Lus10022251	AT1G65590	Anther	beta-hexosaminidase 3
Lus10022302	AT1G17860	Anther	Kunitz family trypsin and protease inhibitor protein
Lus10022309	AT5G14380	Anther	arabinogalactan protein 6
Lus10022332	AT1G13440	Anther	glyceraldehyde-3-phosphate dehydrogenase C2
Lus10022377	AT5G24320	Anther	Transducin/WD40 repeat-like superfamily protein
Lus10022381	AT4G27790	Anther	Calcium-binding EF hand family protein
Lus10022397	AT5G52990	Anther	SNARE-like superfamily protein
Lus10022405	AT4G27880	Anther	Protein with RING/U-box and TRAF-like domains
Lus10022428	AT1G01630	Anther	Sec14p-like phosphatidylinositol transfer family protein
Lus10022461	AT5G66810	Anther	NA
Lus10022475	AT3G50390	Anther	Transducin/WD40 repeat-like superfamily protein
Lus10022493	AT4G36830	Anther	GNS1/SUR4 membrane protein family
Lus10022496	AT2G23790	Anther	Protein of unknown function (DUF607)
Lus10022500	AT5G65160	Anther	tetratricopeptide repeat (TPR)-containing protein
Lus10022503	AT4G39810	Anther	Polynucleotidyl transferase, ribonuclease H-like superfamily protein
Lus10022506	AT1G22130	Anther	AGAMOUS-like 104
Lus10022515	NA	Anther	NA
Lus10022540	NA	Anther	NA
Lus10022557	AT4G13930	Anther	serine hydroxymethyltransferase 4
Lus10022594	AT3G18650	Anther	AGAMOUS-like 103
Lus10022614	AT2G39210	Anther	Major facilitator superfamily protein
Lus10022633	AT1G22710	Anther	sucrose-proton symporter 2
Lus10022654	AT1G78610	Anther	mechanosensitive channel of small conductance-like 6
Lus10022660	AT3G51770	Anther	tetratricopeptide repeat (TPR)-containing protein
Lus10022664	AT4G08250	Anther	GRAS family transcription factor
Lus10022680	AT2G38360	Anther	prenylated RAB acceptor 1.B4
Lus10022683	AT3G02750	Anther	Protein phosphatase 2C family protein
Lus10022686	NA	Anther	NA
Lus10022704	AT3G52620	Anther	NA
Lus10022710	AT3G52720	Anther	alpha carbonic anhydrase 1
Lus10022754	AT5G01750	Anther	Protein of unknown function (DUF567)
Lus10022799	AT3G07070	Anther	Protein kinase superfamily protein
Lus10022822	AT4G13230	Anther	Late embryogenesis abundant protein (LEA) family protein
Lus10022830	AT2G06090	Anther	Plant self-incompatibility protein S1 family
Lus10022837	AT5G62440	Anther	Protein of unknown function (DUF3223)
Lus10022851	AT4G28720	Anther	Flavin-binding monooxygenase family protein
Lus10022854	AT2G20320	Anther	DENN (AEX-3) domain-containing protein
Lus10022857	NA	Anther	NA
Lus10022887	AT1G24190	Anther	SIN3-like 3
Lus10022905	AT4G28550	Anther	Ypt/Rab-GAP domain of gyp1p superfamily protein
Lus10022942	AT2G38670	Anther	phosphorylethanolamine cytidylyltransferase 1
Lus10022946	AT5G35390	Anther	Leucine-rich repeat protein kinase family protein
Lus10022982	AT4G38190	Anther	cellulose synthase like D4
Lus10022993	NA	Anther	NA
Lus10023007	AT2G36880	Anther	methionine adenosyltransferase 3
Lus10023020	AT2G37010	Anther	non-intrinsic ABC protein 12
Lus10023037	AT1G16930	Anther	F-box/RNI-like/FBD-like domains-containing protein
Lus10023045	AT2G26975	Anther	Ctr copper transporter family
Lus10023048	AT5G59810	Anther	Subtilase family protein
Lus10023057	AT4G23990	Anther	cellulose synthase like G3
Lus10023062	AT4G02210	Anther	NA
Lus10023065	AT4G23950	Anther	Galactose-binding protein
Lus10023072	AT4G10955	Anther	alpha/beta-Hydrolases superfamily protein
Lus10023094	AT3G06580	Anther	Mevalonate/galactokinase family protein
Lus10023106	AT2G22620	Anther	Rhamnogalacturonate lyase family protein
Lus10023199	AT2G37010	Anther	non-intrinsic ABC protein 12
Lus10023200	NA	Anther	NA
Lus10023221	AT3G23730	Anther	xyloglucan endotransglucosylase/hydrolase 16
Lus10023227	AT5G55980	Anther	serine-rich protein-related
Lus10023278	AT4G03620	Anther	myosin heavy chain-related
Lus10023298	AT5G46170	Anther	F-box family protein
Lus10023301	AT1G30190	Anther	NA
Lus10023312	AT5G46220	Anther	Protein of unknown function (DUF616)
Lus10023340	AT5G49900	Anther	Beta-glucosidase, GBA2 type family protein
Lus10023346	AT5G12180	Anther	calcium-dependent protein kinase 17
Lus10023349	AT3G05950	Anther	RmlC-like cupins superfamily protein
Lus10023350	AT1G02335	Anther	germin-like protein subfamily 2 member 2 precursor
Lus10023392	AT4G20380	Anther	LSD1 zinc finger family protein
Lus10023406	AT5G13820	Anther	telomeric DNA binding protein 1
Lus10023431	AT2G39510	Anther	nodulin MtN21 /EamA-like transporter family protein
Lus10023471	AT2G39290	Anther	phosphatidylglycerolphosphate synthase 1
Lus10023507	AT2G37150	Anther	RING/U-box superfamily protein
Lus10023522	AT2G28320	Anther	Pleckstrin homology (PH) and lipid-binding START domains-containing protein
Lus10023540	AT5G04390	Anther	C2H2-type zinc finger family protein
Lus10023544	AT4G39160	Anther	Homeodomain-like superfamily protein
Lus10023547	AT2G21540	Anther	SEC14-like 3
Lus10023575	AT4G34490	Anther	cyclase associated protein 1
Lus10023581	AT1G52290	Anther	Protein kinase superfamily protein
Lus10023589	NA	Anther	NA
Lus10023623	AT3G01270	Anther	Pectate lyase family protein
Lus10023642	AT3G24530	Anther	AAA-type ATPase family protein / ankyrin repeat family protein
Lus10023670	AT5G13930	Anther	Chalcone and stilbene synthase family protein
Lus10023694	AT3G23980	Anther	BLISTER
Lus10023699	AT3G23920	Anther	beta-amylase 1
Lus10023700	AT3G23920	Anther	beta-amylase 1
Lus10023716	AT4G13450	Anther	Adenine nucleotide alpha hydrolases-like superfamily protein
Lus10023742	AT2G33420	Anther	Protein of unknown function (DUF810)
Lus10023753	AT2G37470	Anther	Histone superfamily protein
Lus10023765	AT2G37550	Anther	ARF-GAP domain 7
Lus10023768	AT1G74875	Anther	NA
Lus10023775	AT5G49180	Anther	Plant invertase/pectin methylesterase inhibitor superfamily
Lus10023797	AT5G02430	Anther	Transducin/WD40 repeat-like superfamily protein
Lus10023801	AT1G15190	Anther	Fasciclin-like arabinogalactan family protein
Lus10023829	AT3G12160	Anther	RAB GTPase homolog A4D
Lus10023842	AT1G49470	Anther	Family of unknown function (DUF716)
Lus10023845	AT3G44150	Anther	NA
Lus10023853	AT3G19020	Anther	Leucine-rich repeat (LRR) family protein
Lus10023874	NA	Anther	NA
Lus10023885	AT2G36660	Anther	poly(A) binding protein 7
Lus10023904	AT3G53180	Anther	glutamate-ammonia ligases;catalytics;glutamate-ammonia ligases
Lus10023920	AT5G03470	Anther	Protein phosphatase 2A regulatory B subunit family protein
Lus10023932	AT4G35280	Anther	C2H2-like zinc finger protein
Lus10023937	AT4G35260	Anther	isocitrate dehydrogenase 1
Lus10023984	AT2G17030	Anther	F-box family protein with a domain of unknown function (DUF295)
Lus10023990	AT1G78610	Anther	mechanosensitive channel of small conductance-like 6
Lus10024020	AT2G18470	Anther	roline-rich extensin-like receptor kinase 4
Lus10024042	NA	Anther	NA
Lus10024046	AT5G10260	Anther	RAB GTPase homolog H1E
Lus10024065	AT5G44640	Anther	beta glucosidase 13
Lus10024073	AT1G19780	Anther	cyclic nucleotide gated channel 8
Lus10024075	AT5G10930	Anther	CBL-interacting protein kinase 5
Lus10024079	AT2G03210	Anther	fucosyltransferase 2
Lus10024080	AT2G26920	Anther	Ubiquitin-associated/translation elongation factor EF1B protein
Lus10024084	NA	Anther	NA
Lus10024089	AT3G12660	Anther	FASCICLIN-like arabinogalactan protein 14 precursor
Lus10024105	AT1G80660	Anther	H(+)-ATPase 9
Lus10024127	AT1G74320	Anther	Protein kinase superfamily protein
Lus10024131	AT1G79400	Anther	cation/H+ exchanger 2
Lus10024151	AT3G07960	Anther	Phosphatidylinositol-4-phosphate 5-kinase family protein
Lus10024165	AT3G07940	Anther	Calcium-dependent ARF-type GTPase activating protein family
Lus10024212	AT2G24370	Anther	Protein kinase protein with adenine nucleotide alpha hydrolases-like domain
Lus10024217	NA	Anther	NA
Lus10024224	NA	Anther	NA
Lus10024276	AT2G21520	Anther	Sec14p-like phosphatidylinositol transfer family protein
Lus10024307	AT4G36210	Anther	Protein of unknown function (DUF726)
Lus10024308	AT3G20300	Anther	Protein of unknown function (DUF3537)
Lus10024354	AT2G37770	Anther	NAD(P)-linked oxidoreductase superfamily protein
Lus10024357	AT5G02090	Anther	NA
Lus10024361	AT1G07450	Anther	NAD(P)-binding Rossmann-fold superfamily protein
Lus10024375	AT5G02190	Anther	Eukaryotic aspartyl protease family protein
Lus10024377	AT3G09320	Anther	DHHC-type zinc finger family protein
Lus10024399	AT2G37670	Anther	Transducin/WD40 repeat-like superfamily protein
Lus10024480	NA	Anther	NA
Lus10024501	NA	Anther	NA
Lus10024547	NA	Anther	NA
Lus10024553	AT1G28540	Anther	NA
Lus10024614	AT1G12110	Anther	nitrate transporter 1.1
Lus10024619	AT4G12490	Anther	Bifunctional inhibitor/lipid-transfer protein/seed storage 2S albumin superfamily protein
Lus10024628	AT1G63640	Anther	P-loop nucleoside triphosphate hydrolases superfamily protein with CH (Calponin Homology) domain
Lus10024677	NA	Anther	NA
Lus10024686	AT3G26140	Anther	Cellulase (glycosyl hydrolase family 5) protein
Lus10024714	AT4G23690	Anther	Disease resistance-responsive (dirigent-like protein) family protein
Lus10024734	NA	Anther	NA
Lus10024763	AT1G02030	Anther	C2H2-like zinc finger protein
Lus10024791	AT5G59845	Anther	Gibberellin-regulated family protein
Lus10024818	AT4G37320	Anther	cytochrome P450, family 81, subfamily D, polypeptide 5
Lus10024820	AT5G36220	Anther	cytochrome p450 81d1
Lus10024837	AT1G03055	Anther	NA
Lus10024869	AT1G08800	Anther	Protein of unknown function, DUF593
Lus10024920	AT4G28550	Anther	Ypt/Rab-GAP domain of gyp1p superfamily protein
Lus10024996	NA	Anther	NA
Lus10024998	AT5G26150	Anther	protein kinase family protein
Lus10025002	AT4G33090	Anther	aminopeptidase M1
Lus10025021	AT3G14300	Anther	pectinesterase family protein
Lus10025032	AT1G02520	Anther	P-glycoprotein 11
Lus10025039	AT5G61710	Anther	NA
Lus10025059	AT4G34940	Anther	armadillo repeat only 1
Lus10025100	AT2G17030	Anther	F-box family protein with a domain of unknown function (DUF295)
Lus10025166	AT1G76520	Anther	Auxin efflux carrier family protein
Lus10025196	AT5G67480	Anther	BTB and TAZ domain protein 4
Lus10025199	AT4G37640	Anther	calcium ATPase 2
Lus10025240	AT2G38500	Anther	2-oxoglutarate (2OG) and Fe(II)-dependent oxygenase superfamily protein
Lus10025245	AT5G01820	Anther	serine/threonine protein kinase 1
Lus10025262	AT3G08860	Anther	PYRIMIDINE 4
Lus10025268	NA	Anther	NA
Lus10025279	AT3G09590	Anther	CAP (Cysteine-rich secretory proteins, Antigen 5, and Pathogenesis-related 1 protein) superfamily protein
Lus10025285	AT2G37370	Anther	NA
Lus10025286	AT2G37380	Anther	NA
Lus10025308	AT2G37460	Anther	nodulin MtN21 /EamA-like transporter family protein
Lus10025313	AT2G28720	Anther	Histone superfamily protein
Lus10025334	AT3G09450	Anther	NA
Lus10025346	NA	Anther	NA
Lus10025360	NA	Anther	NA
Lus10025368	AT3G42860	Anther	zinc knuckle (CCHC-type) family protein
Lus10025400	AT5G45840	Anther	Leucine-rich repeat protein kinase family protein
Lus10025432	AT5G60860	Anther	RAB GTPase homolog A1F
Lus10025442	AT5G58950	Anther	Protein kinase superfamily protein
Lus10025444	AT1G28270	Anther	ralf-like 4
Lus10025462	AT4G25940	Anther	ENTH/ANTH/VHS superfamily protein
Lus10025496	AT3G59350	Anther	Protein kinase superfamily protein
Lus10025498	AT3G59350	Anther	Protein kinase superfamily protein
Lus10025556	AT5G49150	Anther	gamete expressed 2
Lus10025570	AT2G31500	Anther	calcium-dependent protein kinase 24
Lus10025572	AT5G64820	Anther	NA
Lus10025590	NA	Anther	NA
Lus10025620	AT5G08640	Anther	flavonol synthase 1
Lus10025636	AT1G21980	Anther	phosphatidylinositol-4-phosphate 5-kinase 1
Lus10025682	AT1G11040	Anther	HSP40/DnaJ peptide-binding protein
Lus10025683	AT4G31115	Anther	Protein of unknown function (DUF1997)
Lus10025692	AT2G38290	Anther	ammonium transporter 2
Lus10025695	AT4G08180	Anther	OSBP(oxysterol binding protein)-related protein 1C
Lus10025713	AT5G65530	Anther	Protein kinase superfamily protein
Lus10025717	AT2G22560	Anther	Kinase interacting (KIP1-like) family protein
Lus10025760	AT1G52820	Anther	2-oxoglutarate (2OG) and Fe(II)-dependent oxygenase superfamily protein
Lus10025776	AT1G52343	Anther	NA
Lus10025781	NA	Anther	NA
Lus10025782	NA	Anther	NA
Lus10025797	AT1G79860	Anther	RHO guanyl-nucleotide exchange factor 12
Lus10025800	AT1G79820	Anther	Major facilitator superfamily protein
Lus10025806	NA	Anther	NA
Lus10025807	NA	Anther	NA
Lus10025840	AT5G66870	Anther	ASYMMETRIC LEAVES 2-like 1
Lus10025846	AT1G52080	Anther	actin binding protein family
Lus10025854	AT5G17050	Anther	UDP-glucosyl transferase 78D2
Lus10025919	AT4G13090	Anther	xyloglucan endotransglucosylase/hydrolase 2
Lus10025921	AT3G07120	Anther	RING/U-box superfamily protein
Lus10025941	AT3G24715	Anther	Protein kinase superfamily protein with octicosapeptide/Phox/Bem1p domain
Lus10025948	AT2G43610	Anther	Chitinase family protein
Lus10025949	AT2G17660	Anther	RPM1-interacting protein 4 (RIN4) family protein
Lus10025959	AT2G17800	Anther	Arabidopsis RAC-like 1
Lus10025969	AT3G51150	Anther	ATP binding microtubule motor family protein
Lus10025976	AT3G51070	Anther	S-adenosyl-L-methionine-dependent methyltransferases superfamily protein
Lus10025981	AT2G29670	Anther	Tetratricopeptide repeat (TPR)-like superfamily protein
Lus10025988	AT2G18180	Anther	Sec14p-like phosphatidylinositol transfer family protein
Lus10025996	AT3G50910	Anther	NA
Lus10026023	AT2G18460	Anther	like COV 3
Lus10026027	AT2G18470	Anther	roline-rich extensin-like receptor kinase 4
Lus10026031	AT5G66740	Anther	Protein of unknown function (DUF620)
Lus10026034	AT5G66710	Anther	Protein kinase superfamily protein
Lus10026045	AT5G10260	Anther	RAB GTPase homolog H1E
Lus10026050	AT2G25270	Anther	NA
Lus10026057	AT2G44450	Anther	beta glucosidase 15
Lus10026079	AT1G78955	Anther	camelliol C synthase 1
Lus10026093	AT1G80660	Anther	H(+)-ATPase 9
Lus10026107	AT3G12660	Anther	FASCICLIN-like arabinogalactan protein 14 precursor
Lus10026108	AT1G79640	Anther	Protein kinase superfamily protein
Lus10026127	AT5G09500	Anther	Ribosomal protein S19 family protein
Lus10026128	AT2G03220	Anther	fucosyltransferase 1
Lus10026134	AT5G39510	Anther	Vesicle transport v-SNARE family protein
Lus10026145	AT1G74320	Anther	Protein kinase superfamily protein
Lus10026155	AT1G79400	Anther	cation/H+ exchanger 2
Lus10026181	AT3G17940	Anther	Galactose mutarotase-like superfamily protein
Lus10026200	AT1G56010	Anther	NAC domain containing protein 1
Lus10026223	AT4G31370	Anther	FASCICLIN-like arabinogalactan protein 5 precursor
Lus10026227	AT5G10660	Anther	calmodulin-binding protein-related
Lus10026247	AT1G80450	Anther	VQ motif-containing protein
Lus10026285	AT4G38790	Anther	ER lumen protein retaining receptor family protein
Lus10026288	AT3G29810	Anther	COBRA-like protein 2 precursor
Lus10026292	AT5G38760	Anther	Late embryogenesis abundant protein (LEA) family protein
Lus10026299	AT3G07970	Anther	Pectin lyase-like superfamily protein
Lus10026303	AT1G51340	Anther	MATE efflux family protein
Lus10026313	AT2G41905	Anther	NA
Lus10026316	AT2G17380	Anther	associated protein 19
Lus10026335	AT4G34440	Anther	Protein kinase superfamily protein
Lus10026355	AT2G21540	Anther	SEC14-like 3
Lus10026398	AT5G37060	Anther	cation/H+ exchanger 24
Lus10026408	AT2G13620	Anther	cation/hydrogen exchanger 15
Lus10026422	AT2G30300	Anther	Major facilitator superfamily protein
Lus10026425	NA	Anther	NA
Lus10026433	AT5G56750	Anther	N-MYC downregulated-like 1
Lus10026439	AT5G12000	Anther	Protein kinase protein with adenine nucleotide alpha hydrolases-like domain
Lus10026446	NA	Anther	NA
Lus10026511	AT5G03250	Anther	Phototropic-responsive NPH3 family protein
Lus10026515	AT5G04220	Anther	Calcium-dependent lipid-binding (CaLB domain) family protein
Lus10026549	AT2G42005	Anther	Transmembrane amino acid transporter family protein
Lus10026559	AT2G17290	Anther	Calcium-dependent protein kinase family protein
Lus10026568	AT4G38190	Anther	cellulose synthase like D4
Lus10026613	AT2G03060	Anther	AGAMOUS-like 30
Lus10026614	AT1G69530	Anther	expansin A1
Lus10026633	AT1G13970	Anther	Protein of unknown function (DUF1336)
Lus10026659	AT1G69020	Anther	Prolyl oligopeptidase family protein
Lus10026660	AT1G26480	Anther	general regulatory factor 12
Lus10026665	AT2G03630	Anther	NA
Lus10026706	AT3G59350	Anther	Protein kinase superfamily protein
Lus10026708	AT3G59350	Anther	Protein kinase superfamily protein
Lus10026734	NA	Anther	NA
Lus10026735	AT2G31690	Anther	alpha/beta-Hydrolases superfamily protein
Lus10026768	AT2G27130	Anther	Bifunctional inhibitor/lipid-transfer protein/seed storage 2S albumin superfamily protein
Lus10026816	AT4G12560	Anther	F-box and associated interaction domains-containing protein
Lus10026831	AT4G12910	Anther	serine carboxypeptidase-like 20
Lus10026868	NA	Anther	NA
Lus10026870	AT5G28540	Anther	heat shock protein 70 (Hsp 70) family protein
Lus10026957	AT2G24450	Anther	FASCICLIN-like arabinogalactan protein 3 precursor
Lus10026959	AT4G31350	Anther	Core-2/I-branching beta-1,6-N-acetylglucosaminyltransferase family protein
Lus10026989	AT2G24370	Anther	Protein kinase protein with adenine nucleotide alpha hydrolases-like domain
Lus10026996	AT3G02830	Anther	zinc finger protein 1
Lus10027001	AT5G36260	Anther	Eukaryotic aspartyl protease family protein
Lus10027032	AT2G31500	Anther	calcium-dependent protein kinase 24
Lus10027033	AT5G64820	Anther	NA
Lus10027046	AT2G30710	Anther	Ypt/Rab-GAP domain of gyp1p superfamily protein
Lus10027047	AT1G17930	Anther	Aminotransferase-like, plant mobile domain family protein
Lus10027073	AT2G43900	Anther	Endonuclease/exonuclease/phosphatase family protein
Lus10027107	AT2G31800	Anther	Integrin-linked protein kinase family
Lus10027127	AT2G04220	Anther	Plant protein of unknown function (DUF868)
Lus10027136	AT3G13320	Anther	cation exchanger 2
Lus10027137	NA	Anther	NA
Lus10027144	NA	Anther	NA
Lus10027151	AT4G15248	Anther	B-box type zinc finger family protein
Lus10027152	AT4G15240	Anther	Protein of unknown function (DUF604)
Lus10027172	AT3G21700	Anther	Ras-related small GTP-binding family protein
Lus10027183	AT2G32360	Anther	Ubiquitin-like superfamily protein
Lus10027189	AT2G32460	Anther	myb domain protein 101
Lus10027196	AT5G62310	Anther	AGC (cAMP-dependent, cGMP-dependent and protein kinase C) kinase family protein
Lus10027248	AT3G18040	Anther	MAP kinase 9
Lus10027249	AT5G54310	Anther	ARF-GAP domain 5
Lus10027273	AT4G14368	Anther	Regulator of chromosome condensation (RCC1) family protein
Lus10027274	AT5G05070	Anther	DHHC-type zinc finger family protein
Lus10027275	AT3G56950	Anther	small and basic intrinsic protein 2;1
Lus10027298	AT5G53820	Anther	Late embryogenesis abundant protein (LEA) family protein
Lus10027305	AT1G10200	Anther	GATA type zinc finger transcription factor family protein
Lus10027306	AT3G56960	Anther	phosphatidyl inositol monophosphate 5 kinase 4
Lus10027327	AT3G07880	Anther	Immunoglobulin E-set superfamily protein
Lus10027345	AT4G33550	Anther	Bifunctional inhibitor/lipid-transfer protein/seed storage 2S albumin superfamily protein
Lus10027465	AT1G55630	Anther	Pentatricopeptide repeat (PPR) superfamily protein
Lus10027473	AT1G63420	Anther	Arabidopsis thaliana protein of unknown function (DUF821)
Lus10027474	AT5G52360	Anther	actin depolymerizing factor 10
Lus10027481	AT5G52400	Anther	cytochrome P450, family 715, subfamily A, polypeptide 1
Lus10027516	AT3G48950	Anther	Pectin lyase-like superfamily protein
Lus10027531	AT4G02210	Anther	NA
Lus10027546	AT4G11220	Anther	VIRB2-interacting protein 2
Lus10027550	AT5G52882	Anther	P-loop containing nucleoside triphosphate hydrolases superfamily protein
Lus10027551	AT5G52882	Anther	P-loop containing nucleoside triphosphate hydrolases superfamily protein
Lus10027561	AT3G49142	Anther	Tetratricopeptide repeat (TPR)-like superfamily protein
Lus10027562	AT3G49142	Anther	Tetratricopeptide repeat (TPR)-like superfamily protein
Lus10027569	AT5G53310	Anther	myosin heavy chain-related
Lus10027570	AT1G64230	Anther	ubiquitin-conjugating enzyme 28
Lus10027576	AT3G13050	Anther	Major facilitator superfamily protein
Lus10027577	AT3G13050	Anther	Major facilitator superfamily protein
Lus10027589	AT2G07180	Anther	Protein kinase superfamily protein
Lus10027592	AT3G20200	Anther	Protein kinase protein with adenine nucleotide alpha hydrolases-like domain
Lus10027593	AT2G24370	Anther	Protein kinase protein with adenine nucleotide alpha hydrolases-like domain
Lus10027597	AT5G35390	Anther	Leucine-rich repeat protein kinase family protein
Lus10027606	NA	Anther	NA
Lus10027644	NA	Anther	NA
Lus10027645	AT1G72460	Anther	Leucine-rich repeat protein kinase family protein
Lus10027650	AT3G43220	Anther	Phosphoinositide phosphatase family protein
Lus10027655	AT2G26450	Anther	Plant invertase/pectin methylesterase inhibitor superfamily
Lus10027656	AT4G33230	Anther	Plant invertase/pectin methylesterase inhibitor superfamily
Lus10027708	AT5G20260	Anther	Exostosin family protein
Lus10027717	AT3G52930	Anther	Aldolase superfamily protein
Lus10027737	AT2G36710	Anther	Pectin lyase-like superfamily protein
Lus10027740	AT5G02260	Anther	expansin A9
Lus10027753	AT3G54100	Anther	O-fucosyltransferase family protein
Lus10027768	NA	Anther	NA
Lus10027810	AT5G05570	Anther	transducin family protein / WD-40 repeat family protein
Lus10027837	AT4G34940	Anther	armadillo repeat only 1
Lus10027838	AT4G34940	Anther	armadillo repeat only 1
Lus10027842	AT2G20990	Anther	synaptotagmin A
Lus10027844	AT2G16730	Anther	glycosyl hydrolase family 35 protein
Lus10027856	AT1G74190	Anther	receptor like protein 15
Lus10027875	AT4G34150	Anther	Calcium-dependent lipid-binding (CaLB domain) family protein
Lus10027887	AT5G53390	Anther	O-acyltransferase (WSD1-like) family protein
Lus10027892	AT1G04110	Anther	Subtilase family protein
Lus10027893	NA	Anther	NA
Lus10027899	AT3G19280	Anther	fucosyltransferase 11
Lus10027903	AT3G19230	Anther	Leucine-rich repeat (LRR) family protein
Lus10027925	AT3G19090	Anther	RNA-binding protein
Lus10027931	AT4G33950	Anther	Protein kinase superfamily protein
Lus10027935	AT1G49490	Anther	Leucine-rich repeat (LRR) family protein
Lus10027978	AT1G14220	Anther	Ribonuclease T2 family protein
Lus10027986	AT1G02820	Anther	Late embryogenesis abundant 3 (LEA3) family protein
Lus10027990	AT4G02940	Anther	oxidoreductase, 2OG-Fe(II) oxygenase family protein
Lus10027991	NA	Anther	NA
Lus10028000	AT4G02900	Anther	ERD (early-responsive to dehydration stress) family protein
Lus10028006	AT1G03290	Anther	NA
Lus10028053	AT3G11080	Anther	receptor like protein 35
Lus10028089	AT4G10260	Anther	pfkB-like carbohydrate kinase family protein
Lus10028091	NA	Anther	NA
Lus10028124	AT1G30010	Anther	Intron maturase, type II family protein
Lus10028132	AT4G18220	Anther	Drug/metabolite transporter superfamily protein
Lus10028134	AT1G29140	Anther	Pollen Ole e 1 allergen and extensin family protein
Lus10028152	NA	Anther	NA
Lus10028158	AT4G17080	Anther	Histone H3 K4-specific methyltransferase SET7/9 family protein
Lus10028173	AT2G45120	Anther	C2H2-like zinc finger protein
Lus10028248	AT5G65790	Anther	myb domain protein 68
Lus10028253	AT2G37980	Anther	O-fucosyltransferase family protein
Lus10028291	AT2G14378	Anther	Protein of unknown function (DUF1278)
Lus10028309	AT2G18280	Anther	tubby like protein 2
Lus10028330	AT4G36470	Anther	S-adenosyl-L-methionine-dependent methyltransferases superfamily protein
Lus10028332	AT2G18180	Anther	Sec14p-like phosphatidylinositol transfer family protein
Lus10028354	AT3G51070	Anther	S-adenosyl-L-methionine-dependent methyltransferases superfamily protein
Lus10028393	AT4G35783	Anther	ROTUNDIFOLIA like 6
Lus10028418	AT2G39770	Anther	Glucose-1-phosphate adenylyltransferase family protein
Lus10028423	AT3G14820	Anther	GDSL-like Lipase/Acylhydrolase superfamily protein
Lus10028424	AT3G14820	Anther	GDSL-like Lipase/Acylhydrolase superfamily protein
Lus10028439	AT3G51250	Anther	Senescence/dehydration-associated protein-related
Lus10028442	AT5G66170	Anther	sulfurtransferase 18
Lus10028457	AT2G17950	Anther	Homeodomain-like superfamily protein
Lus10028492	AT3G03530	Anther	non-specific phospholipase C4
Lus10028519	AT3G03430	Anther	Calcium-binding EF-hand family protein
Lus10028530	AT5G17330	Anther	glutamate decarboxylase
Lus10028536	AT3G60730	Anther	Plant invertase/pectin methylesterase inhibitor superfamily
Lus10028585	AT1G43650	Anther	nodulin MtN21 /EamA-like transporter family protein
Lus10028586	AT1G43650	Anther	nodulin MtN21 /EamA-like transporter family protein
Lus10028614	AT1G71890	Anther	Major facilitator superfamily protein
Lus10028628	AT1G12740	Anther	cytochrome P450, family 87, subfamily A, polypeptide 2
Lus10028664	AT5G50260	Anther	Cysteine proteinases superfamily protein
Lus10028747	AT4G23700	Anther	cation/H+ exchanger 17
Lus10028748	AT5G41610	Anther	cation/H+ exchanger 18
Lus10028750	AT4G23690	Anther	Disease resistance-responsive (dirigent-like protein) family protein
Lus10028752	AT1G64110	Anther	P-loop containing nucleoside triphosphate hydrolases superfamily protein
Lus10028757	AT4G23560	Anther	glycosyl hydrolase 9B15
Lus10028764	AT1G63930	Anther	from the Czech \'roh\' meaning \'corner\'
Lus10028768	AT5G41460	Anther	Protein of unknown function (DUF604)
Lus10028773	AT3G61460	Anther	brassinosteroid-responsive RING-H2
Lus10028797	AT4G39090	Anther	Papain family cysteine protease
Lus10028805	AT4G39110	Anther	Malectin/receptor-like protein kinase family protein
Lus10028827	AT5G04460	Anther	RING/U-box superfamily protein
Lus10028883	AT2G45550	Anther	cytochrome P450, family 76, subfamily C, polypeptide 4
Lus10028890	AT1G09600	Anther	Protein kinase superfamily protein
Lus10028892	AT4G10040	Anther	cytochrome c-2
Lus10028913	AT1G24620	Anther	EF hand calcium-binding protein family
Lus10028952	AT5G47470	Anther	Nodulin MtN21 /EamA-like transporter family protein
Lus10028979	AT4G37260	Anther	myb domain protein 73
Lus10028980	AT3G21945	Anther	Receptor-like protein kinase-related family protein
Lus10029009	AT3G08710	Anther	thioredoxin H-type 9
Lus10029016	AT2G38560	Anther	transcript elongation factor IIS
Lus10029017	AT2G38560	Anther	transcript elongation factor IIS
Lus10029019	AT3G50310	Anther	mitogen-activated protein kinase kinase kinase 20
Lus10029054	AT5G58380	Anther	SOS3-interacting protein 1
Lus10029079	AT1G65440	Anther	global transcription factor group B1
Lus10029090	AT3G08710	Anther	thioredoxin H-type 9
Lus10029114	AT1G10740	Anther	alpha/beta-Hydrolases superfamily protein
Lus10029119	AT1G23350	Anther	Plant invertase/pectin methylesterase inhibitor superfamily protein
Lus10029151	AT1G23540	Anther	Protein kinase superfamily protein
Lus10029201	AT1G24110	Anther	Peroxidase superfamily protein
Lus10029227	NA	Anther	NA
Lus10029228	AT5G45840	Anther	Leucine-rich repeat protein kinase family protein
Lus10029286	AT3G46520	Anther	actin-12
Lus10029295	AT2G41970	Anther	Protein kinase superfamily protein
Lus10029323	AT3G58480	Anther	calmodulin-binding family protein
Lus10029324	AT3G58480	Anther	calmodulin-binding family protein
Lus10029325	AT3G11950	Anther	TRAF-like superfamily protein
Lus10029342	AT5G06560	Anther	Protein of unknown function, DUF593
Lus10029346	AT2G38910	Anther	calcium-dependent protein kinase 20
Lus10029348	AT3G52360	Anther	NA
Lus10029349	AT3G11690	Anther	NA
Lus10029351	AT5G22000	Anther	RING-H2 group F2A
Lus10029352	AT1G31812	Anther	acyl-CoA-binding protein 6
Lus10029358	AT5G04870	Anther	calcium dependent protein kinase 1
Lus10029396	AT3G52460	Anther	hydroxyproline-rich glycoprotein family protein
Lus10029419	AT2G36020	Anther	HVA22-like protein J
Lus10029463	AT5G65750	Anther	2-oxoglutarate dehydrogenase, E1 component
Lus10029469	AT1G05680	Anther	Uridine diphosphate glycosyltransferase 74E2
Lus10029472	NA	Anther	NA
Lus10029484	AT5G19440	Anther	NAD(P)-binding Rossmann-fold superfamily protein
Lus10029497	NA	Anther	NA
Lus10029506	AT3G52080	Anther	cation/hydrogen exchanger 28
Lus10029509	NA	Anther	NA
Lus10029511	AT3G07970	Anther	Pectin lyase-like superfamily protein
Lus10029523	NA	Anther	NA
Lus10029526	NA	Anther	NA
Lus10029561	NA	Anther	NA
Lus10029584	AT4G11720	Anther	hapless 2
Lus10029617	NA	Anther	NA
Lus10029649	AT5G45890	Anther	senescence-associated gene 12
Lus10029685	AT1G11040	Anther	HSP40/DnaJ peptide-binding protein
Lus10029694	AT1G15170	Anther	MATE efflux family protein
Lus10029726	AT5G55490	Anther	gamete expressed protein 1
Lus10029767	AT3G52440	Anther	Dof-type zinc finger DNA-binding family protein
Lus10029798	AT3G29680	Anther	HXXXD-type acyl-transferase family protein
Lus10029799	AT5G45890	Anther	senescence-associated gene 12
Lus10029801	NA	Anther	NA
Lus10029803	AT2G43040	Anther	tetratricopeptide repeat (TPR)-containing protein
Lus10029821	AT1G06410	Anther	trehalose-phosphatase/synthase 7
Lus10029859	AT3G61230	Anther	GATA type zinc finger transcription factor family protein
Lus10029865	AT5G27000	Anther	kinesin 4
Lus10029866	AT1G02810	Anther	Plant invertase/pectin methylesterase inhibitor superfamily
Lus10029873	AT3G16785	Anther	phospholipase D P1
Lus10029877	AT5G64620	Anther	cell wall / vacuolar inhibitor of fructosidase 2
Lus10029880	AT1G71160	Anther	3-ketoacyl-CoA synthase 7
Lus10029920	AT1G65450	Anther	HXXXD-type acyl-transferase family protein
Lus10029936	AT1G54920	Anther	NA
Lus10029998	AT1G05020	Anther	ENTH/ANTH/VHS superfamily protein
Lus10030013	AT2G13620	Anther	cation/hydrogen exchanger 15
Lus10030047	AT3G05950	Anther	RmlC-like cupins superfamily protein
Lus10030048	AT3G05950	Anther	RmlC-like cupins superfamily protein
Lus10030065	NA	Anther	NA
Lus10030070	AT1G80160	Anther	Lactoylglutathione lyase / glyoxalase I family protein
Lus10030103	AT5G20190	Anther	Tetratricopeptide repeat (TPR)-like superfamily protein
Lus10030134	AT5G19450	Anther	calcium-dependent protein kinase 19
Lus10030141	AT5G19855	Anther	Chaperonin-like RbcX protein
Lus10030173	AT1G02270	Anther	Calcium-binding endonuclease/exonuclease/phosphatase family
Lus10030179	AT1G01050	Anther	pyrophosphorylase 1
Lus10030206	AT2G46760	Anther	D-arabinono-1,4-lactone oxidase family protein
Lus10030229	AT3G18750	Anther	with no lysine (K) kinase 6
Lus10030276	AT2G45400	Anther	NAD(P)-binding Rossmann-fold superfamily protein
Lus10030278	AT1G62660	Anther	Glycosyl hydrolases family 32 protein
Lus10030301	AT2G39290	Anther	phosphatidylglycerolphosphate synthase 1
Lus10030302	AT3G12620	Anther	Protein phosphatase 2C family protein
Lus10030331	NA	Anther	NA
Lus10030332	NA	Anther	NA
Lus10030338	NA	Anther	NA
Lus10030340	AT2G40180	Anther	phosphatase 2C5
Lus10030425	AT1G13970	Anther	Protein of unknown function (DUF1336)
Lus10030450	AT2G03060	Anther	AGAMOUS-like 30
Lus10030462	AT1G14185	Anther	Glucose-methanol-choline (GMC) oxidoreductase family protein
Lus10030470	AT2G02970	Anther	GDA1/CD39 nucleoside phosphatase family protein
Lus10030471	AT2G02970	Anther	GDA1/CD39 nucleoside phosphatase family protein
Lus10030505	AT3G08710	Anther	thioredoxin H-type 9
Lus10030516	AT2G44480	Anther	beta glucosidase 17
Lus10030519	NA	Anther	NA
Lus10030521	AT1G61670	Anther	Lung seven transmembrane receptor family protein
Lus10030610	AT1G23540	Anther	Protein kinase superfamily protein
Lus10030621	AT3G01490	Anther	Protein kinase superfamily protein
Lus10030659	AT1G51760	Anther	peptidase M20/M25/M40 family protein
Lus10030660	AT1G24120	Anther	ARG1-like 1
Lus10030669	NA	Anther	NA
Lus10030670	AT3G01270	Anther	Pectate lyase family protein
Lus10030692	AT5G39420	Anther	CDC2C
Lus10030693	AT1G26690	Anther	emp24/gp25L/p24 family/GOLD family protein
Lus10030703	AT3G01040	Anther	galacturonosyltransferase 13
Lus10030709	AT1G01180	Anther	S-adenosyl-L-methionine-dependent methyltransferases superfamily protein
Lus10030710	AT5G39200	Anther	NA
Lus10030712	AT3G02300	Anther	Regulator of chromosome condensation (RCC1) family protein
Lus10030729	AT2G33670	Anther	Seven transmembrane MLO family protein
Lus10030791	AT5G15110	Anther	Pectate lyase family protein
Lus10030828	AT1G51760	Anther	peptidase M20/M25/M40 family protein
Lus10030843	AT5G26830	Anther	Threonyl-tRNA synthetase
Lus10030877	NA	Anther	NA
Lus10030879	AT1G70460	Anther	root hair specific 10
Lus10030931	AT4G17030	Anther	expansin-like B1
Lus10030972	AT4G17920	Anther	RING/U-box superfamily protein
Lus10030974	NA	Anther	NA
Lus10030997	AT3G56930	Anther	DHHC-type zinc finger family protein
Lus10030999	AT4G14368	Anther	Regulator of chromosome condensation (RCC1) family protein
Lus10031033	AT3G57270	Anther	beta-1,3-glucanase 1
Lus10031035	AT3G57260	Anther	beta-1,3-glucanase 2
Lus10031081	AT1G14040	Anther	EXS (ERD1/XPR1/SYG1) family protein
Lus10031082	NA	Anther	NA
Lus10031109	AT5G07170	Anther	Cell cycle regulated microtubule associated protein
Lus10031119	NA	Anther	NA
Lus10031139	AT1G70710	Anther	glycosyl hydrolase 9B1
Lus10031140	AT5G51500	Anther	Plant invertase/pectin methylesterase inhibitor superfamily
Lus10031144	AT1G12240	Anther	Glycosyl hydrolases family 32 protein
Lus10031157	AT3G47440	Anther	tonoplast intrinsic protein 5;1
Lus10031175	AT1G30690	Anther	Sec14p-like phosphatidylinositol transfer family protein
Lus10031176	AT1G30690	Anther	Sec14p-like phosphatidylinositol transfer family protein
Lus10031179	AT1G79160	Anther	NA
Lus10031183	NA	Anther	NA
Lus10031214	NA	Anther	NA
Lus10031237	AT3G45140	Anther	lipoxygenase 2
Lus10031238	AT3G45140	Anther	lipoxygenase 2
Lus10031239	AT1G17420	Anther	lipoxygenase 3
Lus10031276	AT5G13490	Anther	ADP/ATP carrier 2
Lus10031283	AT5G37060	Anther	cation/H+ exchanger 24
Lus10031309	AT3G08590	Anther	Phosphoglycerate mutase, 2,3-bisphosphoglycerate-independent
Lus10031335	AT3G17910	Anther	Surfeit locus 1 cytochrome c oxidase biogenesis protein
Lus10031338	AT3G46160	Anther	Protein kinase superfamily protein
Lus10031365	AT3G03250	Anther	UDP-GLUCOSE PYROPHOSPHORYLASE 1
Lus10031380	AT2G42780	Anther	NA
Lus10031405	AT3G05725	Anther	Protein of unknown function (DUF3511)
Lus10031431	AT1G56560	Anther	Plant neutral invertase family protein
Lus10031433	AT1G09330	Anther	NA
Lus10031469	AT3G05610	Anther	Plant invertase/pectin methylesterase inhibitor superfamily
Lus10031479	AT5G47880	Anther	eukaryotic release factor 1-1
Lus10031483	AT5G46940	Anther	Plant invertase/pectin methylesterase inhibitor superfamily protein
Lus10031490	AT3G05550	Anther	Hypoxia-responsive family protein
Lus10031505	AT1G55020	Anther	lipoxygenase 1
Lus10031544	AT1G05100	Anther	mitogen-activated protein kinase kinase kinase 18
Lus10031545	AT1G62280	Anther	SLAC1 homologue 1
Lus10031558	NA	Anther	NA
Lus10031559	AT3G21700	Anther	Ras-related small GTP-binding family protein
Lus10031576	NA	Anther	NA
Lus10031585	AT4G15200	Anther	formin 3
Lus10031627	AT2G20840	Anther	Secretory carrier membrane protein (SCAMP) family protein
Lus10031632	AT4G03420	Anther	Protein of unknown function (DUF789)
Lus10031635	AT1G65690	Anther	Late embryogenesis abundant (LEA) hydroxyproline-rich glycoprotein family
Lus10031636	AT4G04980	Anther	NA
Lus10031638	AT2G20770	Anther	GCR2-like 2
Lus10031642	AT4G26466	Anther	lorelei
Lus10031643	AT5G56170	Anther	LORELEI-LIKE-GPI-ANCHORED PROTEIN 1
Lus10031690	AT4G22860	Anther	Cell cycle regulated microtubule associated protein
Lus10031718	AT1G70710	Anther	glycosyl hydrolase 9B1
Lus10031733	AT2G45010	Anther	PLAC8 family protein
Lus10031748	AT3G03450	Anther	RGA-like 2
Lus10031751	AT1G16445	Anther	S-adenosyl-L-methionine-dependent methyltransferases superfamily protein
Lus10031752	AT1G30690	Anther	Sec14p-like phosphatidylinositol transfer family protein
Lus10031755	AT1G79160	Anther	NA
Lus10031783	AT1G73860	Anther	P-loop containing nucleoside triphosphate hydrolases superfamily protein
Lus10031810	AT3G45140	Anther	lipoxygenase 2
Lus10031843	AT5G13490	Anther	ADP/ATP carrier 2
Lus10031905	AT5G53480	Anther	ARM repeat superfamily protein
Lus10031941	AT1G14700	Anther	purple acid phosphatase 3
Lus10031942	AT1G68090	Anther	annexin 5
Lus10031948	AT1G68260	Anther	Thioesterase superfamily protein
Lus10031958	AT1G68390	Anther	Core-2/I-branching beta-1,6-N-acetylglucosaminyltransferase family protein
Lus10032002	NA	Anther	NA
Lus10032010	AT5G13160	Anther	Protein kinase superfamily protein
Lus10032038	AT5G24318	Anther	O-Glycosyl hydrolases family 17 protein
Lus10032071	AT3G04120	Anther	glyceraldehyde-3-phosphate dehydrogenase C subunit 1
Lus10032088	AT3G27540	Anther	beta-1,4-N-acetylglucosaminyltransferase family protein
Lus10032090	AT3G27470	Anther	Protein of unknown function (DUF707)
Lus10032106	NA	Anther	NA
Lus10032112	AT5G55850	Anther	RPM1-interacting protein 4 (RIN4) family protein
Lus10032128	AT5G14530	Anther	Transducin/WD40 repeat-like superfamily protein
Lus10032160	AT5G14890	Anther	NHL domain-containing protein
Lus10032186	AT1G71400	Anther	receptor like protein 12
Lus10032215	AT4G12300	Anther	cytochrome P450, family 706, subfamily A, polypeptide 4
Lus10032244	AT4G22590	Anther	Haloacid dehalogenase-like hydrolase (HAD) superfamily protein
Lus10032252	AT1G12110	Anther	nitrate transporter 1.1
Lus10032256	AT4G12490	Anther	Bifunctional inhibitor/lipid-transfer protein/seed storage 2S albumin superfamily protein
Lus10032264	AT1G63640	Anther	P-loop nucleoside triphosphate hydrolases superfamily protein with CH (Calponin Homology) domain
Lus10032340	AT3G61600	Anther	POZ/BTB containin G-protein 1
Lus10032345	AT3G59140	Anther	multidrug resistance-associated protein 14
Lus10032356	AT1G64300	Anther	Protein kinase family protein
Lus10032357	AT1G64300	Anther	Protein kinase family protein
Lus10032360	AT1G64320	Anther	myosin heavy chain-related
Lus10032401	AT3G53570	Anther	FUS3-complementing gene 1
Lus10032405	AT4G23950	Anther	Galactose-binding protein
Lus10032415	AT4G23990	Anther	cellulose synthase like G3
Lus10032416	AT4G24000	Anther	cellulose synthase like G2
Lus10032428	AT2G26975	Anther	Ctr copper transporter family
Lus10032434	AT4G24040	Anther	trehalase 1
Lus10032444	AT3G18060	Anther	transducin family protein / WD-40 repeat family protein
Lus10032461	AT3G18570	Anther	Oleosin family protein
Lus10032477	AT1G73920	Anther	alpha/beta-Hydrolases superfamily protein
Lus10032501	AT5G61630	Anther	NA
Lus10032524	AT5G51030	Anther	NAD(P)-binding Rossmann-fold superfamily protein
Lus10032537	AT5G61960	Anther	MEI2-like protein 1
Lus10032545	AT5G23720	Anther	dual specificity protein phosphatase family protein
Lus10032548	AT1G03700	Anther	Uncharacterised protein family (UPF0497)
Lus10032553	AT5G50790	Anther	Nodulin MtN3 family protein
Lus10032564	AT4G22310	Anther	Uncharacterised protein family (UPF0041)
Lus10032588	AT3G07680	Anther	emp24/gp25L/p24 family/GOLD family protein
Lus10032596	AT1G04160	Anther	myosin XI B
Lus10032597	AT5G43900	Anther	myosin 2
Lus10032598	AT4G13450	Anther	Adenine nucleotide alpha hydrolases-like superfamily protein
Lus10032622	AT3G44900	Anther	cation/H+ exchanger 4
Lus10032625	AT5G50640	Anther	CBS / octicosapeptide/Phox/Bemp1 (PB1) domains-containing protein
Lus10032631	AT5G55060	Anther	NA
[truncated: 2,312 more rows]
