# Supplementary material for: Spatiotemporal Transcriptomic Atlas of Developing Embryos and Vegetative Tissues in Flax
Source: Plants (Basel). 2022 Aug 4;11(15):2031. doi: 10.3390/plants11152031 (PMC9370790; doi:10.3390/plants11152031)
Supplement: Supplementary file 1 [file plants-11-02031-s001.zip › Supplemental Dataset S4.xlsx]

## Sheet: Sheet1
Supplemental Dataset S4. Identification of transcription factors (TFs) in flax. Sheet1, types and numbers of TFs and their target genes. The mean target gene numbers per TF were calculated in the 4th column. Sheet2, gene ID and type of tissue-specific TFs identified in each tissue. The GENIE3 weight values were indidcated in the 5th column and specific expressed tissues were indicated in the 6th …
TF type	TF number	number of target genes	target genes per TF
E2F/DP	14	581	41.5
RAV	7	245	35
HRT-like	1	34	34
STAT	2	59	29.5
NF-X1	4	111	27.75
Whirly	4	107	26.75
CPP	10	264	26.4
MIKC_MADS	75	1929	25.72
EIL	5	128	25.6
M-type_MADS	55	1212	22.0364
C2H2	165	3424	20.7515
NF-YC	16	297	18.5625
AP2	41	729	17.7805
ARF	40	706	17.65
LSD	9	156	17.3333
bZIP	115	1971	17.1391
SBP	29	486	16.7586
B3	105	1759	16.7524
G2-like	66	1066	16.1515
HB-other	17	260	15.2941
WOX	17	257	15.1176
GRF	21	315	15
ZF-HD	21	315	15
NF-YB	31	454	14.6452
MYB	234	3315	14.1667
LBD	63	870	13.8095
NAC	184	2529	13.7446
MYB_related	93	1273	13.6882
bHLH	214	2753	12.8645
Dof	44	566	12.8636
CO-like	18	231	12.8333
YABBY	14	177	12.6429
ARR-B	18	226	12.5556
C3H	79	991	12.5443
S1Fa-like	2	25	12.5
BBR-BPC	8	97	12.125
SAP	3	36	12
WRKY	111	1326	11.9459
Trihelix	62	722	11.6452
TCP	27	313	11.5926
ERF	198	2258	11.404
GRAS	120	1332	11.1
GATA	38	410	10.7895
Nin-like	21	225	10.7143
HSF	43	460	10.6977
VOZ	4	41	10.25
SRS	14	143	10.2143
CAMTA	10	101	10.1
TALE	39	391	10.0256
HD-ZIP	82	812	9.90244
HB-PHD	4	38	9.5
FAR1	10	80	8
BES1	13	97	7.46154
GeBP	16	116	7.25
NF-YA	9	56	6.22222
DBB	13	57	4.38462
	2678	38932

## Sheet: Sheet2
Supplemental Dataset 4. Identification of transcription factors (TFs) in flax. Sheet1, types and numbers of TFs and their target genes. The mean target gene numbers per TF were calculated in the 4th column. Sheet2, gene ID and type of tissue-specific TFs identified in each tissue. The GENIE3 weight values were indidcated in the 5th column and specific expressed tissues were indicated in the 6th c…
TF	TF type	Target Gene	Description	GENIE3weight	DominantIy expressed tissues
Lus10001553	AP2	Lus10014262	GAST1 protein homolog 3	0.0176102	Root
Lus10001553	AP2	Lus10039559	TRICHOME BIREFRINGENCE-LIKE 38	0.0160902	Root
Lus10001553	AP2	Lus10034542	GDSL-like Lipase/Acylhydrolase superfamily protein	0.0159835	Root
Lus10001553	AP2	Lus10007010	NA	0.0151066	Root
Lus10001553	AP2	Lus10024736	disease resistance family protein / LRR family protein	0.0148478	Root
Lus10001553	AP2	Lus10025962	GAST1 protein homolog 3	0.0133569	Root
Lus10001553	AP2	Lus10034812	NA	0.0129284	Root
Lus10001553	AP2	Lus10031310	DNAse I-like superfamily protein	0.0121813	Root
Lus10001553	AP2	Lus10023689	Disease resistance-responsive (dirigent-like protein) family protein	0.0117324	Root
Lus10001553	AP2	Lus10003114	RmlC-like cupins superfamily protein	0.0114876	Root
Lus10001553	AP2	Lus10033223	Aluminium activated malate transporter family protein	0.0114593	Root
Lus10001553	AP2	Lus10021045	fatty acid desaturase 2	0.0113341	Root
Lus10001553	AP2	Lus10024624	Bifunctional inhibitor/lipid-transfer protein/seed storage 2S albumin superfamily protein	0.0111397	Root
Lus10001553	AP2	Lus10021047	fatty acid desaturase 2	0.0111318	Root
Lus10001553	AP2	Lus10016166	plant U-box 22	0.0108157	Root
Lus10001553	AP2	Lus10043308	cytochrome P450, family 71, subfamily A, polypeptide 25	0.010799	Root
Lus10001553	AP2	Lus10036126	HXXXD-type acyl-transferase family protein	0.0103515	Root
Lus10001553	AP2	Lus10029409	Uncharacterised protein family (UPF0497)	0.0103205	Root
Lus10001553	AP2	Lus10036381	ferric reduction oxidase 2	0.0102971	Root
Lus10011730	AP2	Lus10007849	homeobox protein 2	0.0119083	Anther
Lus10011730	AP2	Lus10024289	cytokinin oxidase 5	0.0116267	Anther
Lus10011730	AP2	Lus10010757	purine permease 3	0.0113287	Anther
Lus10011730	AP2	Lus10003362	dsRNA-binding protein 2	0.0102078	Anther
Lus10040365	AP2	Lus10026078	NA	0.0178174	Root
Lus10040365	AP2	Lus10018622	NA	0.0157483	Root
Lus10040365	AP2	Lus10027398	Protein kinase superfamily protein	0.0156303	Root
Lus10040365	AP2	Lus10005083	Thioredoxin superfamily protein	0.0148348	Root
Lus10040365	AP2	Lus10031826	basic helix-loop-helix (bHLH) DNA-binding superfamily protein	0.0147984	Root
Lus10040365	AP2	Lus10024097	NA	0.014234	Root
Lus10040365	AP2	Lus10005860	non-specific phospholipase C1	0.0139168	Root
Lus10040365	AP2	Lus10031115	Bifunctional inhibitor/lipid-transfer protein/seed storage 2S albumin superfamily protein	0.0129499	Root
Lus10040365	AP2	Lus10028678	2-oxoglutarate (2OG) and Fe(II)-dependent oxygenase superfamily protein	0.0126818	Root
Lus10040365	AP2	Lus10040082	PLATZ transcription factor family protein	0.0126444	Root
Lus10040365	AP2	Lus10002642	ENTH/ANTH/VHS superfamily protein	0.0125984	Root
Lus10040365	AP2	Lus10029406	NDR1/HIN1-like 1	0.0124131	Root
Lus10040365	AP2	Lus10015124	Translation initiation factor SUI1 family protein	0.0123369	Root
Lus10040365	AP2	Lus10008508	NA	0.0115943	Root
Lus10040365	AP2	Lus10005992	cytochrome B5 isoform E	0.0115145	Root
Lus10040365	AP2	Lus10010570	Acyl-CoA N-acyltransferases (NAT) superfamily protein	0.0109746	Root
Lus10040365	AP2	Lus10002808	lipase 1	0.0107211	Root
Lus10040365	AP2	Lus10038829	Ubiquitin-associated/translation elongation factor EF1B protein	0.0107178	Root
Lus10040365	AP2	Lus10011362	HCP-like superfamily protein with MYND-type zinc finger	0.0106911	Root
Lus10040365	AP2	Lus10031262	A20/AN1-like zinc finger family protein	0.0106575	Root
Lus10040365	AP2	Lus10021103	glutathione S-transferase TAU 8	0.0106559	Root
Lus10040365	AP2	Lus10029209	NA	0.0106376	Root
Lus10040365	AP2	Lus10029097	NA	0.0104983	Root
Lus10040365	AP2	Lus10014148	UDP-glycosyltransferase 74 F1	0.0102483	Root
Lus10040365	AP2	Lus10016620	Concanavalin A-like lectin protein kinase family protein	0.0100782	Root
Lus10004924	B3	Lus10001829	Bifunctional inhibitor/lipid-transfer protein/seed storage 2S albumin superfamily protein	0.0191594	Ovary
Lus10004924	B3	Lus10023568	RAD-like 1	0.0135351	Ovary
Lus10004924	B3	Lus10034338	myb domain protein 62	0.0129467	Ovary
Lus10004924	B3	Lus10043291	Argonaute family protein	0.0128758	Ovary
Lus10004924	B3	Lus10023969	SAUR-like auxin-responsive protein family	0.011766	Ovary
Lus10001885	bHLH	Lus10012313	NA	0.0164468	Root
Lus10001885	bHLH	Lus10014262	GAST1 protein homolog 3	0.0140512	Root
Lus10001885	bHLH	Lus10033223	Aluminium activated malate transporter family protein	0.0138631	Root
Lus10001885	bHLH	Lus10002065	NA	0.0133629	Root
Lus10001885	bHLH	Lus10012609	D-arabinono-1,4-lactone oxidase family protein	0.0132378	Root
Lus10001885	bHLH	Lus10004733	tonoplast intrinsic protein 2;3	0.0126076	Root
Lus10001885	bHLH	Lus10016104	alpha carbonic anhydrase 7	0.0124739	Root
Lus10001885	bHLH	Lus10034478	Disease resistance-responsive (dirigent-like protein) family protein	0.0124274	Root
Lus10001885	bHLH	Lus10030903	Leucine-rich repeat protein kinase family protein	0.0120413	Root
Lus10001885	bHLH	Lus10018024	Disease resistance protein (TIR-NBS-LRR class) family	0.0117467	Root
Lus10001885	bHLH	Lus10020994	Peroxidase superfamily protein	0.0117138	Root
Lus10001885	bHLH	Lus10024624	Bifunctional inhibitor/lipid-transfer protein/seed storage 2S albumin superfamily protein	0.0115517	Root
Lus10001885	bHLH	Lus10029921	Disease resistance protein (TIR-NBS-LRR class) family	0.0114728	Root
Lus10001885	bHLH	Lus10034786	HXXXD-type acyl-transferase family protein	0.0110087	Root
Lus10001885	bHLH	Lus10039006	basic helix-loop-helix (bHLH) DNA-binding superfamily protein	0.010743	Root
Lus10001885	bHLH	Lus10015375	Uncharacterised protein family (UPF0497)	0.0107154	Root
Lus10001885	bHLH	Lus10009253	expansin A17	0.0106781	Root
Lus10001885	bHLH	Lus10030032	hydroperoxide lyase 1	0.0102739	Root
Lus10001885	bHLH	Lus10021391	HXXXD-type acyl-transferase family protein	0.0101998	Root
Lus10001885	bHLH	Lus10031310	DNAse I-like superfamily protein	0.0101427	Root
Lus10001885	bHLH	Lus10018376	Late embryogenesis abundant (LEA) hydroxyproline-rich glycoprotein family	0.0100555	Root
Lus10002213	bHLH	Lus10005454	NA	0.0138978	Root
Lus10005999	bHLH	Lus10006467	Melibiase family protein	0.020711	Root
Lus10005999	bHLH	Lus10000319	HXXXD-type acyl-transferase family protein	0.0158461	Root
Lus10005999	bHLH	Lus10033372	NA	0.0147975	Root
Lus10005999	bHLH	Lus10010343	NA	0.0129609	Root
Lus10005999	bHLH	Lus10007261	LRR and NB-ARC domains-containing disease resistance protein	0.0115759	Root
Lus10005999	bHLH	Lus10008392	Glycosyl hydrolases family 32 protein	0.0111613	Root
Lus10005999	bHLH	Lus10030330	C2H2 and C2HC zinc fingers superfamily protein	0.0101914	Root
Lus10005999	bHLH	Lus10025113	Transmembrane amino acid transporter family protein	0.0101162	Root
Lus10006085	bHLH	Lus10003114	RmlC-like cupins superfamily protein	0.0125617	Root
Lus10006085	bHLH	Lus10009253	expansin A17	0.0124383	Root
Lus10006085	bHLH	Lus10012223	Tautomerase/MIF superfamily protein	0.0123794	Root
Lus10006085	bHLH	Lus10019989	indole-3-acetate beta-D-glucosyltransferase	0.0113865	Root
Lus10006085	bHLH	Lus10016211	ethylene-responsive element binding factor 13	0.0113572	Root
Lus10006085	bHLH	Lus10009157	NA	0.010822	Root
Lus10006085	bHLH	Lus10018024	Disease resistance protein (TIR-NBS-LRR class) family	0.0108156	Root
Lus10006085	bHLH	Lus10033327	HXXXD-type acyl-transferase family protein	0.0105255	Root
Lus10006085	bHLH	Lus10019361	GRAS family transcription factor	0.0103959	Root
Lus10006085	bHLH	Lus10003048	xyloglucan endotransglucosylase/hydrolase 16	0.0103926	Root
Lus10006085	bHLH	Lus10003338	Transmembrane amino acid transporter family protein	0.0101852	Root
Lus10006085	bHLH	Lus10034786	HXXXD-type acyl-transferase family protein	0.0101845	Root
Lus10006085	bHLH	Lus10025749	cytochrome P450, family 76, subfamily G, polypeptide 1	0.0100692	Root
Lus10006085	bHLH	Lus10036401	WRKY DNA-binding protein 56	0.0100053	Root
Lus10007049	bHLH	Lus10001902	WRKY family transcription factor	0.0113915	Root
Lus10007049	bHLH	Lus10029616	sulfate transporter 1;3	0.0107293	Root
Lus10007049	bHLH	Lus10004888	2-oxoglutarate (2OG) and Fe(II)-dependent oxygenase superfamily protein	0.0106362	Root
Lus10007049	bHLH	Lus10018602	Concanavalin A-like lectin protein kinase family protein	0.010273	Root
Lus10007049	bHLH	Lus10032210	cytochrome P450, family 706, subfamily A, polypeptide 5	0.0101885	Root
Lus10007049	bHLH	Lus10016062	Heavy metal transport/detoxification superfamily protein	0.0100732	Root
Lus10007101	bHLH	Lus10022816	C2H2 and C2HC zinc fingers superfamily protein	0.0203726	Anther
Lus10007101	bHLH	Lus10003732	P-loop containing nucleoside triphosphate hydrolases superfamily protein	0.0128869	Anther
Lus10007101	bHLH	Lus10041179	calmodulin 8	0.0127851	Anther
Lus10007101	bHLH	Lus10032004	NAC domain containing protein 84	0.0127156	Anther
Lus10007101	bHLH	Lus10016412	MATE efflux family protein	0.0118776	Anther
Lus10007101	bHLH	Lus10038437	FAD-binding Berberine family protein	0.0111291	Anther
Lus10007101	bHLH	Lus10013326	5\'-3\' exoribonuclease 3	0.0110138	Anther
Lus10007101	bHLH	Lus10032581	NA	0.0109236	Anther
Lus10007101	bHLH	Lus10018549	alpha/beta-Hydrolases superfamily protein	0.0107356	Anther
Lus10007613	bHLH	Lus10019460	cytochrome P450, family 71, subfamily A, polypeptide 21	0.0154471	Root
Lus10007613	bHLH	Lus10013595	NAD(P)-binding Rossmann-fold superfamily protein	0.0148952	Root
Lus10007613	bHLH	Lus10042751	NA	0.0145731	Root
Lus10007613	bHLH	Lus10000193	basic chitinase	0.0143412	Root
Lus10007613	bHLH	Lus10023086	RING/U-box superfamily protein	0.0135492	Root
Lus10007613	bHLH	Lus10006549	RmlC-like cupins superfamily protein	0.0132952	Root
Lus10007613	bHLH	Lus10039494	sigma factor binding protein 1	0.0131396	Root
Lus10007613	bHLH	Lus10008173	Peroxidase superfamily protein	0.0122111	Root
Lus10007613	bHLH	Lus10004280	NA	0.0116794	Root
Lus10007613	bHLH	Lus10039210	Kunitz family trypsin and protease inhibitor protein	0.0114495	Root
Lus10007613	bHLH	Lus10041581	lysine histidine transporter 1	0.0113873	Root
Lus10007613	bHLH	Lus10024139	sigma factor binding protein 1	0.0109114	Root
Lus10007613	bHLH	Lus10009093	Protein of unknown function (DUF567)	0.0108936	Root
Lus10007613	bHLH	Lus10025118	NAC domain containing protein 36	0.0104975	Root
Lus10007613	bHLH	Lus10008917	cytochrome P450, family 76, subfamily C, polypeptide 4	0.0102957	Root
Lus10007613	bHLH	Lus10010765	Bifunctional inhibitor/lipid-transfer protein/seed storage 2S albumin superfamily protein	0.0102412	Root
Lus10011578	bHLH	Lus10003161	NA	0.018744	Root
Lus10011578	bHLH	Lus10032745	cytochrome P450, family 82, subfamily C, polypeptide 4	0.0156714	Root
Lus10011578	bHLH	Lus10020994	Peroxidase superfamily protein	0.0155475	Root
Lus10011578	bHLH	Lus10017818	hydroxyproline-rich glycoprotein family protein	0.015464	Root
Lus10011578	bHLH	Lus10011893	Heavy metal transport/detoxification superfamily protein	0.0140413	Root
Lus10011578	bHLH	Lus10023987	O-methyltransferase family protein	0.0140382	Root
Lus10011578	bHLH	Lus10012312	terpene synthase 03	0.0139598	Root
Lus10011578	bHLH	Lus10036989	NA	0.0136188	Root
Lus10011578	bHLH	Lus10003262	pathogenesis-related 4	0.0135273	Root
Lus10011578	bHLH	Lus10042612	Bifunctional inhibitor/lipid-transfer protein/seed storage 2S albumin superfamily protein	0.0135171	Root
Lus10011578	bHLH	Lus10025064	Disease resistance-responsive (dirigent-like protein) family protein	0.0131832	Root
Lus10011578	bHLH	Lus10016631	oligopeptide transporter 5	0.013139	Root
Lus10011578	bHLH	Lus10013065	Peroxidase superfamily protein	0.0130293	Root
Lus10011578	bHLH	Lus10024661	POX (plant homeobox) family protein	0.0129254	Root
Lus10011578	bHLH	Lus10029122	cysteine-rich RLK (RECEPTOR-like protein kinase) 3	0.0129235	Root
Lus10011578	bHLH	Lus10001141	NA	0.0128858	Root
Lus10011578	bHLH	Lus10033223	Aluminium activated malate transporter family protein	0.0125973	Root
Lus10011578	bHLH	Lus10021048	fatty acid desaturase 2	0.0124694	Root
Lus10011578	bHLH	Lus10018024	Disease resistance protein (TIR-NBS-LRR class) family	0.012357	Root
Lus10011578	bHLH	Lus10033360	hydroxyproline-rich glycoprotein family protein	0.0122378	Root
Lus10011578	bHLH	Lus10003901	NA	0.0121705	Root
Lus10011578	bHLH	Lus10026049	NA	0.0120198	Root
Lus10011578	bHLH	Lus10040765	glutathione S-transferase tau 7	0.0120195	Root
Lus10011578	bHLH	Lus10014285	cytochrome P450, family 722, subfamily A, polypeptide 1	0.0118684	Root
Lus10011578	bHLH	Lus10018947	embryo defective 2170	0.0116786	Root
Lus10011578	bHLH	Lus10007009	NA	0.0114459	Root
Lus10011578	bHLH	Lus10019690	NA	0.0113896	Root
Lus10011578	bHLH	Lus10032292	POX (plant homeobox) family protein	0.0110094	Root
Lus10011578	bHLH	Lus10015117	NA	0.010991	Root
Lus10011578	bHLH	Lus10029181	NA	0.0109376	Root
Lus10011578	bHLH	Lus10032926	Peroxidase superfamily protein	0.0109029	Root
Lus10011578	bHLH	Lus10039681	Peroxidase superfamily protein	0.0108596	Root
Lus10011578	bHLH	Lus10033294	Protein kinase superfamily protein	0.0107053	Root
Lus10011578	bHLH	Lus10002917	S-domain-2 5	0.0106475	Root
Lus10011578	bHLH	Lus10013917	basic helix-loop-helix (bHLH) DNA-binding superfamily protein	0.01062	Root
Lus10011578	bHLH	Lus10014681	Bifunctional inhibitor/lipid-transfer protein/seed storage 2S albumin superfamily protein	0.0105733	Root
Lus10011578	bHLH	Lus10008930	Polyketide cyclase/dehydrase and lipid transport superfamily protein	0.0105564	Root
Lus10011578	bHLH	Lus10042117	NB-ARC domain-containing disease resistance protein	0.0103036	Root
Lus10011578	bHLH	Lus10010352	EXORDIUM like 2	0.0100068	Root
Lus10013917	bHLH	Lus10036401	WRKY DNA-binding protein 56	0.0218475	Root
Lus10013917	bHLH	Lus10033327	HXXXD-type acyl-transferase family protein	0.0152357	Root
Lus10013917	bHLH	Lus10000346	Peroxidase superfamily protein	0.0141605	Root
Lus10013917	bHLH	Lus10002917	S-domain-2 5	0.0140231	Root
Lus10013917	bHLH	Lus10018643	NA	0.0131636	Root
Lus10013917	bHLH	Lus10006543	RmlC-like cupins superfamily protein	0.0128297	Root
Lus10013917	bHLH	Lus10003161	NA	0.0124364	Root
Lus10013917	bHLH	Lus10039681	Peroxidase superfamily protein	0.0123164	Root
Lus10013917	bHLH	Lus10021333	Uncharacterised protein family (UPF0497)	0.0119187	Root
Lus10013917	bHLH	Lus10014453	myb domain protein 305	0.0116752	Root
Lus10013917	bHLH	Lus10033357	hydroxyproline-rich glycoprotein family protein	0.0114387	Root
Lus10013917	bHLH	Lus10031310	DNAse I-like superfamily protein	0.011379	Root
Lus10013917	bHLH	Lus10008581	Peroxidase superfamily protein	0.0110349	Root
Lus10013917	bHLH	Lus10026048	NA	0.0109328	Root
Lus10013917	bHLH	Lus10006317	Disease resistance-responsive (dirigent-like protein) family protein	0.010917	Root
Lus10013917	bHLH	Lus10001141	NA	0.0108458	Root
Lus10013917	bHLH	Lus10025065	Disease resistance-responsive (dirigent-like protein) family protein	0.0103903	Root
Lus10013917	bHLH	Lus10013194	ytochrome p450, family 71, subfamily B, polypeptide 11	0.0102215	Root
Lus10013917	bHLH	Lus10024416	NA	0.0102145	Root
Lus10013917	bHLH	Lus10025522	HXXXD-type acyl-transferase family protein	0.0101124	Root
Lus10014938	bHLH	Lus10037666	germin-like protein 1	0.0153168	Embryo
Lus10014938	bHLH	Lus10008002	K+ efflux antiporter 4	0.0136275	Embryo
Lus10014938	bHLH	Lus10036940	beta-ketoacyl reductase 1	0.0132487	Embryo
Lus10014938	bHLH	Lus10037973	DHHC-type zinc finger family protein	0.0116528	Embryo
Lus10014938	bHLH	Lus10009069	aluminum sensitive 3	0.01117	Embryo
Lus10014938	bHLH	Lus10034384	Leucine-rich repeat (LRR) family protein	0.0110132	Embryo
Lus10014938	bHLH	Lus10039878	NA	0.0107994	Embryo
Lus10014938	bHLH	Lus10039672	glutamate receptor 5	0.0107456	Embryo
Lus10014938	bHLH	Lus10022690	PLANT U-BOX 12	0.0103834	Embryo
Lus10014938	bHLH	Lus10012742	MLP-like protein 28	0.0103293	Embryo
Lus10016151	bHLH	Lus10033767	RmlC-like cupins superfamily protein	0.0170946	Root
Lus10016151	bHLH	Lus10016223	ethylene-responsive element binding factor 13	0.0164201	Root
Lus10016151	bHLH	Lus10003048	xyloglucan endotransglucosylase/hydrolase 16	0.0153298	Root
Lus10016151	bHLH	Lus10030903	Leucine-rich repeat protein kinase family protein	0.0147171	Root
Lus10016151	bHLH	Lus10036851	MATE efflux family protein	0.0146254	Root
Lus10016151	bHLH	Lus10034786	HXXXD-type acyl-transferase family protein	0.0137609	Root
Lus10016151	bHLH	Lus10022949	Pseudouridine synthase family protein	0.0136643	Root
Lus10016151	bHLH	Lus10005767	cytochrome P450, family 76, subfamily C, polypeptide 4	0.0130964	Root
Lus10016151	bHLH	Lus10009872	Bifunctional inhibitor/lipid-transfer protein/seed storage 2S albumin superfamily protein	0.0130166	Root
Lus10016151	bHLH	Lus10032019	HXXXD-type acyl-transferase family protein	0.0129153	Root
Lus10016151	bHLH	Lus10009253	expansin A17	0.0121221	Root
Lus10016151	bHLH	Lus10000557	HXXXD-type acyl-transferase family protein	0.011309	Root
Lus10016151	bHLH	Lus10002885	cytochrome P450, family 71, subfamily A, polypeptide 25	0.0109685	Root
Lus10016151	bHLH	Lus10024667	SPIRAL1-like5	0.010812	Root
Lus10016151	bHLH	Lus10006978	myb domain protein 36	0.0107379	Root
Lus10016151	bHLH	Lus10039680	Peroxidase superfamily protein	0.0106653	Root
Lus10016151	bHLH	Lus10025064	Disease resistance-responsive (dirigent-like protein) family protein	0.0106645	Root
Lus10016151	bHLH	Lus10024624	Bifunctional inhibitor/lipid-transfer protein/seed storage 2S albumin superfamily protein	0.0100873	Root
Lus10016151	bHLH	Lus10036725	WRKY DNA-binding protein 72	0.0100073	Root
Lus10017152	bHLH	Lus10035627	receptor lectin kinase	0.0149863	Root
Lus10017152	bHLH	Lus10004280	NA	0.0130113	Root
Lus10017152	bHLH	Lus10029139	Pectin lyase-like superfamily protein	0.0128399	Root
Lus10017152	bHLH	Lus10009094	Protein of unknown function (DUF567)	0.0124496	Root
Lus10017152	bHLH	Lus10010765	Bifunctional inhibitor/lipid-transfer protein/seed storage 2S albumin superfamily protein	0.0124195	Root
Lus10017152	bHLH	Lus10039494	sigma factor binding protein 1	0.0110694	Root
Lus10017152	bHLH	Lus10013416	Plant invertase/pectin methylesterase inhibitor superfamily	0.0108455	Root
Lus10017152	bHLH	Lus10002175	Polyketide cyclase/dehydrase and lipid transport superfamily protein	0.0101782	Root
Lus10018400	bHLH	Lus10007327	glucan synthase-like 7	0.0149121	Root
Lus10018400	bHLH	Lus10007437	Major facilitator superfamily protein	0.0143901	Root
Lus10018400	bHLH	Lus10039809	Integrase-type DNA-binding superfamily protein	0.0137486	Root
Lus10018400	bHLH	Lus10020840	NA	0.0132887	Root
Lus10018400	bHLH	Lus10023840	target of rapamycin	0.0120131	Root
Lus10018400	bHLH	Lus10021287	Late embryogenesis abundant (LEA) hydroxyproline-rich glycoprotein family	0.0115713	Root
Lus10018400	bHLH	Lus10018793	Uncharacterised protein family (UPF0114)	0.0115578	Root
Lus10018400	bHLH	Lus10036864	NA	0.0110209	Root
Lus10018400	bHLH	Lus10035556	Eukaryotic aspartyl protease family protein	0.0108536	Root
Lus10018400	bHLH	Lus10013383	wall-associated kinase 2	0.0107911	Root
Lus10018400	bHLH	Lus10008167	peroxidase 2	0.010654	Root
Lus10018400	bHLH	Lus10014043	AP2/B3-like transcriptional factor family protein	0.0101909	Root
Lus10018400	bHLH	Lus10007831	disease resistance protein (TIR-NBS-LRR class), putative	0.0101615	Root
Lus10018400	bHLH	Lus10028377	basic chitinase	0.0100819	Root
Lus10018400	bHLH	Lus10005128	NA	0.0100129	Root
Lus10019247	bHLH	Lus10037944	Protein of unknown function (DUF1635)	0.014202	Root
Lus10019247	bHLH	Lus10022310	Pectin lyase-like superfamily protein	0.0139628	Root
Lus10019247	bHLH	Lus10038332	NAC domain containing protein 42	0.0133035	Root
Lus10019247	bHLH	Lus10036472	myb domain protein 92	0.0131194	Root
Lus10019247	bHLH	Lus10005822	Protein of unknown function (DUF579)	0.0130265	Root
Lus10019247	bHLH	Lus10034786	HXXXD-type acyl-transferase family protein	0.0126734	Root
Lus10019247	bHLH	Lus10034812	NA	0.0118764	Root
Lus10019247	bHLH	Lus10028473	AGAMOUS-like 62	0.0116948	Root
Lus10019247	bHLH	Lus10035664	NA	0.0116595	Root
Lus10019247	bHLH	Lus10000346	Peroxidase superfamily protein	0.0112539	Root
Lus10019247	bHLH	Lus10029212	formin 8	0.0112137	Root
Lus10019247	bHLH	Lus10025501	NA	0.0112108	Root
Lus10019247	bHLH	Lus10020994	Peroxidase superfamily protein	0.0111777	Root
Lus10019247	bHLH	Lus10003262	pathogenesis-related 4	0.0111607	Root
Lus10019247	bHLH	Lus10043313	cytochrome P450, family 71, subfamily A, polypeptide 25	0.0109151	Root
Lus10019247	bHLH	Lus10033294	Protein kinase superfamily protein	0.0107036	Root
Lus10019247	bHLH	Lus10001885	basic helix-loop-helix (bHLH) DNA-binding superfamily protein	0.0106439	Root
Lus10019247	bHLH	Lus10015221	exocyst subunit exo70 family protein H2	0.0104709	Root
Lus10019247	bHLH	Lus10008004	BON association protein 2	0.0103978	Root
Lus10019247	bHLH	Lus10036770	Uncharacterised protein family (UPF0497)	0.0102587	Root
Lus10019247	bHLH	Lus10039331	WRKY family transcription factor	0.010234	Root
Lus10025518	bHLH	Lus10002155	Calcium-dependent lipid-binding (CaLB domain) family protein	0.0153385	Root
Lus10025518	bHLH	Lus10030249	Pentatricopeptide repeat (PPR) superfamily protein	0.0148267	Root
Lus10025518	bHLH	Lus10038827	ubiquitin-conjugating enzyme 28	0.0141174	Root
Lus10025518	bHLH	Lus10038806	RNA-binding (RRM/RBD/RNP motifs) family protein	0.0132379	Root
Lus10025518	bHLH	Lus10018653	DNA binding	0.0125806	Root
Lus10025518	bHLH	Lus10017170	osmotin 34	0.0123288	Root
Lus10025518	bHLH	Lus10034252	methyl esterase 17	0.011765	Root
Lus10025518	bHLH	Lus10025396	CBL-interacting protein kinase 13	0.0113177	Root
Lus10025518	bHLH	Lus10004894	ATP synthase subunit alpha	0.0111735	Root
Lus10025518	bHLH	Lus10020549	arogenate dehydratase 6	0.0104814	Root
Lus10025518	bHLH	Lus10030530	cytochrome P450, family 71, subfamily A, polypeptide 22	0.0103802	Root
Lus10025518	bHLH	Lus10037533	Pentatricopeptide repeat (PPR) superfamily protein	0.0103699	Root
Lus10025518	bHLH	Lus10015632	Pyridoxal phosphate phosphatase-related protein	0.0103283	Root
Lus10025518	bHLH	Lus10025786	NA	0.0102388	Root
Lus10025518	bHLH	Lus10019036	Leucine-rich repeat receptor-like protein kinase family protein	0.0101563	Root
Lus10025987	bHLH	Lus10012002	GDSL-like Lipase/Acylhydrolase superfamily protein	0.0197969	Root
Lus10025987	bHLH	Lus10033867	C2H2 and C2HC zinc fingers superfamily protein	0.0155743	Root
Lus10025987	bHLH	Lus10016166	plant U-box 22	0.0133134	Root
Lus10025987	bHLH	Lus10042204	terpene synthase 21	0.0131287	Root
Lus10025987	bHLH	Lus10014108	beta-1,3-glucanase 1	0.0126345	Root
Lus10025987	bHLH	Lus10021332	Uncharacterised protein family (UPF0497)	0.0122544	Root
Lus10025987	bHLH	Lus10007035	O-methyltransferase family protein	0.0121245	Root
Lus10025987	bHLH	Lus10003227	Chitinase family protein	0.0120113	Root
Lus10025987	bHLH	Lus10006690	osmotin 34	0.0115397	Root
Lus10025987	bHLH	Lus10006669	GTP cyclohydrolase II	0.0113424	Root
Lus10025987	bHLH	Lus10003114	RmlC-like cupins superfamily protein	0.0112988	Root
Lus10025987	bHLH	Lus10006543	RmlC-like cupins superfamily protein	0.0112234	Root
Lus10025987	bHLH	Lus10001093	myb domain protein 9	0.0109153	Root
Lus10025987	bHLH	Lus10017008	Uncharacterised protein family (UPF0497)	0.0108562	Root
Lus10025987	bHLH	Lus10014285	cytochrome P450, family 722, subfamily A, polypeptide 1	0.0107974	Root
Lus10025987	bHLH	Lus10040765	glutathione S-transferase tau 7	0.0104893	Root
Lus10025987	bHLH	Lus10024368	Chitinase family protein	0.0104498	Root
Lus10025987	bHLH	Lus10029453	UDP-Glycosyltransferase superfamily protein	0.0103849	Root
Lus10025987	bHLH	Lus10000611	2-oxoglutarate (2OG) and Fe(II)-dependent oxygenase superfamily protein	0.010367	Root
Lus10025987	bHLH	Lus10034812	NA	0.0103356	Root
Lus10025987	bHLH	Lus10027206	Plant invertase/pectin methylesterase inhibitor superfamily	0.0102157	Root
Lus10025987	bHLH	Lus10039673	MATE efflux family protein	0.0100512	Root
Lus10027394	bHLH	Lus10007034	osmotin 34	0.0179334	Root
Lus10027394	bHLH	Lus10032347	Glucose-methanol-choline (GMC) oxidoreductase family protein	0.0146568	Root
Lus10027394	bHLH	Lus10032346	Glucose-methanol-choline (GMC) oxidoreductase family protein	0.0108723	Root
Lus10027395	bHLH	Lus10009968	Chitinase family protein	0.0142618	Root
Lus10027395	bHLH	Lus10004280	NA	0.0137227	Root
Lus10027395	bHLH	Lus10041581	lysine histidine transporter 1	0.0135988	Root
Lus10027395	bHLH	Lus10005358	spermidine hydroxycinnamoyl transferase	0.0134231	Root
Lus10027395	bHLH	Lus10040814	Protein of unknown function (DUF3741)	0.0122832	Root
Lus10027395	bHLH	Lus10006467	Melibiase family protein	0.0121974	Root
Lus10027395	bHLH	Lus10009093	Protein of unknown function (DUF567)	0.0119689	Root
Lus10027395	bHLH	Lus10028500	S-adenosyl-L-methionine-dependent methyltransferases superfamily protein	0.0115581	Root
Lus10027395	bHLH	Lus10020537	transmembrane receptors;ATP binding	0.0107192	Root
Lus10027395	bHLH	Lus10016323	Bifunctional inhibitor/lipid-transfer protein/seed storage 2S albumin superfamily protein	0.0106263	Root
Lus10027395	bHLH	Lus10024246	WRKY DNA-binding protein 72	0.010443	Root
Lus10027395	bHLH	Lus10007608	S-locus lectin protein kinase family protein	0.010353	Root
Lus10027395	bHLH	Lus10004178	fatty acid desaturase 2	0.0100782	Root
Lus10027395	bHLH	Lus10031367	acyl activating enzyme 12	0.010007	Root
Lus10030212	bHLH	Lus10018374	Peroxidase superfamily protein	0.014847	Root
Lus10030212	bHLH	Lus10036725	WRKY DNA-binding protein 72	0.0133018	Root
Lus10030212	bHLH	Lus10025535	Peroxidase superfamily protein	0.0131538	Root
Lus10030212	bHLH	Lus10033223	Aluminium activated malate transporter family protein	0.0122099	Root
Lus10030212	bHLH	Lus10001141	NA	0.0121775	Root
Lus10030212	bHLH	Lus10011722	basic leucine-zipper 5	0.0118782	Root
Lus10030212	bHLH	Lus10009157	NA	0.0118379	Root
Lus10030212	bHLH	Lus10000346	Peroxidase superfamily protein	0.0117688	Root
Lus10030212	bHLH	Lus10005393	NA	0.0115452	Root
Lus10030212	bHLH	Lus10010874	NAD(P)-binding Rossmann-fold superfamily protein	0.0111343	Root
Lus10030212	bHLH	Lus10012478	pathogenesis-related gene 1	0.0110823	Root
Lus10030212	bHLH	Lus10018500	terpene synthase 03	0.0110699	Root
Lus10030212	bHLH	Lus10004205	Uncharacterised protein family (UPF0497)	0.0108341	Root
Lus10030212	bHLH	Lus10019690	NA	0.0106739	Root
Lus10030212	bHLH	Lus10028897	cytochrome P450, family 76, subfamily C, polypeptide 4	0.0106629	Root
Lus10030212	bHLH	Lus10018024	Disease resistance protein (TIR-NBS-LRR class) family	0.0104415	Root
Lus10030212	bHLH	Lus10025064	Disease resistance-responsive (dirigent-like protein) family protein	0.0103608	Root
Lus10030212	bHLH	Lus10023415	ENTH/VHS family protein	0.0103429	Root
Lus10030212	bHLH	Lus10034812	NA	0.0103211	Root
Lus10030212	bHLH	Lus10006909	Bifunctional inhibitor/lipid-transfer protein/seed storage 2S albumin superfamily protein	0.010184	Root
Lus10030212	bHLH	Lus10024624	Bifunctional inhibitor/lipid-transfer protein/seed storage 2S albumin superfamily protein	0.0100022	Root
Lus10033120	bHLH	Lus10005900	UDP-XYL synthase 5	0.0141102	Anther
Lus10033120	bHLH	Lus10011210	F-box and associated interaction domains-containing protein	0.0139008	Anther
Lus10033120	bHLH	Lus10041102	Transducin/WD40 repeat-like superfamily protein	0.010488	Anther
Lus10033120	bHLH	Lus10030042	mitogen-activated protein kinase kinase kinase 17	0.0104335	Anther
Lus10033120	bHLH	Lus10011215	NAC domain containing protein 25	0.0103697	Anther
Lus10033120	bHLH	Lus10037988	beta glucosidase 41	0.0102503	Anther
Lus10033120	bHLH	Lus10019050	NA	0.0100823	Anther
Lus10036659	bHLH	Lus10005166	O-Glycosyl hydrolases family 17 protein	0.0131055	Anther
Lus10036659	bHLH	Lus10036923	NA	0.0123198	Anther
Lus10036659	bHLH	Lus10039609	MATE efflux family protein	0.0118845	Anther
Lus10036659	bHLH	Lus10010624	ATP binding microtubule motor family protein	0.0111359	Anther
Lus10036659	bHLH	Lus10009258	cell division control 2	0.0106037	Anther
Lus10036659	bHLH	Lus10033940	DNAJ heat shock N-terminal domain-containing protein	0.0102262	Anther
Lus10036659	bHLH	Lus10025570	calcium-dependent protein kinase 24	0.0102245	Anther
Lus10036659	bHLH	Lus10019055	Calcium-binding EF-hand family protein	0.0101506	Anther
Lus10036659	bHLH	Lus10032659	beta-glucosidase 47	0.0100986	Anther
Lus10039006	bHLH	Lus10004705	zinc-finger protein 10	0.014517	Root
Lus10039006	bHLH	Lus10031623	sulphotransferase 12	0.0134865	Root
Lus10039006	bHLH	Lus10025990	cytochrome P450, family 722, subfamily A, polypeptide 1	0.0132814	Root
Lus10039006	bHLH	Lus10015117	NA	0.0124799	Root
Lus10039006	bHLH	Lus10028897	cytochrome P450, family 76, subfamily C, polypeptide 4	0.0119547	Root
Lus10039006	bHLH	Lus10012065	NA	0.0115544	Root
Lus10039006	bHLH	Lus10003048	xyloglucan endotransglucosylase/hydrolase 16	0.0114799	Root
Lus10039006	bHLH	Lus10016257	Concanavalin A-like lectin protein kinase family protein	0.0114719	Root
Lus10039006	bHLH	Lus10010105	D-arabinono-1,4-lactone oxidase family protein	0.0109517	Root
Lus10039006	bHLH	Lus10038768	NA	0.0106369	Root
Lus10039006	bHLH	Lus10033313	Aminotransferase-like, plant mobile domain family protein	0.0103275	Root
Lus10039006	bHLH	Lus10025065	Disease resistance-responsive (dirigent-like protein) family protein	0.0100101	Root
Lus10042572	bHLH	Lus10000335	Yippee family putative zinc-binding protein	0.0136868	Anther
Lus10042572	bHLH	Lus10029796	aspartate aminotransferase 1	0.0126691	Anther
Lus10042572	bHLH	Lus10038145	NA	0.0123056	Anther
Lus10042572	bHLH	Lus10006152	cytochrome P450, family 90, subfamily D, polypeptide 1	0.0119243	Anther
Lus10042572	bHLH	Lus10017860	Galactose oxidase/kelch repeat superfamily protein	0.0117998	Anther
Lus10042572	bHLH	Lus10009516	Zinc-binding alcohol dehydrogenase family protein	0.0106702	Anther
Lus10002185	bZIP	Lus10019510	Fatty acid hydroxylase superfamily	0.0192089	Anther
Lus10002185	bZIP	Lus10011781	NA	0.0154861	Anther
Lus10002185	bZIP	Lus10013573	GDSL-like Lipase/Acylhydrolase superfamily protein	0.0150349	Anther
Lus10002185	bZIP	Lus10019975	Acyl-CoA N-acyltransferases (NAT) superfamily protein	0.0149664	Anther
Lus10002185	bZIP	Lus10038939	BR enhanced expression 3	0.0142119	Anther
Lus10002185	bZIP	Lus10040119	Plant invertase/pectin methylesterase inhibitor superfamily protein	0.0141494	Anther
Lus10002185	bZIP	Lus10017600	alpha/beta-Hydrolases superfamily protein	0.0139173	Anther
Lus10002185	bZIP	Lus10009799	3-ketoacyl-CoA synthase 10	0.0133241	Anther
Lus10002185	bZIP	Lus10014361	Protein kinase superfamily protein	0.0132978	Anther
Lus10002185	bZIP	Lus10011349	K-box region and MADS-box transcription factor family protein	0.0122371	Anther
Lus10002185	bZIP	Lus10016394	Protein of unknown function, DUF642	0.0120701	Anther
Lus10002185	bZIP	Lus10004834	BTB/POZ domain-containing protein	0.0120476	Anther
Lus10002185	bZIP	Lus10030641	NA	0.011483	Anther
Lus10002185	bZIP	Lus10035396	NA	0.0111294	Anther
Lus10002185	bZIP	Lus10043272	SPX domain gene 1	0.0103319	Anther
Lus10011722	bZIP	Lus10001299	NA	0.0132214	Root
Lus10011722	bZIP	Lus10004888	2-oxoglutarate (2OG) and Fe(II)-dependent oxygenase superfamily protein	0.0124981	Root
Lus10012881	bZIP	Lus10033017	NA	0.0152129	Anther
Lus10012881	bZIP	Lus10036778	NA	0.0148608	Anther
Lus10012881	bZIP	Lus10011425	NA	0.0146002	Anther
Lus10012881	bZIP	Lus10018688	cyclin d5;1	0.013678	Anther
Lus10012881	bZIP	Lus10020810	NA	0.0136772	Anther
Lus10012881	bZIP	Lus10020060	Late embryogenesis abundant (LEA) hydroxyproline-rich glycoprotein family	0.0130554	Anther
Lus10012881	bZIP	Lus10000034	Plant invertase/pectin methylesterase inhibitor superfamily	0.0126518	Anther
Lus10012881	bZIP	Lus10011749	NA	0.0126083	Anther
Lus10012881	bZIP	Lus10001498	Myosin heavy chain-related protein	0.0125605	Anther
Lus10012881	bZIP	Lus10000209	Plant calmodulin-binding protein-related	0.012487	Anther
Lus10012881	bZIP	Lus10029497	NA	0.0117418	Anther
Lus10012881	bZIP	Lus10043471	ARM repeat superfamily protein	0.0112456	Anther
Lus10012881	bZIP	Lus10039461	methyltransferases	0.0108419	Anther
Lus10012881	bZIP	Lus10004798	regulatory particle AAA-ATPase 2A	0.010644	Anther
Lus10012881	bZIP	Lus10005678	Plant invertase/pectin methylesterase inhibitor superfamily	0.0103164	Anther
Lus10012881	bZIP	Lus10002261	ralf-like 28	0.0102981	Anther
Lus10012881	bZIP	Lus10002350	UDP-Glycosyltransferase superfamily protein	0.0101022	Anther
Lus10012881	bZIP	Lus10000923	Rapid alkalinization factor (RALF) family protein	0.0100418	Anther
Lus10013059	bZIP	Lus10032293	Protein of unknown function (DUF604)	0.0174332	Anther
Lus10013059	bZIP	Lus10012675	cytochrome P450, family 707, subfamily A, polypeptide 4	0.0168032	Anther
Lus10013059	bZIP	Lus10008706	nodulin MtN21 /EamA-like transporter family protein	0.0166198	Anther
Lus10013059	bZIP	Lus10005716	Integrase-type DNA-binding superfamily protein	0.0162257	Anther
Lus10013059	bZIP	Lus10021837	late embryogenesis abundant protein-related / LEA protein-related	0.0151101	Anther
Lus10013059	bZIP	Lus10036595	Translation initiation factor 3 protein	0.014467	Anther
Lus10013059	bZIP	Lus10008673	sulfotransferase 2A	0.0141701	Anther
Lus10013059	bZIP	Lus10010498	Auxin-responsive family protein	0.0136553	Anther
Lus10013059	bZIP	Lus10016780	Thioredoxin superfamily protein	0.0134418	Anther
Lus10013059	bZIP	Lus10029296	spindle pole body component 98	0.0133907	Anther
Lus10013059	bZIP	Lus10035937	Ribosomal protein S5 domain 2-like superfamily protein	0.0132982	Anther
Lus10013059	bZIP	Lus10000739	NA	0.013103	Anther
Lus10013059	bZIP	Lus10005081	K-box region and MADS-box transcription factor family protein	0.0130347	Anther
Lus10013059	bZIP	Lus10040489	Protein of unknown function (DUF677)	0.0130308	Anther
Lus10013059	bZIP	Lus10014018	pseudo-response regulator 7	0.0127042	Anther
Lus10013059	bZIP	Lus10021514	Protein of unknown function (DUF1624)	0.0126237	Anther
Lus10013059	bZIP	Lus10010555	secE/sec61-gamma protein transport protein	0.0126187	Anther
Lus10013059	bZIP	Lus10024814	Subtilase family protein	0.0124833	Anther
Lus10013059	bZIP	Lus10017699	O-methyltransferase family protein	0.0121097	Anther
Lus10013059	bZIP	Lus10020395	NA	0.0120842	Anther
Lus10013059	bZIP	Lus10007262	Trypsin family protein with PDZ domain	0.0119003	Anther
Lus10013059	bZIP	Lus10024009	RAD-like 6	0.0116685	Anther
Lus10013059	bZIP	Lus10013600	Dihydroneopterin aldolase	0.0116532	Anther
Lus10013059	bZIP	Lus10023168	Tetratricopeptide repeat (TPR)-like superfamily protein	0.0111867	Anther
Lus10013059	bZIP	Lus10035356	Major facilitator superfamily protein	0.0111065	Anther
Lus10013059	bZIP	Lus10029525	C2H2-type zinc finger family protein	0.0110594	Anther
Lus10013059	bZIP	Lus10012892	Uroporphyrinogen decarboxylase	0.0110281	Anther
Lus10013059	bZIP	Lus10001111	ARM repeat superfamily protein	0.01101	Anther
Lus10013059	bZIP	Lus10018132	NRAMP metal ion transporter 6	0.0109935	Anther
Lus10013059	bZIP	Lus10026113	nodulin MtN21 /EamA-like transporter family protein	0.0109682	Anther
Lus10013059	bZIP	Lus10041119	high chlorophyll fluorescent 109	0.0109549	Anther
Lus10013059	bZIP	Lus10020808	NA	0.0107485	Anther
Lus10013059	bZIP	Lus10041946	RAB GTPase homolog E1B	0.0107354	Anther
Lus10013059	bZIP	Lus10018280	Haloacid dehalogenase-like hydrolase (HAD) superfamily protein	0.0106318	Anther
Lus10013059	bZIP	Lus10013007	Plant protein of unknown function (DUF936)	0.0105344	Anther
Lus10013059	bZIP	Lus10019899	pseudo-response regulator 7	0.0105031	Anther
Lus10013059	bZIP	Lus10001903	NA	0.0104969	Anther
Lus10013059	bZIP	Lus10028731	gigantea protein (GI)	0.010385	Anther
Lus10013059	bZIP	Lus10001861	Mog1/PsbP/DUF1795-like photosystem II reaction center PsbP family protein	0.0103666	Anther
Lus10013059	bZIP	Lus10002235	Calcium-dependent lipid-binding (CaLB domain) family protein	0.0103614	Anther
Lus10013059	bZIP	Lus10004059	Auxin efflux carrier family protein	0.0103611	Anther
Lus10013059	bZIP	Lus10002847	CAX-interacting protein 2	0.0102928	Anther
Lus10013059	bZIP	Lus10006233	Transducin/WD40 repeat-like superfamily protein	0.0102883	Anther
Lus10013059	bZIP	Lus10041774	Phosphatidic acid phosphatase (PAP2) family protein	0.010247	Anther
Lus10013059	bZIP	Lus10004179	vernalization5/VIN3-like	0.0102349	Anther
Lus10013059	bZIP	Lus10028238	plastid-specific 50S ribosomal protein 6	0.0101475	Anther
Lus10013059	bZIP	Lus10036340	Plastid-lipid associated protein PAP / fibrillin family protein	0.0100989	Anther
Lus10013059	bZIP	Lus10029226	lipid transfer protein 4	0.0100591	Anther
Lus10013059	bZIP	Lus10003053	Methylenetetrahydrofolate reductase family protein	0.0100532	Anther
Lus10013059	bZIP	Lus10027349	Saccharopine dehydrogenase	0.0100341	Anther
Lus10017284	bZIP	Lus10011473	Fatty acid hydroxylase superfamily	0.0225584	Root
Lus10017284	bZIP	Lus10017283	Basic-leucine zipper (bZIP) transcription factor family protein	0.0210347	Root
Lus10017284	bZIP	Lus10016318	cell wall / vacuolar inhibitor of fructosidase 1	0.0172984	Root
Lus10017284	bZIP	Lus10018211	thiaminC	0.0163713	Root
Lus10017284	bZIP	Lus10013201	multidrug resistance-associated protein 3	0.0153797	Root
Lus10017284	bZIP	Lus10010724	formin 8	0.0144475	Root
Lus10017284	bZIP	Lus10014227	NAD(P)-binding Rossmann-fold superfamily protein	0.0125719	Root
Lus10017284	bZIP	Lus10035910	Protein of unknown function, DUF642	0.0113881	Root
Lus10019273	bZIP	Lus10015375	Uncharacterised protein family (UPF0497)	0.0168962	Root
Lus10019273	bZIP	Lus10009969	WRKY family transcription factor	0.0166665	Root
Lus10019273	bZIP	Lus10019183	HXXXD-type acyl-transferase family protein	0.0141429	Root
Lus10019273	bZIP	Lus10006669	GTP cyclohydrolase II	0.0140485	Root
Lus10019273	bZIP	Lus10033867	C2H2 and C2HC zinc fingers superfamily protein	0.013796	Root
Lus10019273	bZIP	Lus10025990	cytochrome P450, family 722, subfamily A, polypeptide 1	0.0132846	Root
Lus10019273	bZIP	Lus10001141	NA	0.0129808	Root
Lus10019273	bZIP	Lus10012609	D-arabinono-1,4-lactone oxidase family protein	0.0127498	Root
Lus10019273	bZIP	Lus10039006	basic helix-loop-helix (bHLH) DNA-binding superfamily protein	0.0126204	Root
Lus10019273	bZIP	Lus10008581	Peroxidase superfamily protein	0.012515	Root
Lus10019273	bZIP	Lus10001107	HXXXD-type acyl-transferase family protein	0.0121282	Root
Lus10019273	bZIP	Lus10027206	Plant invertase/pectin methylesterase inhibitor superfamily	0.0120434	Root
Lus10019273	bZIP	Lus10007035	O-methyltransferase family protein	0.0119864	Root
Lus10019273	bZIP	Lus10021392	HXXXD-type acyl-transferase family protein	0.0119789	Root
Lus10019273	bZIP	Lus10001885	basic helix-loop-helix (bHLH) DNA-binding superfamily protein	0.0119519	Root
Lus10019273	bZIP	Lus10038028	WRKY family transcription factor	0.0116522	Root
Lus10019273	bZIP	Lus10029831	NA	0.0115047	Root
Lus10019273	bZIP	Lus10014285	cytochrome P450, family 722, subfamily A, polypeptide 1	0.0114776	Root
Lus10019273	bZIP	Lus10039436	Peroxidase superfamily protein	0.0111671	Root
Lus10019273	bZIP	Lus10039673	MATE efflux family protein	0.0111488	Root
Lus10019273	bZIP	Lus10003227	Chitinase family protein	0.0110931	Root
Lus10019273	bZIP	Lus10034786	HXXXD-type acyl-transferase family protein	0.0110222	Root
Lus10019273	bZIP	Lus10013194	ytochrome p450, family 71, subfamily B, polypeptide 11	0.0109948	Root
Lus10019273	bZIP	Lus10009936	Peroxidase superfamily protein	0.0108539	Root
Lus10019273	bZIP	Lus10012313	NA	0.0108356	Root
Lus10019273	bZIP	Lus10039363	Leucine-rich repeat (LRR) family protein	0.0108314	Root
Lus10019273	bZIP	Lus10009669	NAC domain containing protein 58	0.0105878	Root
Lus10019273	bZIP	Lus10040932	NAD(P)-binding Rossmann-fold superfamily protein	0.0103918	Root
Lus10019273	bZIP	Lus10000346	Peroxidase superfamily protein	0.010316	Root
Lus10019273	bZIP	Lus10000622	RmlC-like cupins superfamily protein	0.0103147	Root
Lus10019273	bZIP	Lus10030032	hydroperoxide lyase 1	0.010197	Root
Lus10019273	bZIP	Lus10011202	alpha/beta-Hydrolases superfamily protein	0.0100764	Root
Lus10019273	bZIP	Lus10012002	GDSL-like Lipase/Acylhydrolase superfamily protein	0.0100487	Root
Lus10039902	bZIP	Lus10013573	GDSL-like Lipase/Acylhydrolase superfamily protein	0.0164889	Anther
Lus10039902	bZIP	Lus10038939	BR enhanced expression 3	0.0157987	Anther
Lus10039902	bZIP	Lus10031496	Actin-binding FH2 (formin homology 2) family protein	0.0150744	Anther
Lus10039902	bZIP	Lus10008741	Thioesterase/thiol ester dehydrase-isomerase superfamily protein	0.0134431	Anther
Lus10039902	bZIP	Lus10004770	GDSL-like Lipase/Acylhydrolase superfamily protein	0.0133551	Anther
Lus10039902	bZIP	Lus10002185	Basic-leucine zipper (bZIP) transcription factor family protein	0.0130691	Anther
Lus10039902	bZIP	Lus10019975	Acyl-CoA N-acyltransferases (NAT) superfamily protein	0.0127098	Anther
Lus10039902	bZIP	Lus10032242	Glycosyl hydrolases family 32 protein	0.0125817	Anther
Lus10039902	bZIP	Lus10016394	Protein of unknown function, DUF642	0.0125509	Anther
Lus10039902	bZIP	Lus10030844	NA	0.0114188	Anther
Lus10039902	bZIP	Lus10005251	Galactose mutarotase-like superfamily protein	0.0113242	Anther
Lus10039902	bZIP	Lus10031712	Plant invertase/pectin methylesterase inhibitor superfamily protein	0.011059	Anther
Lus10039902	bZIP	Lus10040119	Plant invertase/pectin methylesterase inhibitor superfamily protein	0.0108978	Anther
Lus10039902	bZIP	Lus10020458	subtilase family protein	0.0107346	Anther
Lus10039902	bZIP	Lus10019510	Fatty acid hydroxylase superfamily	0.0106735	Anther
Lus10039902	bZIP	Lus10015500	sequence-specific DNA binding transcription factors	0.0103015	Anther
Lus10039902	bZIP	Lus10027244	F-box/RNI-like superfamily protein	0.0101151	Anther
Lus10043386	bZIP	Lus10010738	Rhamnogalacturonate lyase family protein	0.0236411	Anther
Lus10043386	bZIP	Lus10009068	CAP (Cysteine-rich secretory proteins, Antigen 5, and Pathogenesis-related 1 protein) superfamily protein	0.0187919	Anther
Lus10043386	bZIP	Lus10026661	NA	0.0177624	Anther
Lus10043386	bZIP	Lus10003859	NA	0.0172005	Anther
Lus10043386	bZIP	Lus10042537	Malectin/receptor-like protein kinase family protein	0.0163676	Anther
Lus10043386	bZIP	Lus10030047	RmlC-like cupins superfamily protein	0.0157404	Anther
Lus10043386	bZIP	Lus10020358	cytochrome P450, family 87, subfamily A, polypeptide 6	0.0157185	Anther
Lus10043386	bZIP	Lus10035280	RmlC-like cupins superfamily protein	0.0145072	Anther
Lus10043386	bZIP	Lus10041066	laccase 14	0.0144616	Anther
Lus10043386	bZIP	Lus10014062	zinc transporter 1 precursor	0.0143177	Anther
Lus10043386	bZIP	Lus10008201	Plant invertase/pectin methylesterase inhibitor superfamily protein	0.0138503	Anther
Lus10043386	bZIP	Lus10032106	NA	0.0131502	Anther
Lus10043386	bZIP	Lus10008722	NA	0.0127732	Anther
Lus10043386	bZIP	Lus10043050	Protein kinase superfamily protein	0.0124913	Anther
Lus10043386	bZIP	Lus10021413	cation/hydrogen exchanger 15	0.0120563	Anther
Lus10043386	bZIP	Lus10023522	Pleckstrin homology (PH) and lipid-binding START domains-containing protein	0.0120406	Anther
Lus10043386	bZIP	Lus10012980	glyoxal oxidase-related protein	0.011837	Anther
Lus10043386	bZIP	Lus10021039	alpha/beta-Hydrolases superfamily protein	0.0115149	Anther
Lus10043386	bZIP	Lus10041642	fucosyltransferase 1	0.0114366	Anther
Lus10043386	bZIP	Lus10025279	CAP (Cysteine-rich secretory proteins, Antigen 5, and Pathogenesis-related 1 protein) superfamily protein	0.0112922	Anther
Lus10043386	bZIP	Lus10006940	Plant invertase/pectin methylesterase inhibitor superfamily	0.0112083	Anther
Lus10043386	bZIP	Lus10031318	P-loop containing nucleoside triphosphate hydrolases superfamily protein	0.0110818	Anther
Lus10043386	bZIP	Lus10008243	PAK-box/P21-Rho-binding family protein	0.0110785	Anther
Lus10043386	bZIP	Lus10033696	lorelei	0.0110194	Anther
Lus10043386	bZIP	Lus10014110	beta-1,3-glucanase 1	0.0110183	Anther
Lus10043386	bZIP	Lus10021647	Plant calmodulin-binding protein-related	0.0110065	Anther
Lus10043386	bZIP	Lus10013180	Dormancy/auxin associated family protein	0.0109651	Anther
Lus10043386	bZIP	Lus10006239	NA	0.0109023	Anther
Lus10043386	bZIP	Lus10010825	NA	0.0107086	Anther
Lus10043386	bZIP	Lus10036035	Pectin lyase-like superfamily protein	0.0106915	Anther
Lus10043386	bZIP	Lus10003570	Calcium-dependent lipid-binding (CaLB domain) family protein	0.0106835	Anther
Lus10043386	bZIP	Lus10027305	GATA type zinc finger transcription factor family protein	0.0106683	Anther
Lus10043386	bZIP	Lus10025444	ralf-like 4	0.0106478	Anther
Lus10043386	bZIP	Lus10030693	emp24/gp25L/p24 family/GOLD family protein	0.010585	Anther
Lus10043386	bZIP	Lus10000870	tetraspanin8	0.0105704	Anther
Lus10043386	bZIP	Lus10016504	NA	0.0105368	Anther
Lus10043386	bZIP	Lus10010287	serine protease inhibitor, Kazal-type family protein	0.0104799	Anther
Lus10043386	bZIP	Lus10043231	glyoxal oxidase-related protein	0.0104742	Anther
Lus10043386	bZIP	Lus10023853	Leucine-rich repeat (LRR) family protein	0.0104494	Anther
Lus10043386	bZIP	Lus10031073	AGAMOUS-like 62	0.0104442	Anther
Lus10043386	bZIP	Lus10009592	AGC (cAMP-dependent, cGMP-dependent and protein kinase C) kinase family protein	0.0103896	Anther
Lus10043386	bZIP	Lus10019132	ENTH/VHS/GAT family protein	0.0102708	Anther
Lus10043386	bZIP	Lus10022309	arabinogalactan protein 6	0.0102102	Anther
Lus10043386	bZIP	Lus10018615	Plant invertase/pectin methylesterase inhibitor superfamily protein	0.0101917	Anther
Lus10043386	bZIP	Lus10011982	xyloglucan endotransglucosylase/hydrolase 24	0.0101463	Anther
Lus10043386	bZIP	Lus10018421	NA	0.010112	Anther
Lus10043386	bZIP	Lus10036445	beta glucosidase 15	0.0100795	Anther
Lus10043386	bZIP	Lus10038508	NA	0.0100147	Anther
Lus10004316	C2H2	Lus10040145	NA	0.0166709	Root
Lus10004316	C2H2	Lus10024050	pectin methylesterase 31	0.0155532	Root
Lus10004316	C2H2	Lus10034957	xyloglucan endotransglucosylase/hydrolase 26	0.0146036	Root
Lus10004316	C2H2	Lus10024228	phytochrome kinase substrate 1	0.0135114	Root
Lus10004316	C2H2	Lus10040498	NA	0.0121681	Root
Lus10004316	C2H2	Lus10002276	Eukaryotic aspartyl protease family protein	0.0120986	Root
Lus10004316	C2H2	Lus10019735	Tetratricopeptide repeat (TPR)-like superfamily protein	0.0109865	Root
Lus10004316	C2H2	Lus10031017	Ankyrin repeat family protein / BTB/POZ domain-containing protein	0.0107516	Root
Lus10004316	C2H2	Lus10029017	transcript elongation factor IIS	0.0104419	Root
Lus10004316	C2H2	Lus10037286	nine-cis-epoxycarotenoid dioxygenase 4	0.0100082	Root
Lus10004705	C2H2	Lus10033873	lateral organ boundaries-domain 29	0.021552	Root
Lus10004705	C2H2	Lus10025922	Terpenoid cyclases/Protein prenyltransferases superfamily protein	0.0175892	Root
Lus10004705	C2H2	Lus10033313	Aminotransferase-like, plant mobile domain family protein	0.0175406	Root
Lus10004705	C2H2	Lus10038768	NA	0.0160821	Root
Lus10004705	C2H2	Lus10014755	C2H2 and C2HC zinc fingers superfamily protein	0.0151451	Root
Lus10004705	C2H2	Lus10025255	Peroxidase superfamily protein	0.0144483	Root
Lus10004705	C2H2	Lus10042020	Disease resistance protein (TIR-NBS class)	0.0137865	Root
Lus10004705	C2H2	Lus10039006	basic helix-loop-helix (bHLH) DNA-binding superfamily protein	0.0132741	Root
Lus10004705	C2H2	Lus10000557	HXXXD-type acyl-transferase family protein	0.012903	Root
Lus10004705	C2H2	Lus10021392	HXXXD-type acyl-transferase family protein	0.0119846	Root
Lus10004705	C2H2	Lus10002065	NA	0.0119088	Root
Lus10004705	C2H2	Lus10021135	cytochrome P450, family 76, subfamily G, polypeptide 1	0.0119008	Root
Lus10004705	C2H2	Lus10006668	Acyl-CoA N-acyltransferases (NAT) superfamily protein	0.0115876	Root
Lus10004705	C2H2	Lus10035274	alkenal reductase	0.0110841	Root
Lus10004705	C2H2	Lus10029831	NA	0.0109897	Root
Lus10004705	C2H2	Lus10041142	myb domain protein 93	0.0109849	Root
Lus10004705	C2H2	Lus10033223	Aluminium activated malate transporter family protein	0.0108525	Root
Lus10004705	C2H2	Lus10015375	Uncharacterised protein family (UPF0497)	0.0105568	Root
Lus10004705	C2H2	Lus10010573	Bifunctional inhibitor/lipid-transfer protein/seed storage 2S albumin superfamily protein	0.0104871	Root
Lus10004705	C2H2	Lus10017444	plant U-box 13	0.010328	Root
Lus10004705	C2H2	Lus10025990	cytochrome P450, family 722, subfamily A, polypeptide 1	0.0102585	Root
Lus10004705	C2H2	Lus10021391	HXXXD-type acyl-transferase family protein	0.0101015	Root
Lus10004705	C2H2	Lus10003262	pathogenesis-related 4	0.0100978	Root
Lus10009278	C2H2	Lus10039908	NA	0.024321	Anther
Lus10009278	C2H2	Lus10033694	LORELEI-LIKE-GPI-ANCHORED PROTEIN 1	0.0222934	Anther
Lus10009278	C2H2	Lus10032813	NA	0.0215569	Anther
Lus10009278	C2H2	Lus10038605	NA	0.0206416	Anther
Lus10009278	C2H2	Lus10036159	alpha/beta-Hydrolases superfamily protein	0.0204283	Anther
Lus10009278	C2H2	Lus10038720	NA	0.0194913	Anther
Lus10009278	C2H2	Lus10035280	RmlC-like cupins superfamily protein	0.0192449	Anther
Lus10009278	C2H2	Lus10011794	NA	0.0184543	Anther
Lus10009278	C2H2	Lus10019039	NA	0.0175545	Anther
Lus10009278	C2H2	Lus10026870	heat shock protein 70 (Hsp 70) family protein	0.0168455	Anther
Lus10009278	C2H2	Lus10008243	PAK-box/P21-Rho-binding family protein	0.0166612	Anther
Lus10009278	C2H2	Lus10000688	hydroxyproline-rich glycoprotein family protein	0.0162451	Anther
Lus10009278	C2H2	Lus10020638	F-box/RNI-like superfamily protein	0.0162118	Anther
Lus10009278	C2H2	Lus10015932	Nucleic acid-binding, OB-fold-like protein	0.0162072	Anther
Lus10009278	C2H2	Lus10010825	NA	0.0161502	Anther
Lus10009278	C2H2	Lus10018574	ELMO/CED-12 family protein	0.0159724	Anther
Lus10009278	C2H2	Lus10007469	Ribosomal protein S19 family protein	0.0158749	Anther
Lus10009278	C2H2	Lus10027656	Plant invertase/pectin methylesterase inhibitor superfamily	0.0157776	Anther
Lus10009278	C2H2	Lus10022633	sucrose-proton symporter 2	0.0157451	Anther
Lus10009278	C2H2	Lus10004035	NA	0.0156591	Anther
Lus10009278	C2H2	Lus10026425	NA	0.0156402	Anther
Lus10009278	C2H2	Lus10042144	Peroxidase superfamily protein	0.0153836	Anther
Lus10009278	C2H2	Lus10007110	pathogenesis-related gene 1	0.0153239	Anther
Lus10009278	C2H2	Lus10008889	tetraspanin7	0.0152792	Anther
Lus10009278	C2H2	Lus10006239	NA	0.0152395	Anther
Lus10009278	C2H2	Lus10016191	calmodulin-domain protein kinase 5	0.0150825	Anther
Lus10009278	C2H2	Lus10040968	Protein of unknown function (DUF567)	0.0150616	Anther
Lus10009278	C2H2	Lus10005175	Leucine-rich repeat protein kinase family protein	0.0149468	Anther
Lus10009278	C2H2	Lus10034476	Disease resistance-responsive (dirigent-like protein) family protein	0.0148934	Anther
Lus10009278	C2H2	Lus10037695	Putative membrane lipoprotein	0.0148839	Anther
Lus10009278	C2H2	Lus10021998	Malectin/receptor-like protein kinase family protein	0.0148606	Anther
Lus10009278	C2H2	Lus10013961	RAB GTPase homolog A1F	0.0147463	Anther
Lus10009278	C2H2	Lus10004965	RHOMBOID-like 1	0.0145712	Anther
Lus10009278	C2H2	Lus10015689	Putative membrane lipoprotein	0.0144734	Anther
Lus10009278	C2H2	Lus10001692	ENTH/VHS family protein	0.0144169	Anther
Lus10009278	C2H2	Lus10004538	Ca2+ activated outward rectifying K+ channel 6	0.014373	Anther
Lus10009278	C2H2	Lus10006811	O-Glycosyl hydrolases family 17 protein	0.0142773	Anther
Lus10009278	C2H2	Lus10014318	roline-rich extensin-like receptor kinase 4	0.0141541	Anther
Lus10009278	C2H2	Lus10036445	beta glucosidase 15	0.0140078	Anther
Lus10009278	C2H2	Lus10027589	Protein kinase superfamily protein	0.0138941	Anther
Lus10009278	C2H2	Lus10032896	Plant protein of unknown function (DUF868)	0.0138805	Anther
Lus10009278	C2H2	Lus10008852	Tetratricopeptide repeat (TPR)-like superfamily protein	0.0138218	Anther
Lus10009278	C2H2	Lus10023522	Pleckstrin homology (PH) and lipid-binding START domains-containing protein	0.0137644	Anther
Lus10009278	C2H2	Lus10018615	Plant invertase/pectin methylesterase inhibitor superfamily protein	0.0137325	Anther
Lus10009278	C2H2	Lus10022710	alpha carbonic anhydrase 1	0.0136142	Anther
Lus10009278	C2H2	Lus10011452	NA	0.0135797	Anther
Lus10009278	C2H2	Lus10016698	zinc finger (C2H2 type) family protein	0.0135184	Anther
Lus10009278	C2H2	Lus10035178	Protein kinase superfamily protein	0.0135053	Anther
Lus10009278	C2H2	Lus10012727	Protein kinase superfamily protein	0.0134787	Anther
Lus10009278	C2H2	Lus10037003	NA	0.0133446	Anther
Lus10009278	C2H2	Lus10041959	purple acid phosphatase 10	0.0132544	Anther
Lus10009278	C2H2	Lus10018635	Protein of unknown function (DUF679)	0.0131815	Anther
Lus10009278	C2H2	Lus10042537	Malectin/receptor-like protein kinase family protein	0.0131785	Anther
Lus10009278	C2H2	Lus10011982	xyloglucan endotransglucosylase/hydrolase 24	0.0131712	Anther
Lus10009278	C2H2	Lus10032864	NA	0.0131362	Anther
Lus10009278	C2H2	Lus10030505	thioredoxin H-type 9	0.0131227	Anther
Lus10009278	C2H2	Lus10019608	NA	0.0130556	Anther
Lus10009278	C2H2	Lus10005464	RHOMBOID-like 1	0.0130499	Anther
Lus10009278	C2H2	Lus10021541	NA	0.0130429	Anther
Lus10009278	C2H2	Lus10040480	NA	0.0129891	Anther
Lus10009278	C2H2	Lus10011066	lorelei	0.0129658	Anther
Lus10009278	C2H2	Lus10001034	disease resistance family protein / LRR family protein	0.0129529	Anther
Lus10009278	C2H2	Lus10028610	NA	0.0128959	Anther
Lus10009278	C2H2	Lus10014217	cell wall invertase 4	0.0128663	Anther
Lus10009278	C2H2	Lus10013180	Dormancy/auxin associated family protein	0.0128281	Anther
Lus10009278	C2H2	Lus10027275	small and basic intrinsic protein 2;1	0.0127913	Anther
Lus10009278	C2H2	Lus10021039	alpha/beta-Hydrolases superfamily protein	0.0127315	Anther
Lus10009278	C2H2	Lus10006679	ASYMMETRIC LEAVES 2-like 1	0.0126002	Anther
Lus10009278	C2H2	Lus10029509	NA	0.0124677	Anther
Lus10009278	C2H2	Lus10038989	small and basic intrinsic protein 2;1	0.0124133	Anther
Lus10009278	C2H2	Lus10010094	serine protease inhibitor, Kazal-type family protein	0.0124123	Anther
Lus10009278	C2H2	Lus10000141	Plant calmodulin-binding protein-related	0.0123534	Anther
Lus10009278	C2H2	Lus10027256	tetraspanin8	0.0123323	Anther
Lus10009278	C2H2	Lus10014341	NA	0.01225	Anther
Lus10009278	C2H2	Lus10004660	soluble N-ethylmaleimide-sensitive factor adaptor protein 30	0.0122114	Anther
Lus10009278	C2H2	Lus10011721	phytosulfokine 4 precursor	0.0121595	Anther
Lus10009278	C2H2	Lus10019572	NA	0.0121064	Anther
Lus10009278	C2H2	Lus10003986	Ankyrin repeat family protein	0.0120249	Anther
Lus10009278	C2H2	Lus10009866	serine protease inhibitor, Kazal-type family protein	0.012015	Anther
Lus10009278	C2H2	Lus10027593	Protein kinase protein with adenine nucleotide alpha hydrolases-like domain	0.0120113	Anther
Lus10009278	C2H2	Lus10008466	Protein kinase protein with adenine nucleotide alpha hydrolases-like domain	0.0119858	Anther
Lus10009278	C2H2	Lus10041424	NA	0.0117464	Anther
Lus10009278	C2H2	Lus10032477	alpha/beta-Hydrolases superfamily protein	0.0116767	Anther
Lus10009278	C2H2	Lus10012367	Plant protein of unknown function (DUF936)	0.0116274	Anther
Lus10009278	C2H2	Lus10029497	NA	0.0115579	Anther
Lus10009278	C2H2	Lus10007475	Nodulin MtN21 /EamA-like transporter family protein	0.0115352	Anther
Lus10009278	C2H2	Lus10018526	O-methyltransferase family protein	0.0115348	Anther
Lus10009278	C2H2	Lus10036444	F-box family protein	0.0115259	Anther
Lus10009278	C2H2	Lus10043023	NAD(P)-binding Rossmann-fold superfamily protein	0.0115004	Anther
Lus10009278	C2H2	Lus10019667	hydroxyproline-rich glycoprotein family protein	0.0114919	Anther
Lus10009278	C2H2	Lus10004466	amidase 1	0.0114887	Anther
Lus10009278	C2H2	Lus10033339	Leucine-rich repeat protein kinase family protein	0.0114554	Anther
Lus10009278	C2H2	Lus10032957	Chaperone DnaJ-domain superfamily protein	0.0114553	Anther
Lus10009278	C2H2	Lus10042536	Protein of unknown function (DUF1685)	0.0114166	Anther
Lus10009278	C2H2	Lus10040518	NA	0.0114157	Anther
Lus10009278	C2H2	Lus10024042	NA	0.0113888	Anther
Lus10009278	C2H2	Lus10042354	NA	0.0113755	Anther
Lus10009278	C2H2	Lus10026549	Transmembrane amino acid transporter family protein	0.011372	Anther
Lus10009278	C2H2	Lus10043065	COBRA-like protein 10 precursor	0.0113536	Anther
Lus10009278	C2H2	Lus10009606	Pectin lyase-like superfamily protein	0.0113322	Anther
Lus10009278	C2H2	Lus10014079	UDP-glucosyl transferase 73B3	0.0112386	Anther
Lus10009278	C2H2	Lus10031638	GCR2-like 2	0.0112137	Anther
Lus10009278	C2H2	Lus10002512	Pentatricopeptide repeat (PPR-like) superfamily protein	0.0111161	Anther
Lus10009278	C2H2	Lus10006560	Protein of unknown function (DUF1685)	0.0111143	Anther
Lus10009278	C2H2	Lus10005336	NA	0.0109672	Anther
Lus10009278	C2H2	Lus10041633	zinc finger (C2H2 type) family protein	0.0109648	Anther
Lus10009278	C2H2	Lus10035994	zinc finger (C2H2 type) family protein	0.010942	Anther
Lus10009278	C2H2	Lus10012218	Protein phosphatase 2C family protein	0.010913	Anther
Lus10009278	C2H2	Lus10015191	Hypoxia-responsive family protein	0.0109082	Anther
Lus10009278	C2H2	Lus10042442	calmodulin-binding protein-related	0.0109036	Anther
Lus10009278	C2H2	Lus10030693	emp24/gp25L/p24 family/GOLD family protein	0.0108747	Anther
Lus10009278	C2H2	Lus10036175	basic helix-loop-helix 32	0.0108685	Anther
Lus10009278	C2H2	Lus10024526	NA	0.0108267	Anther
Lus10009278	C2H2	Lus10008542	Protein kinase protein with adenine nucleotide alpha hydrolases-like domain	0.0108241	Anther
Lus10009278	C2H2	Lus10002405	Leucine-rich repeat (LRR) family protein	0.0108126	Anther
Lus10009278	C2H2	Lus10017145	Protein kinase protein with adenine nucleotide alpha hydrolases-like domain	0.0108031	Anther
Lus10009278	C2H2	Lus10036721	Pectate lyase family protein	0.0107785	Anther
Lus10009278	C2H2	Lus10002509	NA	0.0107426	Anther
Lus10009278	C2H2	Lus10029663	EamA-like transporter family protein	0.0106701	Anther
Lus10009278	C2H2	Lus10009895	Protein kinase protein with adenine nucleotide alpha hydrolases-like domain	0.0106448	Anther
Lus10009278	C2H2	Lus10011866	Protein kinase superfamily protein	0.0106299	Anther
Lus10009278	C2H2	Lus10012489	polygalacturonase 4	0.010614	Anther
Lus10009278	C2H2	Lus10018097	Lipase class 3-related protein	0.0105781	Anther
Lus10009278	C2H2	Lus10043152	Adenine nucleotide alpha hydrolases-like superfamily protein	0.0105562	Anther
Lus10009278	C2H2	Lus10002259	RALF-like 20	0.0105482	Anther
Lus10009278	C2H2	Lus10016800	hydroxyproline-rich glycoprotein family protein	0.0105231	Anther
Lus10009278	C2H2	Lus10033100	NA	0.010515	Anther
Lus10009278	C2H2	Lus10041913	flavanone 3-hydroxylase	0.0104909	Anther
Lus10009278	C2H2	Lus10039927	Plant invertase/pectin methylesterase inhibitor superfamily	0.0104874	Anther
Lus10009278	C2H2	Lus10037669	proline-rich family protein	0.0104478	Anther
Lus10009278	C2H2	Lus10041066	laccase 14	0.0104094	Anther
Lus10009278	C2H2	Lus10023301	NA	0.010371	Anther
Lus10009278	C2H2	Lus10036035	Pectin lyase-like superfamily protein	0.0103452	Anther
Lus10009278	C2H2	Lus10041344	cation/H+ exchanger 3	0.0103324	Anther
Lus10009278	C2H2	Lus10004580	xyloglucan endotransglucosylase/hydrolase 24	0.010321	Anther
Lus10009278	C2H2	Lus10022381	Calcium-binding EF hand family protein	0.0102485	Anther
Lus10009278	C2H2	Lus10023845	NA	0.0102265	Anther
Lus10009278	C2H2	Lus10041812	Protein of unknown function (DUF1640)	0.0101803	Anther
Lus10009278	C2H2	Lus10034888	SAUR-like auxin-responsive protein family	0.010091	Anther
Lus10009278	C2H2	Lus10007181	NA	0.010089	Anther
Lus10009278	C2H2	Lus10015955	NA	0.0100272	Anther
Lus10009278	C2H2	Lus10001154	SIGNAL PEPTIDE PEPTIDASE-LIKE 5	0.0100173	Anther
Lus10009278	C2H2	Lus10000961	NA	0.0100127	Anther
Lus10009775	C2H2	Lus10016284	RAB GTPase homolog A4D	0.0148342	Anther
Lus10009775	C2H2	Lus10035145	Core-2/I-branching beta-1,6-N-acetylglucosaminyltransferase family protein	0.0147796	Anther
Lus10009775	C2H2	Lus10024224	NA	0.0147329	Anther
Lus10009775	C2H2	Lus10003836	Protein kinase superfamily protein	0.014531	Anther
Lus10009775	C2H2	Lus10004798	regulatory particle AAA-ATPase 2A	0.014391	Anther
Lus10009775	C2H2	Lus10027925	RNA-binding protein	0.0143185	Anther
Lus10009775	C2H2	Lus10000287	GATA type zinc finger transcription factor family protein	0.0141877	Anther
Lus10009775	C2H2	Lus10037952	HXXXD-type acyl-transferase family protein	0.0141217	Anther
Lus10009775	C2H2	Lus10000209	Plant calmodulin-binding protein-related	0.0140297	Anther
Lus10009775	C2H2	Lus10007110	pathogenesis-related gene 1	0.0139217	Anther
Lus10009775	C2H2	Lus10005166	O-Glycosyl hydrolases family 17 protein	0.0139084	Anther
Lus10009775	C2H2	Lus10003533	Protein kinase superfamily protein	0.013618	Anther
Lus10009775	C2H2	Lus10029998	ENTH/ANTH/VHS superfamily protein	0.013559	Anther
Lus10009775	C2H2	Lus10020909	Plant invertase/pectin methylesterase inhibitor superfamily	0.0135388	Anther
Lus10009775	C2H2	Lus10019567	lipase class 3 family protein	0.0134489	Anther
Lus10009775	C2H2	Lus10036350	GATA type zinc finger transcription factor family protein	0.0132154	Anther
Lus10009775	C2H2	Lus10017911	calcium-dependent protein kinase 2	0.0131164	Anther
Lus10009775	C2H2	Lus10032896	Plant protein of unknown function (DUF868)	0.0130707	Anther
Lus10009775	C2H2	Lus10027844	glycosyl hydrolase family 35 protein	0.0130531	Anther
Lus10009775	C2H2	Lus10019550	NADPH-dependent thioredoxin reductase A	0.012729	Anther
Lus10009775	C2H2	Lus10021733	phosphatidic acid phosphohydrolase 2	0.0126448	Anther
Lus10009775	C2H2	Lus10037868	NA	0.0124723	Anther
Lus10009775	C2H2	Lus10016711	Pectin lyase-like superfamily protein	0.0123542	Anther
Lus10009775	C2H2	Lus10012511	tetratricopeptide repeat (TPR)-containing protein	0.0122915	Anther
Lus10009775	C2H2	Lus10010811	Protein of unknown function (DUF620)	0.0122423	Anther
Lus10009775	C2H2	Lus10027274	DHHC-type zinc finger family protein	0.0122339	Anther
Lus10009775	C2H2	Lus10029227	NA	0.0120846	Anther
Lus10009775	C2H2	Lus10009464	Protein kinase superfamily protein	0.0117709	Anther
Lus10009775	C2H2	Lus10012699	phospholipase D delta	0.0117628	Anther
Lus10009775	C2H2	Lus10025368	zinc knuckle (CCHC-type) family protein	0.0117376	Anther
Lus10009775	C2H2	Lus10033466	Plant invertase/pectin methylesterase inhibitor superfamily	0.0116981	Anther
Lus10009775	C2H2	Lus10034927	RHO guanyl-nucleotide exchange factor 8	0.0116774	Anther
Lus10009775	C2H2	Lus10007157	Protein of unknown function (DUF620)	0.0114821	Anther
Lus10009775	C2H2	Lus10002965	NA	0.011216	Anther
Lus10009775	C2H2	Lus10032869	cytochrome P450, family 82, subfamily C, polypeptide 4	0.011082	Anther
Lus10009775	C2H2	Lus10004580	xyloglucan endotransglucosylase/hydrolase 24	0.01102	Anther
Lus10009775	C2H2	Lus10032002	NA	0.0109405	Anther
Lus10009775	C2H2	Lus10018574	ELMO/CED-12 family protein	0.0108456	Anther
Lus10009775	C2H2	Lus10036646	NA	0.0108406	Anther
Lus10009775	C2H2	Lus10042508	Late embryogenesis abundant protein (LEA) family protein	0.0108103	Anther
Lus10009775	C2H2	Lus10005336	NA	0.0108049	Anther
Lus10009775	C2H2	Lus10000682	S-protein homologue 1	0.0107087	Anther
Lus10009775	C2H2	Lus10030729	Seven transmembrane MLO family protein	0.0107027	Anther
Lus10009775	C2H2	Lus10037641	Root hair defective 3 GTP-binding protein (RHD3)	0.010554	Anther
Lus10009775	C2H2	Lus10001578	Exostosin family protein	0.0105495	Anther
Lus10009775	C2H2	Lus10009850	NA	0.0104542	Anther
Lus10009775	C2H2	Lus10038859	actin depolymerizing factor 7	0.0104372	Anther
Lus10009775	C2H2	Lus10003625	PAK-box/P21-Rho-binding family protein	0.0104115	Anther
Lus10009775	C2H2	Lus10006213	RALF-like 5	0.0104095	Anther
Lus10009775	C2H2	Lus10005464	RHOMBOID-like 1	0.010361	Anther
Lus10009775	C2H2	Lus10015191	Hypoxia-responsive family protein	0.0102358	Anther
Lus10009775	C2H2	Lus10041913	flavanone 3-hydroxylase	0.0102191	Anther
Lus10009775	C2H2	Lus10016810	AGAMOUS-like 104	0.0101712	Anther
Lus10009775	C2H2	Lus10022113	ArfGap/RecO-like zinc finger domain-containing protein	0.0101426	Anther
Lus10009775	C2H2	Lus10016289	Transducin/WD40 repeat-like superfamily protein	0.0100796	Anther
Lus10009775	C2H2	Lus10030693	emp24/gp25L/p24 family/GOLD family protein	0.0100794	Anther
Lus10010388	C2H2	Lus10011836	Integrase-type DNA-binding superfamily protein	0.0131665	Root
Lus10014631	C2H2	Lus10006302	osmotin 34	0.0155554	Anther
Lus10014631	C2H2	Lus10000859	NA	0.0145817	Anther
Lus10014631	C2H2	Lus10042851	Protein kinase superfamily protein	0.0140757	Anther
Lus10014631	C2H2	Lus10040705	RNA-binding (RRM/RBD/RNP motifs) family protein	0.014003	Anther
Lus10014631	C2H2	Lus10009875	guanylyl cyclase 1	0.0139345	Anther
Lus10014631	C2H2	Lus10039820	NA	0.0127225	Anther
Lus10014631	C2H2	Lus10005333	phosphoserine aminotransferase	0.0125827	Anther
Lus10014631	C2H2	Lus10025923	cytochrome P450, family 82, subfamily C, polypeptide 2	0.0118765	Anther
Lus10014631	C2H2	Lus10041622	NA	0.0116607	Anther
Lus10014631	C2H2	Lus10004483	long-chain acyl-CoA synthetase 7	0.0116257	Anther
Lus10014631	C2H2	Lus10007065	beta-ureidopropionase	0.0113946	Anther
Lus10014631	C2H2	Lus10024097	NA	0.0113028	Anther
Lus10014631	C2H2	Lus10014148	UDP-glycosyltransferase 74 F1	0.0108822	Anther
Lus10014631	C2H2	Lus10006090	ARM repeat superfamily protein	0.0108304	Anther
Lus10014631	C2H2	Lus10015318	dormancy-associated protein-like 1	0.0107395	Anther
Lus10014631	C2H2	Lus10025244	ARM repeat superfamily protein	0.0107343	Anther
Lus10014631	C2H2	Lus10035140	Transmembrane amino acid transporter family protein	0.0106296	Anther
Lus10014631	C2H2	Lus10031826	basic helix-loop-helix (bHLH) DNA-binding superfamily protein	0.010604	Anther
Lus10014631	C2H2	Lus10013475	RING-H2 finger protein 2B	0.0105901	Anther
Lus10014631	C2H2	Lus10041671	Chaperone DnaJ-domain superfamily protein	0.0104933	Anther
Lus10014631	C2H2	Lus10021661	Protein of unknown function (DUF962)	0.0104697	Anther
Lus10014631	C2H2	Lus10006660	serine-rich protein-related	0.0104442	Anther
Lus10014631	C2H2	Lus10037479	C2 calcium/lipid-binding plant phosphoribosyltransferase family protein	0.0103686	Anther
Lus10014631	C2H2	Lus10032741	Protein kinase superfamily protein	0.0103677	Anther
Lus10014631	C2H2	Lus10028933	Ubiquitin-like superfamily protein	0.0102753	Anther
Lus10014631	C2H2	Lus10042027	IQ-domain 12	0.0102616	Anther
Lus10014631	C2H2	Lus10026619	anaphase-promoting complex/cyclosome 2	0.0101795	Anther
Lus10014631	C2H2	Lus10001266	Uncharacterised protein family (UPF0497)	0.0101203	Anther
Lus10014631	C2H2	Lus10015816	Protein kinase superfamily protein	0.0100441	Anther
Lus10014631	C2H2	Lus10027074	Ankyrin repeat family protein	0.0100009	Anther
Lus10014755	C2H2	Lus10036989	NA	0.016637	Root
Lus10014755	C2H2	Lus10036401	WRKY DNA-binding protein 56	0.0156587	Root
Lus10014755	C2H2	Lus10006534	Peroxidase superfamily protein	0.0142703	Root
Lus10014755	C2H2	Lus10039681	Peroxidase superfamily protein	0.0136611	Root
Lus10014755	C2H2	Lus10034547	Peroxidase superfamily protein	0.0128328	Root
Lus10014755	C2H2	Lus10018024	Disease resistance protein (TIR-NBS-LRR class) family	0.0122963	Root
Lus10014755	C2H2	Lus10007102	pathogenesis-related gene 1	0.0122678	Root
Lus10014755	C2H2	Lus10033360	hydroxyproline-rich glycoprotein family protein	0.0122655	Root
Lus10014755	C2H2	Lus10034812	NA	0.0119085	Root
Lus10014755	C2H2	Lus10020497	MLP-like protein 31	0.0118027	Root
Lus10014755	C2H2	Lus10006978	myb domain protein 36	0.0117858	Root
Lus10014755	C2H2	Lus10012145	pinoresinol reductase 1	0.011249	Root
Lus10014755	C2H2	Lus10024368	Chitinase family protein	0.0111554	Root
Lus10014755	C2H2	Lus10020563	Plant protein of unknown function (DUF247)	0.0103896	Root
Lus10014755	C2H2	Lus10006611	Leucine-rich repeat (LRR) family protein	0.0103249	Root
Lus10014755	C2H2	Lus10036472	myb domain protein 92	0.0103061	Root
Lus10015888	C2H2	Lus10005983	with no lysine (K) kinase 6	0.0116611	Anther
Lus10015888	C2H2	Lus10012511	tetratricopeptide repeat (TPR)-containing protein	0.0112706	Anther
Lus10015888	C2H2	Lus10014454	NA	0.0109768	Anther
Lus10015888	C2H2	Lus10023020	non-intrinsic ABC protein 12	0.0108768	Anther
Lus10015888	C2H2	Lus10004481	HXXXD-type acyl-transferase family protein	0.0104752	Anther
Lus10015888	C2H2	Lus10036360	F-box and associated interaction domains-containing protein	0.010101	Anther
Lus10015888	C2H2	Lus10010451	Late embryogenesis abundant protein (LEA) family protein	0.0100836	Anther
Lus10016698	C2H2	Lus10040480	NA	0.0255158	Anther
Lus10016698	C2H2	Lus10012693	nodulin MtN21 /EamA-like transporter family protein	0.0245662	Anther
Lus10016698	C2H2	Lus10041659	zinc finger (C2H2 type) family protein	0.023737	Anther
Lus10016698	C2H2	Lus10003968	Plant invertase/pectin methylesterase inhibitor superfamily	0.0236457	Anther
Lus10016698	C2H2	Lus10033694	LORELEI-LIKE-GPI-ANCHORED PROTEIN 1	0.0222398	Anther
Lus10016698	C2H2	Lus10042144	Peroxidase superfamily protein	0.0221661	Anther
Lus10016698	C2H2	Lus10030669	NA	0.0221499	Anther
Lus10016698	C2H2	Lus10040541	Pectin lyase-like superfamily protein	0.02196	Anther
Lus10016698	C2H2	Lus10006560	Protein of unknown function (DUF1685)	0.0218743	Anther
Lus10016698	C2H2	Lus10038720	NA	0.0215781	Anther
Lus10016698	C2H2	Lus10025444	ralf-like 4	0.0206789	Anther
Lus10016698	C2H2	Lus10020687	GATA type zinc finger transcription factor family protein	0.0205936	Anther
Lus10016698	C2H2	Lus10011066	lorelei	0.0205935	Anther
Lus10016698	C2H2	Lus10036445	beta glucosidase 15	0.0205397	Anther
Lus10016698	C2H2	Lus10031405	Protein of unknown function (DUF3511)	0.0202145	Anther
Lus10016698	C2H2	Lus10015191	Hypoxia-responsive family protein	0.0201678	Anther
Lus10016698	C2H2	Lus10007640	gibberellin 2-oxidase 8	0.0201324	Anther
Lus10016698	C2H2	Lus10041173	CBL-interacting protein kinase 4	0.0196823	Anther
Lus10016698	C2H2	Lus10001464	Plant invertase/pectin methylesterase inhibitor superfamily protein	0.0196101	Anther
Lus10016698	C2H2	Lus10033018	Pectate lyase family protein	0.0194609	Anther
Lus10016698	C2H2	Lus10038989	small and basic intrinsic protein 2;1	0.0193913	Anther
Lus10016698	C2H2	Lus10041424	NA	0.0192844	Anther
Lus10016698	C2H2	Lus10029859	GATA type zinc finger transcription factor family protein	0.0191132	Anther
Lus10016698	C2H2	Lus10034476	Disease resistance-responsive (dirigent-like protein) family protein	0.019065	Anther
Lus10016698	C2H2	Lus10016800	hydroxyproline-rich glycoprotein family protein	0.0189541	Anther
Lus10016698	C2H2	Lus10007475	Nodulin MtN21 /EamA-like transporter family protein	0.0188803	Anther
Lus10016698	C2H2	Lus10040968	Protein of unknown function (DUF567)	0.0187935	Anther
Lus10016698	C2H2	Lus10041657	HXXXD-type acyl-transferase family protein	0.0187211	Anther
Lus10016698	C2H2	Lus10005175	Leucine-rich repeat protein kinase family protein	0.0186358	Anther
Lus10016698	C2H2	Lus10032002	NA	0.0185871	Anther
Lus10016698	C2H2	Lus10026050	NA	0.0185815	Anther
Lus10016698	C2H2	Lus10021413	cation/hydrogen exchanger 15	0.0185576	Anther
Lus10016698	C2H2	Lus10032598	Adenine nucleotide alpha hydrolases-like superfamily protein	0.0185016	Anther
Lus10016698	C2H2	Lus10006940	Plant invertase/pectin methylesterase inhibitor superfamily	0.0184973	Anther
Lus10016698	C2H2	Lus10015359	Pectate lyase family protein	0.018364	Anther
Lus10016698	C2H2	Lus10035994	zinc finger (C2H2 type) family protein	0.0183149	Anther
Lus10016698	C2H2	Lus10001000	NA	0.0183147	Anther
Lus10016698	C2H2	Lus10036444	F-box family protein	0.0181089	Anther
Lus10016698	C2H2	Lus10010337	SKU5 similar 12	0.0180875	Anther
Lus10016698	C2H2	Lus10019605	SHV3-like 5	0.0180685	Anther
Lus10016698	C2H2	Lus10007469	Ribosomal protein S19 family protein	0.0180583	Anther
Lus10016698	C2H2	Lus10018615	Plant invertase/pectin methylesterase inhibitor superfamily protein	0.0180518	Anther
Lus10016698	C2H2	Lus10004035	NA	0.0180152	Anther
Lus10016698	C2H2	Lus10000688	hydroxyproline-rich glycoprotein family protein	0.0179605	Anther
Lus10016698	C2H2	Lus10027593	Protein kinase protein with adenine nucleotide alpha hydrolases-like domain	0.0178062	Anther
Lus10016698	C2H2	Lus10022754	Protein of unknown function (DUF567)	0.0177648	Anther
Lus10016698	C2H2	Lus10034298	PLANT CADMIUM RESISTANCE 2	0.0177436	Anther
Lus10016698	C2H2	Lus10003986	Ankyrin repeat family protein	0.0177038	Anther
Lus10016698	C2H2	Lus10036721	Pectate lyase family protein	0.017636	Anther
Lus10016698	C2H2	Lus10000999	NA	0.0176217	Anther
Lus10016698	C2H2	Lus10020681	Plant invertase/pectin methylesterase inhibitor superfamily	0.0174872	Anther
Lus10016698	C2H2	Lus10022857	NA	0.0174443	Anther
Lus10016698	C2H2	Lus10008142	Dormancy/auxin associated family protein	0.0174279	Anther
Lus10016698	C2H2	Lus10032477	alpha/beta-Hydrolases superfamily protein	0.0174076	Anther
Lus10016698	C2H2	Lus10004580	xyloglucan endotransglucosylase/hydrolase 24	0.017395	Anther
Lus10016698	C2H2	Lus10037695	Putative membrane lipoprotein	0.0173335	Anther
Lus10016698	C2H2	Lus10035370	NA	0.0172456	Anther
Lus10016698	C2H2	Lus10022309	arabinogalactan protein 6	0.0170666	Anther
Lus10016698	C2H2	Lus10006213	RALF-like 5	0.017005	Anther
Lus10016698	C2H2	Lus10038295	NA	0.0166712	Anther
Lus10016698	C2H2	Lus10033696	lorelei	0.0166645	Anther
Lus10016698	C2H2	Lus10025279	CAP (Cysteine-rich secretory proteins, Antigen 5, and Pathogenesis-related 1 protein) superfamily protein	0.0165592	Anther
Lus10016698	C2H2	Lus10030693	emp24/gp25L/p24 family/GOLD family protein	0.0165348	Anther
Lus10016698	C2H2	Lus10006239	NA	0.0164966	Anther
Lus10016698	C2H2	Lus10019039	NA	0.0164523	Anther
Lus10016698	C2H2	Lus10019784	glycosyl hydrolase family 35 protein	0.0164132	Anther
Lus10016698	C2H2	Lus10013165	Leucine-rich repeat protein kinase family protein	0.0163875	Anther
Lus10016698	C2H2	Lus10039822	lorelei	0.0163327	Anther
Lus10016698	C2H2	Lus10006735	syntaxin of plants 124	0.0162713	Anther
Lus10016698	C2H2	Lus10033486	Plant invertase/pectin methylesterase inhibitor superfamily	0.0162571	Anther
Lus10016698	C2H2	Lus10026227	calmodulin-binding protein-related	0.0161822	Anther
Lus10016698	C2H2	Lus10012765	galacturonosyltransferase-like 4	0.0160892	Anther
Lus10016698	C2H2	Lus10023106	Rhamnogalacturonate lyase family protein	0.0160062	Anther
Lus10016698	C2H2	Lus10022710	alpha carbonic anhydrase 1	0.0160005	Anther
Lus10016698	C2H2	Lus10014154	Protein of unknown function (DUF567)	0.0159386	Anther
Lus10016698	C2H2	Lus10007281	Leucine-rich repeat protein kinase family protein	0.0158827	Anther
Lus10016698	C2H2	Lus10030974	NA	0.0157297	Anther
Lus10016698	C2H2	Lus10010094	serine protease inhibitor, Kazal-type family protein	0.0157122	Anther
Lus10016698	C2H2	Lus10033986	NA	0.015632	Anther
Lus10016698	C2H2	Lus10012720	Rhamnogalacturonate lyase family protein	0.0156192	Anther
Lus10016698	C2H2	Lus10028952	Nodulin MtN21 /EamA-like transporter family protein	0.0155971	Anther
Lus10016698	C2H2	Lus10019567	lipase class 3 family protein	0.0155535	Anther
Lus10016698	C2H2	Lus10037207	Pectate lyase family protein	0.0154737	Anther
Lus10016698	C2H2	Lus10040050	Protein kinase superfamily protein	0.0154648	Anther
Lus10016698	C2H2	Lus10032957	Chaperone DnaJ-domain superfamily protein	0.0154298	Anther
Lus10016698	C2H2	Lus10000961	NA	0.0153547	Anther
Lus10016698	C2H2	Lus10011453	NA	0.0153379	Anther
Lus10016698	C2H2	Lus10008542	Protein kinase protein with adenine nucleotide alpha hydrolases-like domain	0.0153204	Anther
Lus10016698	C2H2	Lus10031642	lorelei	0.0152807	Anther
Lus10016698	C2H2	Lus10033100	NA	0.0152357	Anther
Lus10016698	C2H2	Lus10032896	Plant protein of unknown function (DUF868)	0.0152173	Anther
Lus10016698	C2H2	Lus10013681	Pollen Ole e 1 allergen and extensin family protein	0.0151585	Anther
Lus10016698	C2H2	Lus10018131	Pollen Ole e 1 allergen and extensin family protein	0.0151474	Anther
Lus10016698	C2H2	Lus10018635	Protein of unknown function (DUF679)	0.0149744	Anther
Lus10016698	C2H2	Lus10011160	COBRA-like protein 10 precursor	0.0149676	Anther
Lus10016698	C2H2	Lus10039908	NA	0.0148972	Anther
Lus10016698	C2H2	Lus10008243	PAK-box/P21-Rho-binding family protein	0.0148936	Anther
Lus10016698	C2H2	Lus10033339	Leucine-rich repeat protein kinase family protein	0.0148839	Anther
Lus10016698	C2H2	Lus10011828	beta glucosidase 17	0.0147937	Anther
Lus10016698	C2H2	Lus10043023	NAD(P)-binding Rossmann-fold superfamily protein	0.0147803	Anther
Lus10016698	C2H2	Lus10027656	Plant invertase/pectin methylesterase inhibitor superfamily	0.0147635	Anther
Lus10016698	C2H2	Lus10035280	RmlC-like cupins superfamily protein	0.0147324	Anther
Lus10016698	C2H2	Lus10017346	pectin methylesterase inhibitor 2	0.0147266	Anther
Lus10016698	C2H2	Lus10011982	xyloglucan endotransglucosylase/hydrolase 24	0.0145959	Anther
Lus10016698	C2H2	Lus10042354	NA	0.0145691	Anther
Lus10016698	C2H2	Lus10016247	Protein kinase superfamily protein	0.01456	Anther
Lus10016698	C2H2	Lus10041633	zinc finger (C2H2 type) family protein	0.0145388	Anther
Lus10016698	C2H2	Lus10030047	RmlC-like cupins superfamily protein	0.0143305	Anther
Lus10016698	C2H2	Lus10021998	Malectin/receptor-like protein kinase family protein	0.0143197	Anther
Lus10016698	C2H2	Lus10030516	beta glucosidase 17	0.0143107	Anther
Lus10016698	C2H2	Lus10010825	NA	0.014296	Anther
Lus10016698	C2H2	Lus10032010	Protein kinase superfamily protein	0.0142607	Anther
Lus10016698	C2H2	Lus10003570	Calcium-dependent lipid-binding (CaLB domain) family protein	0.0142178	Anther
Lus10016698	C2H2	Lus10024079	fucosyltransferase 2	0.0141645	Anther
Lus10016698	C2H2	Lus10023301	NA	0.0141529	Anther
Lus10016698	C2H2	Lus10014125	beta-galactosidase 14	0.0140528	Anther
Lus10016698	C2H2	Lus10043065	COBRA-like protein 10 precursor	0.0140181	Anther
Lus10016698	C2H2	Lus10030505	thioredoxin H-type 9	0.0140022	Anther
Lus10016698	C2H2	Lus10032864	NA	0.0139849	Anther
Lus10016698	C2H2	Lus10020638	F-box/RNI-like superfamily protein	0.0139794	Anther
Lus10016698	C2H2	Lus10007023	C4-dicarboxylate transporter/malic acid transport protein	0.0139721	Anther
Lus10016698	C2H2	Lus10013961	RAB GTPase homolog A1F	0.0139405	Anther
Lus10016698	C2H2	Lus10023522	Pleckstrin homology (PH) and lipid-binding START domains-containing protein	0.0139366	Anther
Lus10016698	C2H2	Lus10009068	CAP (Cysteine-rich secretory proteins, Antigen 5, and Pathogenesis-related 1 protein) superfamily protein	0.0138733	Anther
Lus10016698	C2H2	Lus10012727	Protein kinase superfamily protein	0.0138593	Anther
Lus10016698	C2H2	Lus10032997	NA	0.0138441	Anther
Lus10016698	C2H2	Lus10012686	ENTH/ANTH/VHS superfamily protein	0.0138276	Anther
Lus10016698	C2H2	Lus10014079	UDP-glucosyl transferase 73B3	0.0137965	Anther
Lus10016698	C2H2	Lus10012859	thioredoxin H-type 9	0.0137283	Anther
Lus10016698	C2H2	Lus10002509	NA	0.0137006	Anther
Lus10016698	C2H2	Lus10007110	pathogenesis-related gene 1	0.0136853	Anther
Lus10016698	C2H2	Lus10027275	small and basic intrinsic protein 2;1	0.0136592	Anther
Lus10016698	C2H2	Lus10015316	ralf-like 4	0.0136408	Anther
Lus10016698	C2H2	Lus10005464	RHOMBOID-like 1	0.0136347	Anther
Lus10016698	C2H2	Lus10022799	Protein kinase superfamily protein	0.0136333	Anther
Lus10016698	C2H2	Lus10037003	NA	0.0135877	Anther
Lus10016698	C2H2	Lus10016152	cation/H+ exchanger 4	0.0135821	Anther
Lus10016698	C2H2	Lus10021775	Calcium-dependent lipid-binding (CaLB domain) family protein	0.0135753	Anther
Lus10016698	C2H2	Lus10003794	Immunoglobulin E-set superfamily protein	0.0135547	Anther
Lus10016698	C2H2	Lus10025039	NA	0.0135482	Anther
Lus10016698	C2H2	Lus10041734	roline-rich extensin-like receptor kinase 4	0.0135333	Anther
Lus10016698	C2H2	Lus10037868	NA	0.0135232	Anther
Lus10016698	C2H2	Lus10018097	Lipase class 3-related protein	0.0135067	Anther
Lus10016698	C2H2	Lus10002405	Leucine-rich repeat (LRR) family protein	0.0135058	Anther
Lus10016698	C2H2	Lus10018230	pleiotropic drug resistance 3	0.0134958	Anther
Lus10016698	C2H2	Lus10031942	annexin 5	0.0134346	Anther
Lus10016698	C2H2	Lus10010287	serine protease inhibitor, Kazal-type family protein	0.0134287	Anther
Lus10016698	C2H2	Lus10007598	NA	0.0134176	Anther
Lus10016698	C2H2	Lus10013794	cation/hydrogen exchanger 15	0.0133944	Anther
Lus10016698	C2H2	Lus10034349	Core-2/I-branching beta-1,6-N-acetylglucosaminyltransferase family protein	0.013363	Anther
Lus10016698	C2H2	Lus10018574	ELMO/CED-12 family protein	0.0133513	Anther
Lus10016698	C2H2	Lus10021997	Protein of unknown function (DUF1685)	0.0133384	Anther
Lus10016698	C2H2	Lus10000485	NA	0.0133182	Anther
Lus10016698	C2H2	Lus10021039	alpha/beta-Hydrolases superfamily protein	0.0133133	Anther
Lus10016698	C2H2	Lus10038605	NA	0.0133129	Anther
Lus10016698	C2H2	Lus10021863	SKU5 similar 12	0.0132998	Anther
Lus10016698	C2H2	Lus10009606	Pectin lyase-like superfamily protein	0.0132959	Anther
Lus10016698	C2H2	Lus10016823	polygalacturonase 4	0.0132835	Anther
Lus10016698	C2H2	Lus10040000	calcium-binding EF hand family protein	0.0132625	Anther
Lus10016698	C2H2	Lus10038562	NA	0.0132457	Anther
Lus10016698	C2H2	Lus10011810	ENTH/VHS family protein	0.0132077	Anther
Lus10016698	C2H2	Lus10033186	NA	0.0131676	Anther
Lus10016698	C2H2	Lus10037297	Leucine-rich repeat protein kinase family protein	0.0130778	Anther
Lus10016698	C2H2	Lus10005832	NA	0.0130765	Anther
Lus10016698	C2H2	Lus10001268	Protein phosphatase 2C family protein	0.0130311	Anther
Lus10016698	C2H2	Lus10008852	Tetratricopeptide repeat (TPR)-like superfamily protein	0.0129619	Anther
Lus10016698	C2H2	Lus10017940	Pollen Ole e 1 allergen and extensin family protein	0.0129218	Anther
Lus10016698	C2H2	Lus10006021	Protein kinase protein with adenine nucleotide alpha hydrolases-like domain	0.0128991	Anther
Lus10016698	C2H2	Lus10010229	cytochrome P450, family 87, subfamily A, polypeptide 6	0.0128628	Anther
Lus10016698	C2H2	Lus10027249	ARF-GAP domain 5	0.0128615	Anther
Lus10016698	C2H2	Lus10005788	O-Glycosyl hydrolases family 17 protein	0.0128181	Anther
Lus10016698	C2H2	Lus10026870	heat shock protein 70 (Hsp 70) family protein	0.0127756	Anther
Lus10016698	C2H2	Lus10022003	TPX2 (targeting protein for Xklp2) protein family	0.0127752	Anther
Lus10016698	C2H2	Lus10016853	Protein of unknown function (DUF3511)	0.0127679	Anther
Lus10016698	C2H2	Lus10025949	RPM1-interacting protein 4 (RIN4) family protein	0.0127593	Anther
Lus10016698	C2H2	Lus10011866	Protein kinase superfamily protein	0.0126768	Anther
Lus10016698	C2H2	Lus10012489	polygalacturonase 4	0.0126764	Anther
Lus10016698	C2H2	Lus10028890	Protein kinase superfamily protein	0.0126564	Anther
Lus10016698	C2H2	Lus10009895	Protein kinase protein with adenine nucleotide alpha hydrolases-like domain	0.0126393	Anther
Lus10016698	C2H2	Lus10009464	Protein kinase superfamily protein	0.0126228	Anther
Lus10016698	C2H2	Lus10039010	GATA type zinc finger transcription factor family protein	0.012592	Anther
Lus10016698	C2H2	Lus10020824	ENTH/ANTH/VHS superfamily protein	0.0125776	Anther
Lus10016698	C2H2	Lus10036159	alpha/beta-Hydrolases superfamily protein	0.0125304	Anther
Lus10016698	C2H2	Lus10028053	receptor like protein 35	0.0124846	Anther
Lus10016698	C2H2	Lus10015733	Plant calmodulin-binding protein-related	0.0124485	Anther
Lus10016698	C2H2	Lus10019132	ENTH/VHS/GAT family protein	0.0124433	Anther
Lus10016698	C2H2	Lus10037688	Leucine-rich repeat protein kinase family protein	0.0124022	Anther
Lus10016698	C2H2	Lus10024020	roline-rich extensin-like receptor kinase 4	0.0123936	Anther
Lus10016698	C2H2	Lus10037774	Pectin lyase-like superfamily protein	0.0123747	Anther
Lus10016698	C2H2	Lus10042437	FAD-dependent oxidoreductase family protein	0.012333	Anther
Lus10016698	C2H2	Lus10032988	SPIRAL1-like2	0.0123302	Anther
Lus10016698	C2H2	Lus10016191	calmodulin-domain protein kinase 5	0.0122895	Anther
Lus10016698	C2H2	Lus10010750	oligopeptide transporter 2	0.0122812	Anther
Lus10016698	C2H2	Lus10025806	NA	0.0122194	Anther
Lus10016698	C2H2	Lus10026212	AP2/B3 transcription factor family protein	0.0121886	Anther
Lus10016698	C2H2	Lus10017145	Protein kinase protein with adenine nucleotide alpha hydrolases-like domain	0.0121213	Anther
Lus10016698	C2H2	Lus10040037	suppressor of npr1-1 constitutive 4	0.0121154	Anther
Lus10016698	C2H2	Lus10037754	RGA-like 1	0.012113	Anther
Lus10016698	C2H2	Lus10032106	NA	0.012096	Anther
Lus10016698	C2H2	Lus10000889	calcium-dependent protein kinase 17	0.0120939	Anther
Lus10016698	C2H2	Lus10027305	GATA type zinc finger transcription factor family protein	0.0120794	Anther
Lus10016698	C2H2	Lus10039849	Plant invertase/pectin methylesterase inhibitor superfamily protein	0.0120786	Anther
Lus10016698	C2H2	Lus10040518	NA	0.0120642	Anther
Lus10016698	C2H2	Lus10019608	NA	0.0120481	Anther
Lus10016698	C2H2	Lus10005336	NA	0.0120345	Anther
Lus10016698	C2H2	Lus10023775	Plant invertase/pectin methylesterase inhibitor superfamily	0.0120172	Anther
Lus10016698	C2H2	Lus10042537	Malectin/receptor-like protein kinase family protein	0.011978	Anther
Lus10016698	C2H2	Lus10034246	mitogen-activated protein kinase kinase kinase 21	0.0119568	Anther
Lus10016698	C2H2	Lus10042536	Protein of unknown function (DUF1685)	0.0119536	Anther
Lus10016698	C2H2	Lus10035178	Protein kinase superfamily protein	0.0119343	Anther
Lus10016698	C2H2	Lus10023845	NA	0.0118976	Anther
Lus10016698	C2H2	Lus10019667	hydroxyproline-rich glycoprotein family protein	0.0118859	Anther
Lus10016698	C2H2	Lus10022381	Calcium-binding EF hand family protein	0.0118641	Anther
Lus10016698	C2H2	Lus10038990	DHHC-type zinc finger family protein	0.0118626	Anther
Lus10016698	C2H2	Lus10041913	flavanone 3-hydroxylase	0.0118515	Anther
Lus10016698	C2H2	Lus10021647	Plant calmodulin-binding protein-related	0.0118415	Anther
Lus10016698	C2H2	Lus10004560	NA	0.011814	Anther
Lus10016698	C2H2	Lus10023547	SEC14-like 3	0.0117741	Anther
Lus10016698	C2H2	Lus10026659	Prolyl oligopeptidase family protein	0.0117672	Anther
Lus10016698	C2H2	Lus10035024	Glycolipid transfer protein (GLTP) family protein	0.0117437	Anther
Lus10016698	C2H2	Lus10025196	BTB and TAZ domain protein 4	0.0116778	Anther
Lus10016698	C2H2	Lus10000201	ENTH/ANTH/VHS superfamily protein	0.0116723	Anther
Lus10016698	C2H2	Lus10036175	basic helix-loop-helix 32	0.0116618	Anther
Lus10016698	C2H2	Lus10026549	Transmembrane amino acid transporter family protein	0.0116514	Anther
Lus10016698	C2H2	Lus10033700	expansin B2	0.0116514	Anther
Lus10016698	C2H2	Lus10011111	glyoxal oxidase-related protein	0.0116497	Anther
Lus10016698	C2H2	Lus10004965	RHOMBOID-like 1	0.0116279	Anther
Lus10016698	C2H2	Lus10022683	Protein phosphatase 2C family protein	0.0116248	Anther
Lus10016698	C2H2	Lus10026313	NA	0.0116052	Anther
Lus10016698	C2H2	Lus10032524	NAD(P)-binding Rossmann-fold superfamily protein	0.0116046	Anther
Lus10016698	C2H2	Lus10007409	C2H2-like zinc finger protein	0.0115913	Anther
Lus10016698	C2H2	Lus10043231	glyoxal oxidase-related protein	0.0115797	Anther
Lus10016698	C2H2	Lus10010455	GATA type zinc finger transcription factor family protein	0.0115658	Anther
Lus10016698	C2H2	Lus10004234	Peroxidase superfamily protein	0.0115462	Anther
Lus10016698	C2H2	Lus10014341	NA	0.0115131	Anther
Lus10016698	C2H2	Lus10015277	Leucine-rich repeat protein kinase family protein	0.0115112	Anther
Lus10016698	C2H2	Lus10015689	Putative membrane lipoprotein	0.0114584	Anther
Lus10016698	C2H2	Lus10003416	SHI-related sequence 5	0.0114273	Anther
Lus10016698	C2H2	Lus10038075	glycosyl hydrolase 9A4	0.0114235	Anther
Lus10016698	C2H2	Lus10027032	calcium-dependent protein kinase 24	0.0114176	Anther
Lus10016698	C2H2	Lus10002219	Plant self-incompatibility protein S1 family	0.0113957	Anther
Lus10016698	C2H2	Lus10031643	LORELEI-LIKE-GPI-ANCHORED PROTEIN 1	0.0113469	Anther
Lus10016698	C2H2	Lus10003625	PAK-box/P21-Rho-binding family protein	0.0113468	Anther
Lus10016698	C2H2	Lus10013180	Dormancy/auxin associated family protein	0.0113244	Anther
Lus10016698	C2H2	Lus10041642	fucosyltransferase 1	0.0112131	Anther
Lus10016698	C2H2	Lus10004798	regulatory particle AAA-ATPase 2A	0.011205	Anther
Lus10016698	C2H2	Lus10041812	Protein of unknown function (DUF1640)	0.0111647	Anther
Lus10016698	C2H2	Lus10037092	soluble N-ethylmaleimide-sensitive factor adaptor protein 30	0.011139	Anther
Lus10016698	C2H2	Lus10014217	cell wall invertase 4	0.0111203	Anther
Lus10016698	C2H2	Lus10016822	Pectin lyase-like superfamily protein	0.0111137	Anther
Lus10016698	C2H2	Lus10019550	NADPH-dependent thioredoxin reductase A	0.0110939	Anther
Lus10016698	C2H2	Lus10030997	DHHC-type zinc finger family protein	0.0110735	Anther
Lus10016698	C2H2	Lus10027645	Leucine-rich repeat protein kinase family protein	0.0110391	Anther
Lus10016698	C2H2	Lus10009866	serine protease inhibitor, Kazal-type family protein	0.0110291	Anther
Lus10016698	C2H2	Lus10041254	DNAJ heat shock family protein	0.0110259	Anther
Lus10016698	C2H2	Lus10034431	ENTH/ANTH/VHS superfamily protein	0.0110242	Anther
Lus10016698	C2H2	Lus10040406	Pleckstrin homology (PH) and lipid-binding START domains-containing protein	0.0110227	Anther
Lus10016698	C2H2	Lus10026439	Protein kinase protein with adenine nucleotide alpha hydrolases-like domain	0.0109984	Anther
Lus10016698	C2H2	Lus10024362	zinc-finger protein 10	0.010996	Anther
Lus10016698	C2H2	Lus10006811	O-Glycosyl hydrolases family 17 protein	0.0109512	Anther
Lus10016698	C2H2	Lus10032360	myosin heavy chain-related	0.0108872	Anther
Lus10016698	C2H2	Lus10031638	GCR2-like 2	0.0108592	Anther
Lus10016698	C2H2	Lus10038508	NA	0.0108248	Anther
Lus10016698	C2H2	Lus10008201	Plant invertase/pectin methylesterase inhibitor superfamily protein	0.0108191	Anther
Lus10016698	C2H2	Lus10012218	Protein phosphatase 2C family protein	0.0108071	Anther
Lus10016698	C2H2	Lus10009427	calcium-dependent protein kinase 4	0.0107897	Anther
Lus10016698	C2H2	Lus10032813	NA	0.01078	Anther
Lus10016698	C2H2	Lus10037942	C2H2-type zinc finger family protein	0.0107529	Anther
Lus10016698	C2H2	Lus10006679	ASYMMETRIC LEAVES 2-like 1	0.0106672	Anther
Lus10016698	C2H2	Lus10036374	MATE efflux family protein	0.0106597	Anther
Lus10016698	C2H2	Lus10026034	Protein kinase superfamily protein	0.0105674	Anther
Lus10016698	C2H2	Lus10024212	Protein kinase protein with adenine nucleotide alpha hydrolases-like domain	0.0105644	Anther
Lus10016698	C2H2	Lus10019572	NA	0.0105588	Anther
Lus10016698	C2H2	Lus10042370	calcium-dependent protein kinase 32	0.010536	Anther
Lus10016698	C2H2	Lus10031248	UDP-Glycosyltransferase superfamily protein	0.0105009	Anther
Lus10016698	C2H2	Lus10006294	NA	0.0105006	Anther
Lus10016698	C2H2	Lus10042002	Calcium-dependent lipid-binding (CaLB domain) family protein	0.0104981	Anther
Lus10016698	C2H2	Lus10023853	Leucine-rich repeat (LRR) family protein	0.0104811	Anther
Lus10016698	C2H2	Lus10029349	NA	0.0104683	Anther
Lus10016698	C2H2	Lus10042543	TPX2 (targeting protein for Xklp2) protein family	0.0104589	Anther
Lus10016698	C2H2	Lus10028610	NA	0.0104519	Anther
Lus10016698	C2H2	Lus10016797	GNS1/SUR4 membrane protein family	0.0104291	Anther
Lus10016698	C2H2	Lus10009592	AGC (cAMP-dependent, cGMP-dependent and protein kinase C) kinase family protein	0.0103967	Anther
Lus10016698	C2H2	Lus10016021	Protein kinase superfamily protein	0.0103531	Anther
Lus10016698	C2H2	Lus10020089	syntaxin of plants 124	0.0103083	Anther
Lus10016698	C2H2	Lus10037669	proline-rich family protein	0.0103065	Anther
Lus10016698	C2H2	Lus10025948	Chitinase family protein	0.0102806	Anther
Lus10016698	C2H2	Lus10000923	Rapid alkalinization factor (RALF) family protein	0.0102557	Anther
Lus10016698	C2H2	Lus10025776	NA	0.0102393	Anther
Lus10016698	C2H2	Lus10034927	RHO guanyl-nucleotide exchange factor 8	0.010239	Anther
Lus10016698	C2H2	Lus10028134	Pollen Ole e 1 allergen and extensin family protein	0.0102095	Anther
Lus10016698	C2H2	Lus10007079	Concanavalin A-like lectin protein kinase family protein	0.0101929	Anther
Lus10016698	C2H2	Lus10008466	Protein kinase protein with adenine nucleotide alpha hydrolases-like domain	0.0101247	Anther
Lus10016698	C2H2	Lus10007181	NA	0.0101223	Anther
Lus10016698	C2H2	Lus10034591	Calcium-dependent lipid-binding (CaLB domain) family protein	0.0101191	Anther
Lus10016698	C2H2	Lus10005166	O-Glycosyl hydrolases family 17 protein	0.0100967	Anther
Lus10016698	C2H2	Lus10004660	soluble N-ethylmaleimide-sensitive factor adaptor protein 30	0.0100829	Anther
Lus10016698	C2H2	Lus10016284	RAB GTPase homolog A4D	0.0100767	Anther
Lus10016698	C2H2	Lus10022633	sucrose-proton symporter 2	0.0100669	Anther
Lus10016698	C2H2	Lus10027597	Leucine-rich repeat protein kinase family protein	0.0100578	Anther
Lus10016698	C2H2	Lus10040236	O-fucosyltransferase family protein	0.0100259	Anther
Lus10018696	C2H2	Lus10033718	sulfotransferase 16	0.0248575	Root
Lus10018696	C2H2	Lus10036698	thioredoxin H-type 8	0.0230834	Root
Lus10018696	C2H2	Lus10000539	SCARECROW-like 13	0.0226047	Root
Lus10018696	C2H2	Lus10042874	basic helix-loop-helix (bHLH) DNA-binding superfamily protein	0.0189295	Root
Lus10018696	C2H2	Lus10010570	Acyl-CoA N-acyltransferases (NAT) superfamily protein	0.0173685	Root
Lus10018696	C2H2	Lus10023940	flavin-dependent monooxygenase 1	0.0167965	Root
Lus10018696	C2H2	Lus10035289	hydroperoxide lyase 1	0.0166198	Root
Lus10018696	C2H2	Lus10018308	disease resistance protein (TIR-NBS-LRR class)	0.0165171	Root
Lus10018696	C2H2	Lus10006792	NA	0.016256	Root
Lus10018696	C2H2	Lus10022349	Myzus persicae-induced lipase 1	0.0160462	Root
Lus10018696	C2H2	Lus10021103	glutathione S-transferase TAU 8	0.0158511	Root
Lus10018696	C2H2	Lus10016814	VQ motif-containing protein	0.0152786	Root
Lus10018696	C2H2	Lus10002306	NA	0.0149933	Root
Lus10018696	C2H2	Lus10027398	Protein kinase superfamily protein	0.0147987	Root
Lus10018696	C2H2	Lus10028881	cytochrome P450, family 76, subfamily C, polypeptide 4	0.0147708	Root
Lus10018696	C2H2	Lus10022195	2-oxoglutarate (2OG) and Fe(II)-dependent oxygenase superfamily protein	0.0146155	Root
Lus10018696	C2H2	Lus10007232	Leucine-rich receptor-like protein kinase family protein	0.0143759	Root
Lus10018696	C2H2	Lus10004176	fatty acid desaturase 2	0.0140173	Root
Lus10018696	C2H2	Lus10015418	dormancy-associated protein-like 1	0.0139917	Root
Lus10018696	C2H2	Lus10009156	NA	0.0136271	Root
Lus10018696	C2H2	Lus10019348	heat shock factor 4	0.013511	Root
Lus10018696	C2H2	Lus10022935	ethylene-responsive element binding factor 15	0.013258	Root
Lus10018696	C2H2	Lus10016635	phosphate transporter 1;7	0.0132033	Root
Lus10018696	C2H2	Lus10017947	Octicosapeptide/Phox/Bem1p family protein	0.0130392	Root
Lus10018696	C2H2	Lus10026572	phototropin 2	0.0128297	Root
Lus10018696	C2H2	Lus10030033	hydroperoxide lyase 1	0.0124876	Root
Lus10018696	C2H2	Lus10013675	Leucine-rich repeat protein kinase family protein	0.0123371	Root
Lus10018696	C2H2	Lus10003150	DNAJ-like 20	0.0122996	Root
Lus10018696	C2H2	Lus10024083	cytochrome P450, family 81, subfamily F, polypeptide 4	0.0121926	Root
Lus10018696	C2H2	Lus10016995	NAD(P)-binding Rossmann-fold superfamily protein	0.0120742	Root
Lus10018696	C2H2	Lus10039419	Heavy metal transport/detoxification superfamily protein	0.0120656	Root
Lus10018696	C2H2	Lus10042353	Chaperone DnaJ-domain superfamily protein	0.012038	Root
Lus10018696	C2H2	Lus10001670	cytochrome P450, family 78, subfamily A, polypeptide 6	0.011936	Root
Lus10018696	C2H2	Lus10040764	glutathione S-transferase tau 7	0.011793	Root
Lus10018696	C2H2	Lus10037577	alpha/beta-Hydrolases superfamily protein	0.0117128	Root
Lus10018696	C2H2	Lus10031621	sulfotransferase 16	0.0116277	Root
Lus10018696	C2H2	Lus10024440	Ankyrin repeat family protein	0.0115128	Root
Lus10018696	C2H2	Lus10037085	Glucose-6-phosphate/phosphate translocator-related	0.0115049	Root
Lus10018696	C2H2	Lus10026501	RING/U-box superfamily protein	0.0112654	Root
Lus10018696	C2H2	Lus10026409	WRKY DNA-binding protein 33	0.0112507	Root
Lus10018696	C2H2	Lus10028495	Protein kinase family protein	0.011176	Root
Lus10018696	C2H2	Lus10027074	Ankyrin repeat family protein	0.0107333	Root
Lus10018696	C2H2	Lus10029406	NDR1/HIN1-like 1	0.0104573	Root
Lus10018696	C2H2	Lus10028678	2-oxoglutarate (2OG) and Fe(II)-dependent oxygenase superfamily protein	0.0104003	Root
Lus10018696	C2H2	Lus10012089	GRAS family transcription factor	0.010392	Root
Lus10018696	C2H2	Lus10006787	RING/U-box superfamily protein	0.0102669	Root
Lus10018696	C2H2	Lus10001685	RING/U-box superfamily protein	0.0100473	Root
Lus10018696	C2H2	Lus10006028	Protein kinase family protein with leucine-rich repeat domain	0.0100422	Root
Lus10020597	C2H2	Lus10007888	Kunitz family trypsin and protease inhibitor protein	0.0100308	Root
Lus10023540	C2H2	Lus10026550	GDSL-like Lipase/Acylhydrolase superfamily protein	0.0235647	Anther
Lus10023540	C2H2	Lus10023200	NA	0.0121039	Anther
Lus10023540	C2H2	Lus10006195	dihydroflavonol 4-reductase	0.0120005	Anther
Lus10023932	C2H2	Lus10017778	RPA70-kDa subunit B	0.0196296	Anther
Lus10023932	C2H2	Lus10014781	GATA type zinc finger transcription factor family protein	0.0149355	Anther
Lus10023932	C2H2	Lus10000141	Plant calmodulin-binding protein-related	0.0127794	Anther
Lus10023932	C2H2	Lus10035711	Protein kinase protein with adenine nucleotide alpha hydrolases-like domain	0.0123568	Anther
Lus10023932	C2H2	Lus10037298	Protein kinase protein with adenine nucleotide alpha hydrolases-like domain	0.011407	Anther
Lus10023932	C2H2	Lus10017242	Protein kinase superfamily protein	0.0112946	Anther
Lus10023932	C2H2	Lus10027597	Leucine-rich repeat protein kinase family protein	0.0110644	Anther
Lus10023932	C2H2	Lus10033986	NA	0.0108556	Anther
Lus10023932	C2H2	Lus10041344	cation/H+ exchanger 3	0.0107752	Anther
Lus10023932	C2H2	Lus10035712	Protein kinase protein with adenine nucleotide alpha hydrolases-like domain	0.0107378	Anther
Lus10023932	C2H2	Lus10037297	Leucine-rich repeat protein kinase family protein	0.0105183	Anther
Lus10023932	C2H2	Lus10010501	inositol transporter 4	0.0104753	Anther
Lus10023932	C2H2	Lus10015932	Nucleic acid-binding, OB-fold-like protein	0.0104743	Anther
Lus10023932	C2H2	Lus10021634	Plant self-incompatibility protein S1 family	0.0103987	Anther
Lus10024363	C2H2	Lus10016707	Glycosyltransferase family 61 protein	0.01684	Root
Lus10024363	C2H2	Lus10028914	cytochrome P450, family 706, subfamily A, polypeptide 6	0.0139674	Root
Lus10024363	C2H2	Lus10015117	NA	0.0134911	Root
Lus10024363	C2H2	Lus10009157	NA	0.0129894	Root
Lus10024363	C2H2	Lus10014755	C2H2 and C2HC zinc fingers superfamily protein	0.0118499	Root
Lus10024363	C2H2	Lus10007102	pathogenesis-related gene 1	0.0114062	Root
Lus10024363	C2H2	Lus10031393	xyloglucan endotransglucosylase/hydrolase 16	0.0110556	Root
Lus10024363	C2H2	Lus10025522	HXXXD-type acyl-transferase family protein	0.0109981	Root
Lus10024363	C2H2	Lus10038848	NA	0.0107315	Root
Lus10024363	C2H2	Lus10016104	alpha carbonic anhydrase 7	0.0107153	Root
Lus10024363	C2H2	Lus10000557	HXXXD-type acyl-transferase family protein	0.0106423	Root
Lus10024363	C2H2	Lus10006543	RmlC-like cupins superfamily protein	0.0105984	Root
Lus10024363	C2H2	Lus10010573	Bifunctional inhibitor/lipid-transfer protein/seed storage 2S albumin superfamily protein	0.0103727	Root
Lus10024363	C2H2	Lus10038054	Peroxidase superfamily protein	0.0100953	Root
Lus10024428	C2H2	Lus10026392	NA	0.0166994	Root
Lus10024428	C2H2	Lus10031914	Protein of unknown function (DUF1262)	0.0164341	Root
Lus10024428	C2H2	Lus10005397	NA	0.0136496	Root
Lus10024428	C2H2	Lus10036637	nuclear factor Y, subunit B3	0.0119417	Root
Lus10024428	C2H2	Lus10026430	PYR1-like 2	0.0112658	Root
Lus10024428	C2H2	Lus10020783	NDR1/HIN1-like 25	0.0109182	Root
Lus10024428	C2H2	Lus10026082	WRKY DNA-binding protein 40	0.0101104	Root
Lus10024763	C2H2	Lus10032085	cytochrome P450, family 86, subfamily C, polypeptide 3	0.0161077	Anther
Lus10024763	C2H2	Lus10021733	phosphatidic acid phosphohydrolase 2	0.0156646	Anther
Lus10024763	C2H2	Lus10027274	DHHC-type zinc finger family protein	0.0146144	Anther
Lus10024763	C2H2	Lus10032896	Plant protein of unknown function (DUF868)	0.0143899	Anther
Lus10024763	C2H2	Lus10010128	NA	0.0138864	Anther
Lus10024763	C2H2	Lus10039154	Pectin lyase-like superfamily protein	0.0133083	Anther
Lus10024763	C2H2	Lus10026439	Protein kinase protein with adenine nucleotide alpha hydrolases-like domain	0.0130844	Anther
Lus10024763	C2H2	Lus10030179	pyrophosphorylase 1	0.0130784	Anther
Lus10024763	C2H2	Lus10012058	RNA-binding protein	0.012897	Anther
Lus10024763	C2H2	Lus10028053	receptor like protein 35	0.0128371	Anther
Lus10024763	C2H2	Lus10028890	Protein kinase superfamily protein	0.0126374	Anther
Lus10024763	C2H2	Lus10043023	NAD(P)-binding Rossmann-fold superfamily protein	0.0125919	Anther
Lus10024763	C2H2	Lus10020909	Plant invertase/pectin methylesterase inhibitor superfamily	0.0124954	Anther
Lus10024763	C2H2	Lus10021634	Plant self-incompatibility protein S1 family	0.0124768	Anther
Lus10024763	C2H2	Lus10003384	pyruvate decarboxylase-2	0.0122069	Anther
Lus10024763	C2H2	Lus10037641	Root hair defective 3 GTP-binding protein (RHD3)	0.0121598	Anther
Lus10024763	C2H2	Lus10023700	beta-amylase 1	0.0119036	Anther
Lus10024763	C2H2	Lus10006428	NA	0.011848	Anther
Lus10024763	C2H2	Lus10038156	Late embryogenesis abundant protein (LEA) family protein	0.0116299	Anther
Lus10024763	C2H2	Lus10042786	alcohol dehydrogenase 1	0.0115714	Anther
Lus10024763	C2H2	Lus10000901	NA	0.0115403	Anther
Lus10024763	C2H2	Lus10038075	glycosyl hydrolase 9A4	0.0109868	Anther
Lus10024763	C2H2	Lus10037298	Protein kinase protein with adenine nucleotide alpha hydrolases-like domain	0.0109469	Anther
Lus10024763	C2H2	Lus10003239	calmodulin like 42	0.010917	Anther
Lus10024763	C2H2	Lus10020638	F-box/RNI-like superfamily protein	0.0109124	Anther
Lus10024763	C2H2	Lus10015733	Plant calmodulin-binding protein-related	0.0106527	Anther
Lus10024763	C2H2	Lus10003625	PAK-box/P21-Rho-binding family protein	0.0106499	Anther
Lus10024763	C2H2	Lus10006564	Alba DNA/RNA-binding protein	0.0106361	Anther
Lus10024763	C2H2	Lus10033834	NA	0.0104469	Anther
Lus10024763	C2H2	Lus10031690	Cell cycle regulated microtubule associated protein	0.0104053	Anther
Lus10024763	C2H2	Lus10015358	NA	0.010361	Anther
Lus10024763	C2H2	Lus10032477	alpha/beta-Hydrolases superfamily protein	0.0102666	Anther
Lus10024763	C2H2	Lus10017987	Protein of unknown function (DUF789)	0.0102446	Anther
Lus10024763	C2H2	Lus10012511	tetratricopeptide repeat (TPR)-containing protein	0.0102427	Anther
Lus10024763	C2H2	Lus10001202	NA	0.0102205	Anther
Lus10024763	C2H2	Lus10020687	GATA type zinc finger transcription factor family protein	0.0102102	Anther
Lus10024763	C2H2	Lus10004647	NA	0.010099	Anther
Lus10024763	C2H2	Lus10011244	syntaxin of plants 124	0.0100853	Anther
Lus10024763	C2H2	Lus10008880	serine-rich protein-related	0.0100845	Anther
Lus10024763	C2H2	Lus10019567	lipase class 3 family protein	0.0100173	Anther
Lus10026497	C2H2	Lus10036842	alpha/beta-Hydrolases superfamily protein	0.0139874	Root
Lus10026497	C2H2	Lus10025413	ACD1-like	0.0123807	Root
Lus10026497	C2H2	Lus10036472	myb domain protein 92	0.0123542	Root
Lus10026497	C2H2	Lus10033372	NA	0.0121521	Root
Lus10026497	C2H2	Lus10008529	AP2/B3-like transcriptional factor family protein	0.0118142	Root
Lus10026497	C2H2	Lus10023987	O-methyltransferase family protein	0.0117674	Root
Lus10026497	C2H2	Lus10034478	Disease resistance-responsive (dirigent-like protein) family protein	0.0113144	Root
Lus10026497	C2H2	Lus10021391	HXXXD-type acyl-transferase family protein	0.011289	Root
Lus10026497	C2H2	Lus10008316	GRAS family transcription factor	0.011143	Root
Lus10026497	C2H2	Lus10002885	cytochrome P450, family 71, subfamily A, polypeptide 25	0.0110875	Root
Lus10026497	C2H2	Lus10019463	cytochrome P450, family 71, subfamily B, polypeptide 25	0.0108936	Root
Lus10026497	C2H2	Lus10036725	WRKY DNA-binding protein 72	0.0107355	Root
Lus10026497	C2H2	Lus10033867	C2H2 and C2HC zinc fingers superfamily protein	0.0103071	Root
Lus10026497	C2H2	Lus10021045	fatty acid desaturase 2	0.0102344	Root
Lus10028173	C2H2	Lus10027248	MAP kinase 9	0.0114146	Anther
Lus10028173	C2H2	Lus10023700	beta-amylase 1	0.0109395	Anther
Lus10028173	C2H2	Lus10035828	Core-2/I-branching beta-1,6-N-acetylglucosaminyltransferase family protein	0.0102048	Anther
Lus10030330	C2H2	Lus10027145	Receptor-like protein kinase-related family protein	0.0173883	Root
Lus10030330	C2H2	Lus10015117	NA	0.0145167	Root
Lus10030330	C2H2	Lus10006467	Melibiase family protein	0.0141393	Root
Lus10030330	C2H2	Lus10034812	NA	0.012425	Root
Lus10030330	C2H2	Lus10036042	HXXXD-type acyl-transferase family protein	0.0122424	Root
Lus10030330	C2H2	Lus10034478	Disease resistance-responsive (dirigent-like protein) family protein	0.0119395	Root
Lus10030330	C2H2	Lus10033327	HXXXD-type acyl-transferase family protein	0.0116759	Root
Lus10030330	C2H2	Lus10012609	D-arabinono-1,4-lactone oxidase family protein	0.0116564	Root
Lus10030330	C2H2	Lus10006534	Peroxidase superfamily protein	0.0115216	Root
Lus10030330	C2H2	Lus10041142	myb domain protein 93	0.0113505	Root
Lus10030330	C2H2	Lus10010700	MLP-like protein 423	0.0113086	Root
Lus10030330	C2H2	Lus10016145	2-oxoglutarate (2OG) and Fe(II)-dependent oxygenase superfamily protein	0.0111515	Root
Lus10030330	C2H2	Lus10000319	HXXXD-type acyl-transferase family protein	0.0109558	Root
Lus10030330	C2H2	Lus10029333	ethylene-responsive element binding factor 13	0.0109522	Root
Lus10030330	C2H2	Lus10033372	NA	0.0108526	Root
Lus10030330	C2H2	Lus10023415	ENTH/VHS family protein	0.0108455	Root
Lus10030330	C2H2	Lus10001141	NA	0.0108249	Root
Lus10030330	C2H2	Lus10007261	LRR and NB-ARC domains-containing disease resistance protein	0.0107939	Root
Lus10030330	C2H2	Lus10013304	high affinity K+ transporter 5	0.0107073	Root
Lus10030330	C2H2	Lus10025990	cytochrome P450, family 722, subfamily A, polypeptide 1	0.0106251	Root
Lus10030330	C2H2	Lus10025113	Transmembrane amino acid transporter family protein	0.0102951	Root
Lus10030330	C2H2	Lus10010634	Peroxidase superfamily protein	0.0101745	Root
Lus10030330	C2H2	Lus10019989	indole-3-acetate beta-D-glucosyltransferase	0.0100998	Root
Lus10030330	C2H2	Lus10005397	NA	0.0100955	Root
Lus10030330	C2H2	Lus10006909	Bifunctional inhibitor/lipid-transfer protein/seed storage 2S albumin superfamily protein	0.0100656	Root
Lus10032848	C2H2	Lus10014808	S-locus lectin protein kinase family protein	0.0163205	Root
Lus10032848	C2H2	Lus10014809	S-locus lectin protein kinase family protein	0.0155994	Root
Lus10032848	C2H2	Lus10026054	alpha/beta-Hydrolases superfamily protein	0.0151372	Root
Lus10032848	C2H2	Lus10022241	Raffinose synthase family protein	0.014971	Root
Lus10032848	C2H2	Lus10031367	acyl activating enzyme 12	0.0127786	Root
Lus10032848	C2H2	Lus10011569	Homeobox-leucine zipper protein family	0.0125273	Root
Lus10032848	C2H2	Lus10034869	NADH:cytochrome B5 reductase 1	0.0121071	Root
Lus10032848	C2H2	Lus10030148	Peroxidase superfamily protein	0.0116238	Root
Lus10032848	C2H2	Lus10025289	Ankyrin repeat family protein	0.0113845	Root
Lus10032848	C2H2	Lus10004428	isopentenyltransferase 5	0.0113358	Root
Lus10032848	C2H2	Lus10039893	Polyketide cyclase/dehydrase and lipid transport superfamily protein	0.0103556	Root
Lus10032848	C2H2	Lus10027395	basic helix-loop-helix (bHLH) DNA-binding superfamily protein	0.0103004	Root
Lus10032848	C2H2	Lus10021406	NA	0.0101881	Root
Lus10032848	C2H2	Lus10016410	carotenoid cleavage dioxygenase 1	0.0101402	Root
Lus10033798	C2H2	Lus10042063	NA	0.0195462	Anther
Lus10033798	C2H2	Lus10029692	NAC (No Apical Meristem) domain transcriptional regulator superfamily protein	0.0123515	Anther
Lus10033798	C2H2	Lus10014323	Protein of unknown function (DUF620)	0.0121091	Anther
Lus10033798	C2H2	Lus10043119	inositol transporter 1	0.0109609	Anther
Lus10033798	C2H2	Lus10020461	NA	0.0102144	Anther
Lus10033867	C2H2	Lus10031310	DNAse I-like superfamily protein	0.014663	Root
Lus10033867	C2H2	Lus10021083	Disease resistance-responsive (dirigent-like protein) family protein	0.013587	Root
Lus10033867	C2H2	Lus10028788	NA	0.0129997	Root
Lus10033867	C2H2	Lus10023987	O-methyltransferase family protein	0.0125238	Root
Lus10033867	C2H2	Lus10027206	Plant invertase/pectin methylesterase inhibitor superfamily	0.0118235	Root
Lus10033867	C2H2	Lus10018024	Disease resistance protein (TIR-NBS-LRR class) family	0.0117467	Root
Lus10033867	C2H2	Lus10015375	Uncharacterised protein family (UPF0497)	0.0116715	Root
Lus10033867	C2H2	Lus10018646	NA	0.0114973	Root
Lus10033867	C2H2	Lus10014755	C2H2 and C2HC zinc fingers superfamily protein	0.0109853	Root
Lus10033867	C2H2	Lus10006534	Peroxidase superfamily protein	0.0109651	Root
Lus10033867	C2H2	Lus10030362	glutathione S-transferase TAU 24	0.0108886	Root
Lus10033867	C2H2	Lus10033223	Aluminium activated malate transporter family protein	0.0108545	Root
Lus10033867	C2H2	Lus10003749	disease resistance protein (TIR-NBS-LRR class), putative	0.010705	Root
Lus10033867	C2H2	Lus10006317	Disease resistance-responsive (dirigent-like protein) family protein	0.0106211	Root
Lus10033867	C2H2	Lus10006909	Bifunctional inhibitor/lipid-transfer protein/seed storage 2S albumin superfamily protein	0.0104728	Root
Lus10033867	C2H2	Lus10025065	Disease resistance-responsive (dirigent-like protein) family protein	0.0103903	Root
Lus10033867	C2H2	Lus10021391	HXXXD-type acyl-transferase family protein	0.0100347	Root
Lus10033867	C2H2	Lus10024624	Bifunctional inhibitor/lipid-transfer protein/seed storage 2S albumin superfamily protein	0.0100022	Root
Lus10035994	C2H2	Lus10022309	arabinogalactan protein 6	0.027829	Anther
Lus10035994	C2H2	Lus10033694	LORELEI-LIKE-GPI-ANCHORED PROTEIN 1	0.0255693	Anther
Lus10035994	C2H2	Lus10027656	Plant invertase/pectin methylesterase inhibitor superfamily	0.0247575	Anther
Lus10035994	C2H2	Lus10011982	xyloglucan endotransglucosylase/hydrolase 24	0.0240351	Anther
Lus10035994	C2H2	Lus10032896	Plant protein of unknown function (DUF868)	0.0237543	Anther
Lus10035994	C2H2	Lus10020638	F-box/RNI-like superfamily protein	0.0235827	Anther
Lus10035994	C2H2	Lus10025444	ralf-like 4	0.0225046	Anther
Lus10035994	C2H2	Lus10020089	syntaxin of plants 124	0.0223197	Anther
Lus10035994	C2H2	Lus10004035	NA	0.0223167	Anther
Lus10035994	C2H2	Lus10006940	Plant invertase/pectin methylesterase inhibitor superfamily	0.0215931	Anther
Lus10035994	C2H2	Lus10042354	NA	0.02109	Anther
Lus10035994	C2H2	Lus10027032	calcium-dependent protein kinase 24	0.0210415	Anther
Lus10035994	C2H2	Lus10007598	NA	0.0209038	Anther
Lus10035994	C2H2	Lus10042370	calcium-dependent protein kinase 32	0.0206914	Anther
Lus10035994	C2H2	Lus10016823	polygalacturonase 4	0.0201991	Anther
Lus10035994	C2H2	Lus10011794	NA	0.020169	Anther
Lus10035994	C2H2	Lus10041424	NA	0.0200734	Anther
Lus10035994	C2H2	Lus10033696	lorelei	0.019756	Anther
Lus10035994	C2H2	Lus10015955	NA	0.0196684	Anther
Lus10035994	C2H2	Lus10012727	Protein kinase superfamily protein	0.0196505	Anther
Lus10035994	C2H2	Lus10030047	RmlC-like cupins superfamily protein	0.0195625	Anther
Lus10035994	C2H2	Lus10025279	CAP (Cysteine-rich secretory proteins, Antigen 5, and Pathogenesis-related 1 protein) superfamily protein	0.0189767	Anther
Lus10035994	C2H2	Lus10032010	Protein kinase superfamily protein	0.0188199	Anther
Lus10035994	C2H2	Lus10021647	Plant calmodulin-binding protein-related	0.0185397	Anther
Lus10035994	C2H2	Lus10019784	glycosyl hydrolase family 35 protein	0.0184965	Anther
Lus10035994	C2H2	Lus10001177	nuclear factor Y, subunit B3	0.0183874	Anther
Lus10035994	C2H2	Lus10036159	alpha/beta-Hydrolases superfamily protein	0.0183799	Anther
Lus10035994	C2H2	Lus10023301	NA	0.0183532	Anther
Lus10035994	C2H2	Lus10008142	Dormancy/auxin associated family protein	0.018337	Anther
Lus10035994	C2H2	Lus10022857	NA	0.0183128	Anther
Lus10035994	C2H2	Lus10010229	cytochrome P450, family 87, subfamily A, polypeptide 6	0.0182151	Anther
Lus10035994	C2H2	Lus10041642	fucosyltransferase 1	0.0181562	Anther
Lus10035994	C2H2	Lus10042144	Peroxidase superfamily protein	0.0181324	Anther
Lus10035994	C2H2	Lus10039927	Plant invertase/pectin methylesterase inhibitor superfamily	0.0179189	Anther
Lus10035994	C2H2	Lus10022633	sucrose-proton symporter 2	0.0178896	Anther
Lus10035994	C2H2	Lus10010094	serine protease inhibitor, Kazal-type family protein	0.017743	Anther
Lus10035994	C2H2	Lus10001692	ENTH/VHS family protein	0.0177075	Anther
Lus10035994	C2H2	Lus10042537	Malectin/receptor-like protein kinase family protein	0.017681	Anther
Lus10035994	C2H2	Lus10027127	Plant protein of unknown function (DUF868)	0.0176167	Anther
Lus10035994	C2H2	Lus10026050	NA	0.0175965	Anther
Lus10035994	C2H2	Lus10012765	galacturonosyltransferase-like 4	0.0175906	Anther
Lus10035994	C2H2	Lus10023775	Plant invertase/pectin methylesterase inhibitor superfamily	0.0175181	Anther
Lus10035994	C2H2	Lus10000485	NA	0.0175046	Anther
Lus10035994	C2H2	Lus10021863	SKU5 similar 12	0.0174869	Anther
Lus10035994	C2H2	Lus10012693	nodulin MtN21 /EamA-like transporter family protein	0.0173114	Anther
Lus10035994	C2H2	Lus10041659	zinc finger (C2H2 type) family protein	0.0172118	Anther
Lus10035994	C2H2	Lus10019039	NA	0.0171861	Anther
Lus10035994	C2H2	Lus10030516	beta glucosidase 17	0.017062	Anther
Lus10035994	C2H2	Lus10011452	NA	0.0168734	Anther
Lus10035994	C2H2	Lus10040968	Protein of unknown function (DUF567)	0.0168535	Anther
Lus10035994	C2H2	Lus10014217	cell wall invertase 4	0.01684	Anther
Lus10035994	C2H2	Lus10034298	PLANT CADMIUM RESISTANCE 2	0.0168308	Anther
Lus10035994	C2H2	Lus10038562	NA	0.0167802	Anther
Lus10035994	C2H2	Lus10018131	Pollen Ole e 1 allergen and extensin family protein	0.0167618	Anther
Lus10035994	C2H2	Lus10011453	NA	0.0167524	Anther
Lus10035994	C2H2	Lus10032477	alpha/beta-Hydrolases superfamily protein	0.016736	Anther
Lus10035994	C2H2	Lus10041812	Protein of unknown function (DUF1640)	0.0166936	Anther
Lus10035994	C2H2	Lus10027589	Protein kinase superfamily protein	0.0166453	Anther
Lus10035994	C2H2	Lus10016698	zinc finger (C2H2 type) family protein	0.0164733	Anther
Lus10035994	C2H2	Lus10040541	Pectin lyase-like superfamily protein	0.01647	Anther
Lus10035994	C2H2	Lus10002259	RALF-like 20	0.0163656	Anther
Lus10035994	C2H2	Lus10036444	F-box family protein	0.0163099	Anther
Lus10035994	C2H2	Lus10007640	gibberellin 2-oxidase 8	0.0162466	Anther
Lus10035994	C2H2	Lus10005464	RHOMBOID-like 1	0.0162447	Anther
Lus10035994	C2H2	Lus10014125	beta-galactosidase 14	0.0160045	Anther
Lus10035994	C2H2	Lus10043231	glyoxal oxidase-related protein	0.0159745	Anther
Lus10035994	C2H2	Lus10025949	RPM1-interacting protein 4 (RIN4) family protein	0.0159323	Anther
Lus10035994	C2H2	Lus10011148	Protein kinase superfamily protein	0.0159157	Anther
Lus10035994	C2H2	Lus10009794	glycosyl hydrolase 9A4	0.0158673	Anther
Lus10035994	C2H2	Lus10040406	Pleckstrin homology (PH) and lipid-binding START domains-containing protein	0.0158479	Anther
Lus10035994	C2H2	Lus10011828	beta glucosidase 17	0.0158475	Anther
Lus10035994	C2H2	Lus10010002	pectinesterase family protein	0.015825	Anther
Lus10035994	C2H2	Lus10039908	NA	0.015824	Anther
Lus10035994	C2H2	Lus10040480	NA	0.0157579	Anther
Lus10035994	C2H2	Lus10032598	Adenine nucleotide alpha hydrolases-like superfamily protein	0.0157467	Anther
Lus10035994	C2H2	Lus10031636	NA	0.0157007	Anther
Lus10035994	C2H2	Lus10025782	NA	0.0156549	Anther
Lus10035994	C2H2	Lus10041913	flavanone 3-hydroxylase	0.0156519	Anther
Lus10035994	C2H2	Lus10010825	NA	0.0156457	Anther
Lus10035994	C2H2	Lus10005336	NA	0.0155944	Anther
Lus10035994	C2H2	Lus10008201	Plant invertase/pectin methylesterase inhibitor superfamily protein	0.0155599	Anther
Lus10035994	C2H2	Lus10033018	Pectate lyase family protein	0.015498	Anther
Lus10035994	C2H2	Lus10036175	basic helix-loop-helix 32	0.0154935	Anther
Lus10035994	C2H2	Lus10006239	NA	0.0154885	Anther
Lus10035994	C2H2	Lus10001285	Protein kinase superfamily protein	0.0154783	Anther
Lus10035994	C2H2	Lus10019550	NADPH-dependent thioredoxin reductase A	0.0154509	Anther
Lus10035994	C2H2	Lus10019567	lipase class 3 family protein	0.0154311	Anther
Lus10035994	C2H2	Lus10032813	NA	0.0154102	Anther
Lus10035994	C2H2	Lus10041633	zinc finger (C2H2 type) family protein	0.0153757	Anther
Lus10035994	C2H2	Lus10022710	alpha carbonic anhydrase 1	0.0153754	Anther
Lus10035994	C2H2	Lus10000961	NA	0.0153725	Anther
Lus10035994	C2H2	Lus10034476	Disease resistance-responsive (dirigent-like protein) family protein	0.0153529	Anther
Lus10035994	C2H2	Lus10031642	lorelei	0.0152716	Anther
Lus10035994	C2H2	Lus10018615	Plant invertase/pectin methylesterase inhibitor superfamily protein	0.0151797	Anther
Lus10035994	C2H2	Lus10015191	Hypoxia-responsive family protein	0.0151668	Anther
Lus10035994	C2H2	Lus10012720	Rhamnogalacturonate lyase family protein	0.0151209	Anther
Lus10035994	C2H2	Lus10038508	NA	0.0150682	Anther
Lus10035994	C2H2	Lus10018635	Protein of unknown function (DUF679)	0.0150483	Anther
Lus10035994	C2H2	Lus10015359	Pectate lyase family protein	0.0150403	Anther
Lus10035994	C2H2	Lus10003986	Ankyrin repeat family protein	0.0150015	Anther
Lus10035994	C2H2	Lus10021039	alpha/beta-Hydrolases superfamily protein	0.0149043	Anther
Lus10035994	C2H2	Lus10015689	Putative membrane lipoprotein	0.0148954	Anther
Lus10035994	C2H2	Lus10024960	Subtilase family protein	0.0148272	Anther
Lus10035994	C2H2	Lus10043050	Protein kinase superfamily protein	0.0148136	Anther
Lus10035994	C2H2	Lus10037695	Putative membrane lipoprotein	0.0147634	Anther
Lus10035994	C2H2	Lus10030505	thioredoxin H-type 9	0.014709	Anther
Lus10035994	C2H2	Lus10027305	GATA type zinc finger transcription factor family protein	0.0146466	Anther
Lus10035994	C2H2	Lus10024362	zinc-finger protein 10	0.0146237	Anther
Lus10035994	C2H2	Lus10033089	NA	0.0145922	Anther
Lus10035994	C2H2	Lus10029859	GATA type zinc finger transcription factor family protein	0.014495	Anther
Lus10035994	C2H2	Lus10017346	pectin methylesterase inhibitor 2	0.0144879	Anther
Lus10035994	C2H2	Lus10028952	Nodulin MtN21 /EamA-like transporter family protein	0.0144847	Anther
Lus10035994	C2H2	Lus10022754	Protein of unknown function (DUF567)	0.014397	Anther
Lus10035994	C2H2	Lus10038989	small and basic intrinsic protein 2;1	0.0143305	Anther
Lus10035994	C2H2	Lus10012218	Protein phosphatase 2C family protein	0.0143288	Anther
Lus10035994	C2H2	Lus10020824	ENTH/ANTH/VHS superfamily protein	0.014292	Anther
Lus10035994	C2H2	Lus10016191	calmodulin-domain protein kinase 5	0.0142889	Anther
Lus10035994	C2H2	Lus10031638	GCR2-like 2	0.0142878	Anther
Lus10035994	C2H2	Lus10039010	GATA type zinc finger transcription factor family protein	0.0142589	Anther
Lus10035994	C2H2	Lus10025806	NA	0.0142183	Anther
Lus10035994	C2H2	Lus10033704	NA	0.0142115	Anther
Lus10035994	C2H2	Lus10016853	Protein of unknown function (DUF3511)	0.0141535	Anther
Lus10035994	C2H2	Lus10031405	Protein of unknown function (DUF3511)	0.0141463	Anther
Lus10035994	C2H2	Lus10002260	ralf-like 28	0.0140961	Anther
Lus10035994	C2H2	Lus10023522	Pleckstrin homology (PH) and lipid-binding START domains-containing protein	0.0140447	Anther
Lus10035994	C2H2	Lus10016021	Protein kinase superfamily protein	0.0140397	Anther
Lus10035994	C2H2	Lus10013794	cation/hydrogen exchanger 15	0.0139792	Anther
Lus10035994	C2H2	Lus10042536	Protein of unknown function (DUF1685)	0.0139723	Anther
Lus10035994	C2H2	Lus10004234	Peroxidase superfamily protein	0.0139601	Anther
Lus10035994	C2H2	Lus10040518	NA	0.0139084	Anther
Lus10035994	C2H2	Lus10025948	Chitinase family protein	0.0138996	Anther
Lus10035994	C2H2	Lus10001000	NA	0.0138823	Anther
Lus10035994	C2H2	Lus10003533	Protein kinase superfamily protein	0.0138203	Anther
Lus10035994	C2H2	Lus10006560	Protein of unknown function (DUF1685)	0.0138188	Anther
Lus10035994	C2H2	Lus10007475	Nodulin MtN21 /EamA-like transporter family protein	0.0137513	Anther
Lus10035994	C2H2	Lus10037003	NA	0.013681	Anther
Lus10035994	C2H2	Lus10015316	ralf-like 4	0.0136266	Anther
Lus10035994	C2H2	Lus10041657	HXXXD-type acyl-transferase family protein	0.0136173	Anther
Lus10035994	C2H2	Lus10008542	Protein kinase protein with adenine nucleotide alpha hydrolases-like domain	0.0136118	Anther
Lus10035994	C2H2	Lus10021998	Malectin/receptor-like protein kinase family protein	0.0135798	Anther
Lus10035994	C2H2	Lus10034888	SAUR-like auxin-responsive protein family	0.0133635	Anther
Lus10035994	C2H2	Lus10017940	Pollen Ole e 1 allergen and extensin family protein	0.0133512	Anther
Lus10035994	C2H2	Lus10006811	O-Glycosyl hydrolases family 17 protein	0.013303	Anther
Lus10035994	C2H2	Lus10030693	emp24/gp25L/p24 family/GOLD family protein	0.0131805	Anther
Lus10035994	C2H2	Lus10023106	Rhamnogalacturonate lyase family protein	0.0131652	Anther
Lus10035994	C2H2	Lus10006735	syntaxin of plants 124	0.0131348	Anther
Lus10035994	C2H2	Lus10036445	beta glucosidase 15	0.0131281	Anther
Lus10035994	C2H2	Lus10010455	GATA type zinc finger transcription factor family protein	0.0130488	Anther
Lus10035994	C2H2	Lus10035370	NA	0.0130468	Anther
Lus10035994	C2H2	Lus10041066	laccase 14	0.0130416	Anther
Lus10035994	C2H2	Lus10006021	Protein kinase protein with adenine nucleotide alpha hydrolases-like domain	0.013027	Anther
Lus10035994	C2H2	Lus10016822	Pectin lyase-like superfamily protein	0.0129629	Anther
Lus10035994	C2H2	Lus10000999	NA	0.0129624	Anther
Lus10035994	C2H2	Lus10006213	RALF-like 5	0.0129615	Anther
Lus10035994	C2H2	Lus10033186	NA	0.0128881	Anther
Lus10035994	C2H2	Lus10023547	SEC14-like 3	0.012887	Anther
Lus10035994	C2H2	Lus10027137	NA	0.0128776	Anther
Lus10035994	C2H2	Lus10012859	thioredoxin H-type 9	0.0128772	Anther
Lus10035994	C2H2	Lus10014154	Protein of unknown function (DUF567)	0.0128766	Anther
Lus10035994	C2H2	Lus10000889	calcium-dependent protein kinase 17	0.012856	Anther
Lus10035994	C2H2	Lus10005175	Leucine-rich repeat protein kinase family protein	0.0128209	Anther
Lus10035994	C2H2	Lus10009866	serine protease inhibitor, Kazal-type family protein	0.0127861	Anther
Lus10035994	C2H2	Lus10025039	NA	0.01278	Anther
Lus10035994	C2H2	Lus10029227	NA	0.0127553	Anther
Lus10035994	C2H2	Lus10003968	Plant invertase/pectin methylesterase inhibitor superfamily	0.0127339	Anther
Lus10035994	C2H2	Lus10013165	Leucine-rich repeat protein kinase family protein	0.0127046	Anther
Lus10035994	C2H2	Lus10030669	NA	0.012694	Anther
Lus10035994	C2H2	Lus10026549	Transmembrane amino acid transporter family protein	0.0126663	Anther
Lus10035994	C2H2	Lus10021413	cation/hydrogen exchanger 15	0.012661	Anther
Lus10035994	C2H2	Lus10009068	CAP (Cysteine-rich secretory proteins, Antigen 5, and Pathogenesis-related 1 protein) superfamily protein	0.0126439	Anther
Lus10035994	C2H2	Lus10012979	glyoxal oxidase-related protein	0.0126202	Anther
Lus10035994	C2H2	Lus10024079	fucosyltransferase 2	0.0125844	Anther
Lus10035994	C2H2	Lus10008852	Tetratricopeptide repeat (TPR)-like superfamily protein	0.0125654	Anther
Lus10035994	C2H2	Lus10037669	proline-rich family protein	0.0125553	Anther
Lus10035994	C2H2	Lus10032957	Chaperone DnaJ-domain superfamily protein	0.0124763	Anther
Lus10035994	C2H2	Lus10038075	glycosyl hydrolase 9A4	0.0124437	Anther
Lus10035994	C2H2	Lus10041344	cation/H+ exchanger 3	0.0124229	Anther
Lus10035994	C2H2	Lus10027645	Leucine-rich repeat protein kinase family protein	0.0124074	Anther
Lus10035994	C2H2	Lus10027275	small and basic intrinsic protein 2;1	0.0123902	Anther
Lus10035994	C2H2	Lus10014079	UDP-glucosyl transferase 73B3	0.0123749	Anther
Lus10035994	C2H2	Lus10004965	RHOMBOID-like 1	0.0123727	Anther
Lus10035994	C2H2	Lus10019667	hydroxyproline-rich glycoprotein family protein	0.0123599	Anther
Lus10035994	C2H2	Lus10019132	ENTH/VHS/GAT family protein	0.0123442	Anther
Lus10035994	C2H2	Lus10033486	Plant invertase/pectin methylesterase inhibitor superfamily	0.0123376	Anther
Lus10035994	C2H2	Lus10030610	Protein kinase superfamily protein	0.012336	Anther
Lus10035994	C2H2	Lus10043065	COBRA-like protein 10 precursor	0.0123103	Anther
Lus10035994	C2H2	Lus10021997	Protein of unknown function (DUF1685)	0.0123017	Anther
Lus10035994	C2H2	Lus10039822	lorelei	0.0122564	Anther
Lus10035994	C2H2	Lus10032106	NA	0.0122432	Anther
Lus10035994	C2H2	Lus10031643	LORELEI-LIKE-GPI-ANCHORED PROTEIN 1	0.0121666	Anther
Lus10035994	C2H2	Lus10006763	ROP-interactive CRIB motif-containing protein 10	0.0121319	Anther
Lus10035994	C2H2	Lus10011066	lorelei	0.0120692	Anther
Lus10035994	C2H2	Lus10038720	NA	0.0120687	Anther
Lus10035994	C2H2	Lus10043023	NAD(P)-binding Rossmann-fold superfamily protein	0.0120588	Anther
Lus10035994	C2H2	Lus10042442	calmodulin-binding protein-related	0.0120574	Anther
Lus10035994	C2H2	Lus10002405	Leucine-rich repeat (LRR) family protein	0.0120558	Anther
Lus10035994	C2H2	Lus10015733	Plant calmodulin-binding protein-related	0.0119834	Anther
Lus10035994	C2H2	Lus10000923	Rapid alkalinization factor (RALF) family protein	0.0119397	Anther
Lus10035994	C2H2	Lus10004798	regulatory particle AAA-ATPase 2A	0.0119274	Anther
Lus10035994	C2H2	Lus10022799	Protein kinase superfamily protein	0.0119045	Anther
Lus10035994	C2H2	Lus10034246	mitogen-activated protein kinase kinase kinase 21	0.0118809	Anther
Lus10035994	C2H2	Lus10010491	Immunoglobulin E-set superfamily protein	0.0118728	Anther
Lus10035994	C2H2	Lus10032997	NA	0.0118501	Anther
Lus10035994	C2H2	Lus10032360	myosin heavy chain-related	0.0118484	Anther
Lus10035994	C2H2	Lus10005788	O-Glycosyl hydrolases family 17 protein	0.0118214	Anther
Lus10035994	C2H2	Lus10016630	AMP-dependent synthetase and ligase family protein	0.0118088	Anther
Lus10035994	C2H2	Lus10008243	PAK-box/P21-Rho-binding family protein	0.0117704	Anther
Lus10035994	C2H2	Lus10005678	Plant invertase/pectin methylesterase inhibitor superfamily	0.0117675	Anther
Lus10035994	C2H2	Lus10027593	Protein kinase protein with adenine nucleotide alpha hydrolases-like domain	0.0117436	Anther
Lus10035994	C2H2	Lus10029922	alanine:glyoxylate aminotransferase 2	0.0117266	Anther
Lus10035994	C2H2	Lus10000141	Plant calmodulin-binding protein-related	0.0116342	Anther
Lus10035994	C2H2	Lus10031150	2-oxoglutarate (2OG) and Fe(II)-dependent oxygenase superfamily protein	0.0115996	Anther
Lus10035994	C2H2	Lus10034611	MMS ZWEI homologue 1	0.0115839	Anther
Lus10035994	C2H2	Lus10040000	calcium-binding EF hand family protein	0.0115829	Anther
Lus10035994	C2H2	Lus10015277	Leucine-rich repeat protein kinase family protein	0.0115811	Anther
Lus10035994	C2H2	Lus10030974	NA	0.0115687	Anther
Lus10035994	C2H2	Lus10037868	NA	0.011556	Anther
Lus10035994	C2H2	Lus10009464	Protein kinase superfamily protein	0.0115027	Anther
Lus10035994	C2H2	Lus10013681	Pollen Ole e 1 allergen and extensin family protein	0.0114421	Anther
Lus10035994	C2H2	Lus10009592	AGC (cAMP-dependent, cGMP-dependent and protein kinase C) kinase family protein	0.0114237	Anther
Lus10035994	C2H2	Lus10025368	zinc knuckle (CCHC-type) family protein	0.0113883	Anther
Lus10035994	C2H2	Lus10034431	ENTH/ANTH/VHS superfamily protein	0.0113675	Anther
Lus10035994	C2H2	Lus10038295	NA	0.0113635	Anther
Lus10035994	C2H2	Lus10018574	ELMO/CED-12 family protein	0.0113449	Anther
Lus10035994	C2H2	Lus10036721	Pectate lyase family protein	0.0113168	Anther
Lus10035994	C2H2	Lus10025059	armadillo repeat only 1	0.0112968	Anther
Lus10035994	C2H2	Lus10012260	Plant U-Box 15	0.0112475	Anther
Lus10035994	C2H2	Lus10016152	cation/H+ exchanger 4	0.0112473	Anther
Lus10035994	C2H2	Lus10004560	NA	0.0112432	Anther
Lus10035994	C2H2	Lus10037297	Leucine-rich repeat protein kinase family protein	0.0112389	Anther
Lus10035994	C2H2	Lus10033123	Protein of unknown function, DUF593	0.0112294	Anther
Lus10035994	C2H2	Lus10026027	roline-rich extensin-like receptor kinase 4	0.0111992	Anther
Lus10035994	C2H2	Lus10004580	xyloglucan endotransglucosylase/hydrolase 24	0.0111886	Anther
Lus10035994	C2H2	Lus10009606	Pectin lyase-like superfamily protein	0.011188	Anther
Lus10035994	C2H2	Lus10029998	ENTH/ANTH/VHS superfamily protein	0.0111846	Anther
Lus10035994	C2H2	Lus10020681	Plant invertase/pectin methylesterase inhibitor superfamily	0.0111067	Anther
Lus10035994	C2H2	Lus10015449	ATP binding microtubule motor family protein	0.0110939	Anther
Lus10035994	C2H2	Lus10004267	NA	0.0110938	Anther
Lus10035994	C2H2	Lus10011160	COBRA-like protein 10 precursor	0.0110708	Anther
Lus10035994	C2H2	Lus10003625	PAK-box/P21-Rho-binding family protein	0.0110056	Anther
Lus10035994	C2H2	Lus10011110	glyoxal oxidase-related protein	0.0109453	Anther
Lus10035994	C2H2	Lus10010337	SKU5 similar 12	0.0109058	Anther
Lus10035994	C2H2	Lus10033944	myosin heavy chain-related	0.0108835	Anther
Lus10035994	C2H2	Lus10012489	polygalacturonase 4	0.0108816	Anther
Lus10035994	C2H2	Lus10016800	hydroxyproline-rich glycoprotein family protein	0.0108683	Anther
Lus10035994	C2H2	Lus10023670	Chalcone and stilbene synthase family protein	0.0108313	Anther
Lus10035994	C2H2	Lus10010576	Bifunctional inhibitor/lipid-transfer protein/seed storage 2S albumin superfamily protein	0.010821	Anther
Lus10035994	C2H2	Lus10008925	Protein kinase superfamily protein	0.0108185	Anther
Lus10035994	C2H2	Lus10025196	BTB and TAZ domain protein 4	0.0107932	Anther
Lus10035994	C2H2	Lus10001464	Plant invertase/pectin methylesterase inhibitor superfamily protein	0.0107889	Anther
Lus10035994	C2H2	Lus10033451	alpha/beta-Hydrolases superfamily protein	0.0107803	Anther
Lus10035994	C2H2	Lus10030879	root hair specific 10	0.0107733	Anther
Lus10035994	C2H2	Lus10024628	P-loop nucleoside triphosphate hydrolases superfamily protein with CH (Calponin Homology) domain	0.01075	Anther
Lus10035994	C2H2	Lus10041173	CBL-interacting protein kinase 4	0.0107166	Anther
Lus10035994	C2H2	Lus10004660	soluble N-ethylmaleimide-sensitive factor adaptor protein 30	0.010704	Anther
Lus10035994	C2H2	Lus10008466	Protein kinase protein with adenine nucleotide alpha hydrolases-like domain	0.010703	Anther
Lus10035994	C2H2	Lus10026212	AP2/B3 transcription factor family protein	0.0106662	Anther
Lus10035994	C2H2	Lus10022381	Calcium-binding EF hand family protein	0.0106532	Anther
Lus10035994	C2H2	Lus10016284	RAB GTPase homolog A4D	0.0106488	Anther
Lus10035994	C2H2	Lus10018005	Calcium-dependent lipid-binding (CaLB domain) family protein	0.0106306	Anther
Lus10035994	C2H2	Lus10025682	HSP40/DnaJ peptide-binding protein	0.0106263	Anther
Lus10035994	C2H2	Lus10012686	ENTH/ANTH/VHS superfamily protein	0.0105722	Anther
Lus10035994	C2H2	Lus10033705	Late embryogenesis abundant (LEA) hydroxyproline-rich glycoprotein family	0.0105705	Anther
Lus10035994	C2H2	Lus10040236	O-fucosyltransferase family protein	0.0105699	Anther
Lus10035994	C2H2	Lus10006065	calcium-dependent protein kinase 2	0.0105598	Anther
Lus10035994	C2H2	Lus10014341	NA	0.0105431	Anther
Lus10035994	C2H2	Lus10011111	glyoxal oxidase-related protein	0.0105343	Anther
Lus10035994	C2H2	Lus10036116	C2H2-like zinc finger protein	0.0104696	Anther
Lus10035994	C2H2	Lus10016153	cation/H+ exchanger 4	0.0104666	Anther
Lus10035994	C2H2	Lus10018230	pleiotropic drug resistance 3	0.0104054	Anther
Lus10035994	C2H2	Lus10032524	NAD(P)-binding Rossmann-fold superfamily protein	0.0103941	Anther
Lus10035994	C2H2	Lus10035178	Protein kinase superfamily protein	0.0103831	Anther
Lus10035994	C2H2	Lus10042002	Calcium-dependent lipid-binding (CaLB domain) family protein	0.0103629	Anther
Lus10035994	C2H2	Lus10015678	Leucine-rich repeat protein kinase family protein	0.0103301	Anther
Lus10035994	C2H2	Lus10037092	soluble N-ethylmaleimide-sensitive factor adaptor protein 30	0.0103236	Anther
Lus10035994	C2H2	Lus10019605	SHV3-like 5	0.0103081	Anther
Lus10035994	C2H2	Lus10019572	NA	0.0102915	Anther
Lus10035994	C2H2	Lus10003416	SHI-related sequence 5	0.0102518	Anther
Lus10035994	C2H2	Lus10017145	Protein kinase protein with adenine nucleotide alpha hydrolases-like domain	0.0102224	Anther
Lus10035994	C2H2	Lus10041254	DNAJ heat shock family protein	0.0102141	Anther
Lus10035994	C2H2	Lus10032869	cytochrome P450, family 82, subfamily C, polypeptide 4	0.0101534	Anther
Lus10035994	C2H2	Lus10007181	NA	0.0101163	Anther
Lus10035994	C2H2	Lus10007157	Protein of unknown function (DUF620)	0.0100871	Anther
Lus10035994	C2H2	Lus10005166	O-Glycosyl hydrolases family 17 protein	0.0100299	Anther
Lus10035994	C2H2	Lus10021284	hydroxyproline-rich glycoprotein family protein	0.0100294	Anther
Lus10035994	C2H2	Lus10020965	NA	0.0100228	Anther
Lus10037942	C2H2	Lus10032085	cytochrome P450, family 86, subfamily C, polypeptide 3	0.0196054	Anther
Lus10037942	C2H2	Lus10013794	cation/hydrogen exchanger 15	0.0184611	Anther
Lus10037942	C2H2	Lus10027925	RNA-binding protein	0.0162453	Anther
Lus10037942	C2H2	Lus10040480	NA	0.016116	Anther
Lus10037942	C2H2	Lus10000999	NA	0.0160959	Anther
Lus10037942	C2H2	Lus10030879	root hair specific 10	0.0157439	Anther
Lus10037942	C2H2	Lus10016823	polygalacturonase 4	0.0156836	Anther
Lus10037942	C2H2	Lus10025196	BTB and TAZ domain protein 4	0.0155763	Anther
Lus10037942	C2H2	Lus10033704	NA	0.0152499	Anther
Lus10037942	C2H2	Lus10011982	xyloglucan endotransglucosylase/hydrolase 24	0.0151747	Anther
Lus10037942	C2H2	Lus10000961	NA	0.0150862	Anther
Lus10037942	C2H2	Lus10031643	LORELEI-LIKE-GPI-ANCHORED PROTEIN 1	0.0149191	Anther
Lus10037942	C2H2	Lus10016698	zinc finger (C2H2 type) family protein	0.0149015	Anther
Lus10037942	C2H2	Lus10024212	Protein kinase protein with adenine nucleotide alpha hydrolases-like domain	0.0145379	Anther
Lus10037942	C2H2	Lus10000688	hydroxyproline-rich glycoprotein family protein	0.0143836	Anther
Lus10037942	C2H2	Lus10010491	Immunoglobulin E-set superfamily protein	0.0143305	Anther
Lus10037942	C2H2	Lus10025682	HSP40/DnaJ peptide-binding protein	0.0141811	Anther
Lus10037942	C2H2	Lus10029228	Leucine-rich repeat protein kinase family protein	0.0141294	Anther
Lus10037942	C2H2	Lus10025039	NA	0.0139897	Anther
Lus10037942	C2H2	Lus10035967	OSBP(oxysterol binding protein)-related protein 1C	0.0139468	Anther
Lus10037942	C2H2	Lus10022113	ArfGap/RecO-like zinc finger domain-containing protein	0.0139297	Anther
Lus10037942	C2H2	Lus10041657	HXXXD-type acyl-transferase family protein	0.0137975	Anther
Lus10037942	C2H2	Lus10008542	Protein kinase protein with adenine nucleotide alpha hydrolases-like domain	0.0137078	Anther
Lus10037942	C2H2	Lus10020089	syntaxin of plants 124	0.0135766	Anther
Lus10037942	C2H2	Lus10019784	glycosyl hydrolase family 35 protein	0.0135015	Anther
Lus10037942	C2H2	Lus10038605	NA	0.0135013	Anther
Lus10037942	C2H2	Lus10009464	Protein kinase superfamily protein	0.0133014	Anther
Lus10037942	C2H2	Lus10042536	Protein of unknown function (DUF1685)	0.0132362	Anther
Lus10037942	C2H2	Lus10041659	zinc finger (C2H2 type) family protein	0.0132036	Anther
Lus10037942	C2H2	Lus10024020	roline-rich extensin-like receptor kinase 4	0.0131757	Anther
Lus10037942	C2H2	Lus10003533	Protein kinase superfamily protein	0.0131389	Anther
Lus10037942	C2H2	Lus10020909	Plant invertase/pectin methylesterase inhibitor superfamily	0.0128922	Anther
Lus10037942	C2H2	Lus10034298	PLANT CADMIUM RESISTANCE 2	0.0128625	Anther
Lus10037942	C2H2	Lus10042537	Malectin/receptor-like protein kinase family protein	0.0128171	Anther
Lus10037942	C2H2	Lus10027593	Protein kinase protein with adenine nucleotide alpha hydrolases-like domain	0.0127701	Anther
Lus10037942	C2H2	Lus10013681	Pollen Ole e 1 allergen and extensin family protein	0.0127035	Anther
Lus10037942	C2H2	Lus10039908	NA	0.0126885	Anther
Lus10037942	C2H2	Lus10037774	Pectin lyase-like superfamily protein	0.0126313	Anther
Lus10037942	C2H2	Lus10041424	NA	0.0125939	Anther
Lus10037942	C2H2	Lus10037641	Root hair defective 3 GTP-binding protein (RHD3)	0.012532	Anther
Lus10037942	C2H2	Lus10032869	cytochrome P450, family 82, subfamily C, polypeptide 4	0.0124748	Anther
Lus10037942	C2H2	Lus10009427	calcium-dependent protein kinase 4	0.0124658	Anther
Lus10037942	C2H2	Lus10004580	xyloglucan endotransglucosylase/hydrolase 24	0.0124511	Anther
Lus10037942	C2H2	Lus10018574	ELMO/CED-12 family protein	0.0123498	Anther
Lus10037942	C2H2	Lus10031157	tonoplast intrinsic protein 5;1	0.0123331	Anther
Lus10037942	C2H2	Lus10028439	Senescence/dehydration-associated protein-related	0.0123102	Anther
Lus10037942	C2H2	Lus10005678	Plant invertase/pectin methylesterase inhibitor superfamily	0.0122275	Anther
Lus10037942	C2H2	Lus10026227	calmodulin-binding protein-related	0.0122062	Anther
Lus10037942	C2H2	Lus10027656	Plant invertase/pectin methylesterase inhibitor superfamily	0.0121862	Anther
Lus10037942	C2H2	Lus10028952	Nodulin MtN21 /EamA-like transporter family protein	0.012145	Anther
Lus10037942	C2H2	Lus10023020	non-intrinsic ABC protein 12	0.0121281	Anther
Lus10037942	C2H2	Lus10032010	Protein kinase superfamily protein	0.0120585	Anther
Lus10037942	C2H2	Lus10041913	flavanone 3-hydroxylase	0.0120504	Anther
Lus10037942	C2H2	Lus10035710	Leucine-rich repeat protein kinase family protein	0.0120388	Anther
Lus10037942	C2H2	Lus10015316	ralf-like 4	0.0120317	Anther
Lus10037942	C2H2	Lus10025806	NA	0.0120217	Anther
Lus10037942	C2H2	Lus10032780	Calcium-dependent lipid-binding (CaLB domain) family protein	0.0120155	Anther
Lus10037942	C2H2	Lus10004481	HXXXD-type acyl-transferase family protein	0.0119558	Anther
Lus10037942	C2H2	Lus10007023	C4-dicarboxylate transporter/malic acid transport protein	0.0119123	Anther
Lus10037942	C2H2	Lus10019567	lipase class 3 family protein	0.0118938	Anther
Lus10037942	C2H2	Lus10040037	suppressor of npr1-1 constitutive 4	0.011834	Anther
Lus10037942	C2H2	Lus10000287	GATA type zinc finger transcription factor family protein	0.0118156	Anther
Lus10037942	C2H2	Lus10041633	zinc finger (C2H2 type) family protein	0.0117511	Anther
Lus10037942	C2H2	Lus10014079	UDP-glucosyl transferase 73B3	0.0117363	Anther
Lus10037942	C2H2	Lus10037298	Protein kinase protein with adenine nucleotide alpha hydrolases-like domain	0.0117041	Anther
Lus10037942	C2H2	Lus10021775	Calcium-dependent lipid-binding (CaLB domain) family protein	0.0116625	Anther
Lus10037942	C2H2	Lus10009131	NA	0.0116187	Anther
Lus10037942	C2H2	Lus10025444	ralf-like 4	0.0115994	Anther
Lus10037942	C2H2	Lus10006021	Protein kinase protein with adenine nucleotide alpha hydrolases-like domain	0.01159	Anther
Lus10037942	C2H2	Lus10026313	NA	0.011554	Anther
Lus10037942	C2H2	Lus10036445	beta glucosidase 15	0.0114967	Anther
Lus10037942	C2H2	Lus10034349	Core-2/I-branching beta-1,6-N-acetylglucosaminyltransferase family protein	0.0114777	Anther
Lus10037942	C2H2	Lus10025948	Chitinase family protein	0.0114527	Anther
Lus10037942	C2H2	Lus10004798	regulatory particle AAA-ATPase 2A	0.0114309	Anther
Lus10037942	C2H2	Lus10013165	Leucine-rich repeat protein kinase family protein	0.0114293	Anther
Lus10037942	C2H2	Lus10012699	phospholipase D delta	0.0113976	Anther
Lus10037942	C2H2	Lus10038508	NA	0.0113857	Anther
Lus10037942	C2H2	Lus10008925	Protein kinase superfamily protein	0.0113183	Anther
Lus10037942	C2H2	Lus10033694	LORELEI-LIKE-GPI-ANCHORED PROTEIN 1	0.0113035	Anther
Lus10037942	C2H2	Lus10001268	Protein phosphatase 2C family protein	0.0112616	Anther
Lus10037942	C2H2	Lus10001692	ENTH/VHS family protein	0.0112505	Anther
Lus10037942	C2H2	Lus10014341	NA	0.0111265	Anther
Lus10037942	C2H2	Lus10038990	DHHC-type zinc finger family protein	0.0111162	Anther
Lus10037942	C2H2	Lus10041734	roline-rich extensin-like receptor kinase 4	0.0110825	Anther
Lus10037942	C2H2	Lus10019039	NA	0.0110641	Anther
Lus10037942	C2H2	Lus10002259	RALF-like 20	0.0110521	Anther
Lus10037942	C2H2	Lus10010128	NA	0.0110418	Anther
Lus10037942	C2H2	Lus10021284	hydroxyproline-rich glycoprotein family protein	0.0110307	Anther
Lus10037942	C2H2	Lus10021733	phosphatidic acid phosphohydrolase 2	0.0110255	Anther
Lus10037942	C2H2	Lus10010287	serine protease inhibitor, Kazal-type family protein	0.0110015	Anther
Lus10037942	C2H2	Lus10026890	Major facilitator superfamily protein	0.0109953	Anther
Lus10037942	C2H2	Lus10038156	Late embryogenesis abundant protein (LEA) family protein	0.0109518	Anther
Lus10037942	C2H2	Lus10015191	Hypoxia-responsive family protein	0.010934	Anther
Lus10037942	C2H2	Lus10023106	Rhamnogalacturonate lyase family protein	0.0109113	Anther
Lus10037942	C2H2	Lus10030669	NA	0.0108489	Anther
Lus10037942	C2H2	Lus10003552	Sec14p-like phosphatidylinositol transfer family protein	0.010846	Anther
Lus10037942	C2H2	Lus10034476	Disease resistance-responsive (dirigent-like protein) family protein	0.0108312	Anther
Lus10037942	C2H2	Lus10017145	Protein kinase protein with adenine nucleotide alpha hydrolases-like domain	0.0108056	Anther
Lus10037942	C2H2	Lus10003570	Calcium-dependent lipid-binding (CaLB domain) family protein	0.0107976	Anther
Lus10037942	C2H2	Lus10028053	receptor like protein 35	0.0107281	Anther
Lus10037942	C2H2	Lus10002260	ralf-like 28	0.0107141	Anther
Lus10037942	C2H2	Lus10040018	H(+)-ATPase 8	0.0107079	Anther
Lus10037942	C2H2	Lus10012058	RNA-binding protein	0.0107028	Anther
Lus10037942	C2H2	Lus10040968	Protein of unknown function (DUF567)	0.0106071	Anther
Lus10037942	C2H2	Lus10004267	NA	0.0105972	Anther
Lus10037942	C2H2	Lus10038989	small and basic intrinsic protein 2;1	0.0105936	Anther
Lus10037942	C2H2	Lus10016800	hydroxyproline-rich glycoprotein family protein	0.0105898	Anther
Lus10037942	C2H2	Lus10018441	syntaxin of plants 124	0.0105735	Anther
Lus10037942	C2H2	Lus10027249	ARF-GAP domain 5	0.0105671	Anther
Lus10037942	C2H2	Lus10032988	SPIRAL1-like2	0.0105608	Anther
Lus10037942	C2H2	Lus10022799	Protein kinase superfamily protein	0.0105601	Anther
Lus10037942	C2H2	Lus10031690	Cell cycle regulated microtubule associated protein	0.0105585	Anther
Lus10037942	C2H2	Lus10037868	NA	0.0105026	Anther
Lus10037942	C2H2	Lus10029358	calcium dependent protein kinase 1	0.0104783	Anther
Lus10037942	C2H2	Lus10026027	roline-rich extensin-like receptor kinase 4	0.0104194	Anther
Lus10037942	C2H2	Lus10003384	pyruvate decarboxylase-2	0.0104117	Anther
Lus10037942	C2H2	Lus10020638	F-box/RNI-like superfamily protein	0.0104005	Anther
Lus10037942	C2H2	Lus10020824	ENTH/ANTH/VHS superfamily protein	0.0103694	Anther
Lus10037942	C2H2	Lus10022754	Protein of unknown function (DUF567)	0.0103474	Anther
Lus10037942	C2H2	Lus10038562	NA	0.0103097	Anther
Lus10037942	C2H2	Lus10019605	SHV3-like 5	0.0102976	Anther
Lus10037942	C2H2	Lus10027275	small and basic intrinsic protein 2;1	0.0102512	Anther
Lus10037942	C2H2	Lus10033695	LORELEI-LIKE-GPI-ANCHORED PROTEIN 1	0.0102247	Anther
Lus10037942	C2H2	Lus10033466	Plant invertase/pectin methylesterase inhibitor superfamily	0.0102176	Anther
Lus10037942	C2H2	Lus10033760	amino acid permease 8	0.0102122	Anther
Lus10037942	C2H2	Lus10007281	Leucine-rich repeat protein kinase family protein	0.0102061	Anther
Lus10037942	C2H2	Lus10012941	NA	0.0101946	Anther
Lus10037942	C2H2	Lus10029503	Protein of unknown function, DUF642	0.0101572	Anther
Lus10037942	C2H2	Lus10009794	glycosyl hydrolase 9A4	0.0101502	Anther
Lus10037942	C2H2	Lus10040005	NA	0.0101261	Anther
Lus10037942	C2H2	Lus10032002	NA	0.0101062	Anther
Lus10037942	C2H2	Lus10025400	Leucine-rich repeat protein kinase family protein	0.0101006	Anther
Lus10037942	C2H2	Lus10002405	Leucine-rich repeat (LRR) family protein	0.0100912	Anther
Lus10037942	C2H2	Lus10032896	Plant protein of unknown function (DUF868)	0.010038	Anther
Lus10037942	C2H2	Lus10009257	ABC transporter 1	0.0100276	Anther
Lus10037942	C2H2	Lus10034246	mitogen-activated protein kinase kinase kinase 21	0.0100037	Anther
Lus10037942	C2H2	Lus10011160	COBRA-like protein 10 precursor	0.0100019	Anther
Lus10038674	C2H2	Lus10009817	Cation efflux family protein	0.0118739	Anther
Lus10038674	C2H2	Lus10009028	P-loop nucleoside triphosphate hydrolases superfamily protein with CH (Calponin Homology) domain	0.0118619	Anther
Lus10038674	C2H2	Lus10017145	Protein kinase protein with adenine nucleotide alpha hydrolases-like domain	0.0114028	Anther
Lus10038674	C2H2	Lus10016190	calmodulin-domain protein kinase cdpk isoform 2	0.0113921	Anther
Lus10038674	C2H2	Lus10016063	Heavy metal transport/detoxification superfamily protein	0.0112824	Anther
Lus10038674	C2H2	Lus10032869	cytochrome P450, family 82, subfamily C, polypeptide 4	0.0112492	Anther
Lus10038674	C2H2	Lus10040005	NA	0.0109149	Anther
Lus10038674	C2H2	Lus10015448	ATP binding microtubule motor family protein	0.0107173	Anther
Lus10038674	C2H2	Lus10019055	Calcium-binding EF-hand family protein	0.0101505	Anther
Lus10038674	C2H2	Lus10033941	Protein kinase family protein	0.010107	Anther
Lus10040425	C2H2	Lus10019339	PLC-like phosphodiesterases superfamily protein	0.0161205	Anther
Lus10040425	C2H2	Lus10027249	ARF-GAP domain 5	0.0113587	Anther
Lus10040425	C2H2	Lus10017242	Protein kinase superfamily protein	0.0108435	Anther
Lus10040425	C2H2	Lus10029295	Protein kinase superfamily protein	0.0107324	Anther
Lus10040425	C2H2	Lus10016153	cation/H+ exchanger 4	0.0103305	Anther
Lus10040425	C2H2	Lus10038912	AGC (cAMP-dependent, cGMP-dependent and protein kinase C) kinase family protein	0.0102837	Anther
Lus10041633	C2H2	Lus10000688	hydroxyproline-rich glycoprotein family protein	0.0247715	Anther
Lus10041633	C2H2	Lus10023301	NA	0.0239003	Anther
Lus10041633	C2H2	Lus10016698	zinc finger (C2H2 type) family protein	0.0233754	Anther
Lus10041633	C2H2	Lus10027275	small and basic intrinsic protein 2;1	0.023241	Anther
Lus10041633	C2H2	Lus10023775	Plant invertase/pectin methylesterase inhibitor superfamily	0.022441	Anther
Lus10041633	C2H2	Lus10041659	zinc finger (C2H2 type) family protein	0.0223956	Anther
Lus10041633	C2H2	Lus10027032	calcium-dependent protein kinase 24	0.0223227	Anther
Lus10041633	C2H2	Lus10013961	RAB GTPase homolog A1F	0.0221601	Anther
Lus10041633	C2H2	Lus10035994	zinc finger (C2H2 type) family protein	0.0221243	Anther
Lus10041633	C2H2	Lus10011794	NA	0.0220806	Anther
Lus10041633	C2H2	Lus10041424	NA	0.0218709	Anther
Lus10041633	C2H2	Lus10007598	NA	0.0212819	Anther
Lus10041633	C2H2	Lus10020638	F-box/RNI-like superfamily protein	0.0211831	Anther
Lus10041633	C2H2	Lus10032896	Plant protein of unknown function (DUF868)	0.0211407	Anther
Lus10041633	C2H2	Lus10015955	NA	0.0210004	Anther
Lus10041633	C2H2	Lus10012693	nodulin MtN21 /EamA-like transporter family protein	0.0209398	Anther
Lus10041633	C2H2	Lus10000485	NA	0.0208247	Anther
Lus10041633	C2H2	Lus10042536	Protein of unknown function (DUF1685)	0.0204094	Anther
Lus10041633	C2H2	Lus10018615	Plant invertase/pectin methylesterase inhibitor superfamily protein	0.020186	Anther
Lus10041633	C2H2	Lus10039010	GATA type zinc finger transcription factor family protein	0.0200175	Anther
Lus10041633	C2H2	Lus10025782	NA	0.0197022	Anther
Lus10041633	C2H2	Lus10010825	NA	0.019587	Anther
Lus10041633	C2H2	Lus10034476	Disease resistance-responsive (dirigent-like protein) family protein	0.0195649	Anther
Lus10041633	C2H2	Lus10030974	NA	0.0195455	Anther
Lus10041633	C2H2	Lus10027593	Protein kinase protein with adenine nucleotide alpha hydrolases-like domain	0.0195373	Anther
Lus10041633	C2H2	Lus10042370	calcium-dependent protein kinase 32	0.0194474	Anther
Lus10041633	C2H2	Lus10023845	NA	0.0194303	Anther
Lus10041633	C2H2	Lus10021998	Malectin/receptor-like protein kinase family protein	0.0193492	Anther
Lus10041633	C2H2	Lus10023522	Pleckstrin homology (PH) and lipid-binding START domains-containing protein	0.0190693	Anther
Lus10041633	C2H2	Lus10032524	NAD(P)-binding Rossmann-fold superfamily protein	0.0189779	Anther
Lus10041633	C2H2	Lus10040518	NA	0.0189062	Anther
Lus10041633	C2H2	Lus10007475	Nodulin MtN21 /EamA-like transporter family protein	0.0187022	Anther
Lus10041633	C2H2	Lus10014079	UDP-glucosyl transferase 73B3	0.0186582	Anther
Lus10041633	C2H2	Lus10042144	Peroxidase superfamily protein	0.0186568	Anther
Lus10041633	C2H2	Lus10009794	glycosyl hydrolase 9A4	0.0186142	Anther
Lus10041633	C2H2	Lus10041812	Protein of unknown function (DUF1640)	0.01845	Anther
Lus10041633	C2H2	Lus10025682	HSP40/DnaJ peptide-binding protein	0.018255	Anther
Lus10041633	C2H2	Lus10004560	NA	0.0181727	Anther
Lus10041633	C2H2	Lus10027305	GATA type zinc finger transcription factor family protein	0.0181551	Anther
Lus10041633	C2H2	Lus10037669	proline-rich family protein	0.0181255	Anther
Lus10041633	C2H2	Lus10028952	Nodulin MtN21 /EamA-like transporter family protein	0.0180646	Anther
Lus10041633	C2H2	Lus10025948	Chitinase family protein	0.0179019	Anther
Lus10041633	C2H2	Lus10017145	Protein kinase protein with adenine nucleotide alpha hydrolases-like domain	0.0178627	Anther
Lus10041633	C2H2	Lus10011866	Protein kinase superfamily protein	0.0178362	Anther
Lus10041633	C2H2	Lus10007469	Ribosomal protein S19 family protein	0.0178143	Anther
Lus10041633	C2H2	Lus10008243	PAK-box/P21-Rho-binding family protein	0.0178117	Anther
Lus10041633	C2H2	Lus10000889	calcium-dependent protein kinase 17	0.0177928	Anther
Lus10041633	C2H2	Lus10011066	lorelei	0.0177889	Anther
Lus10041633	C2H2	Lus10027127	Plant protein of unknown function (DUF868)	0.0177815	Anther
Lus10041633	C2H2	Lus10027656	Plant invertase/pectin methylesterase inhibitor superfamily	0.0177711	Anther
Lus10041633	C2H2	Lus10039822	lorelei	0.0177026	Anther
Lus10041633	C2H2	Lus10006213	RALF-like 5	0.0176575	Anther
Lus10041633	C2H2	Lus10012218	Protein phosphatase 2C family protein	0.0176452	Anther
Lus10041633	C2H2	Lus10010094	serine protease inhibitor, Kazal-type family protein	0.0175606	Anther
Lus10041633	C2H2	Lus10025806	NA	0.0173685	Anther
Lus10041633	C2H2	Lus10001464	Plant invertase/pectin methylesterase inhibitor superfamily protein	0.0173559	Anther
Lus10041633	C2H2	Lus10029859	GATA type zinc finger transcription factor family protein	0.0173093	Anther
Lus10041633	C2H2	Lus10037695	Putative membrane lipoprotein	0.0172923	Anther
Lus10041633	C2H2	Lus10018131	Pollen Ole e 1 allergen and extensin family protein	0.0172918	Anther
Lus10041633	C2H2	Lus10030693	emp24/gp25L/p24 family/GOLD family protein	0.0172888	Anther
Lus10041633	C2H2	Lus10004234	Peroxidase superfamily protein	0.0172782	Anther
Lus10041633	C2H2	Lus10038989	small and basic intrinsic protein 2;1	0.0172538	Anther
Lus10041633	C2H2	Lus10041657	HXXXD-type acyl-transferase family protein	0.0172125	Anther
Lus10041633	C2H2	Lus10028053	receptor like protein 35	0.0170985	Anther
Lus10041633	C2H2	Lus10010229	cytochrome P450, family 87, subfamily A, polypeptide 6	0.0170896	Anther
Lus10041633	C2H2	Lus10005175	Leucine-rich repeat protein kinase family protein	0.0169763	Anther
Lus10041633	C2H2	Lus10031638	GCR2-like 2	0.0168174	Anther
Lus10041633	C2H2	Lus10018635	Protein of unknown function (DUF679)	0.0167913	Anther
Lus10041633	C2H2	Lus10032988	SPIRAL1-like2	0.0165015	Anther
Lus10041633	C2H2	Lus10012686	ENTH/ANTH/VHS superfamily protein	0.0164887	Anther
Lus10041633	C2H2	Lus10015191	Hypoxia-responsive family protein	0.0164118	Anther
Lus10041633	C2H2	Lus10022857	NA	0.0163566	Anther
Lus10041633	C2H2	Lus10033696	lorelei	0.0163211	Anther
Lus10041633	C2H2	Lus10039849	Plant invertase/pectin methylesterase inhibitor superfamily protein	0.0163082	Anther
Lus10041633	C2H2	Lus10032477	alpha/beta-Hydrolases superfamily protein	0.0162874	Anther
Lus10041633	C2H2	Lus10016800	hydroxyproline-rich glycoprotein family protein	0.0162816	Anther
Lus10041633	C2H2	Lus10000102	SEC14 cytosolic factor family protein / phosphoglyceride transfer family protein	0.0162252	Anther
Lus10041633	C2H2	Lus10019667	hydroxyproline-rich glycoprotein family protein	0.0162118	Anther
Lus10041633	C2H2	Lus10022710	alpha carbonic anhydrase 1	0.0162015	Anther
Lus10041633	C2H2	Lus10019784	glycosyl hydrolase family 35 protein	0.0161788	Anther
Lus10041633	C2H2	Lus10037207	Pectate lyase family protein	0.0161738	Anther
Lus10041633	C2H2	Lus10014341	NA	0.0161729	Anther
Lus10041633	C2H2	Lus10038508	NA	0.0160913	Anther
Lus10041633	C2H2	Lus10012727	Protein kinase superfamily protein	0.0159984	Anther
Lus10041633	C2H2	Lus10018005	Calcium-dependent lipid-binding (CaLB domain) family protein	0.0159913	Anther
Lus10041633	C2H2	Lus10004267	NA	0.0159586	Anther
Lus10041633	C2H2	Lus10025949	RPM1-interacting protein 4 (RIN4) family protein	0.0159571	Anther
Lus10041633	C2H2	Lus10007281	Leucine-rich repeat protein kinase family protein	0.0159459	Anther
Lus10041633	C2H2	Lus10033694	LORELEI-LIKE-GPI-ANCHORED PROTEIN 1	0.0159315	Anther
Lus10041633	C2H2	Lus10021647	Plant calmodulin-binding protein-related	0.015903	Anther
Lus10041633	C2H2	Lus10009866	serine protease inhibitor, Kazal-type family protein	0.0159017	Anther
Lus10041633	C2H2	Lus10020824	ENTH/ANTH/VHS superfamily protein	0.0158922	Anther
Lus10041633	C2H2	Lus10032598	Adenine nucleotide alpha hydrolases-like superfamily protein	0.0158669	Anther
Lus10041633	C2H2	Lus10019608	NA	0.0158604	Anther
Lus10041633	C2H2	Lus10031643	LORELEI-LIKE-GPI-ANCHORED PROTEIN 1	0.0157907	Anther
Lus10041633	C2H2	Lus10031642	lorelei	0.0157858	Anther
Lus10041633	C2H2	Lus10022633	sucrose-proton symporter 2	0.0157425	Anther
Lus10041633	C2H2	Lus10041173	CBL-interacting protein kinase 4	0.0157354	Anther
Lus10041633	C2H2	Lus10036444	F-box family protein	0.0157228	Anther
Lus10041633	C2H2	Lus10038295	NA	0.0156451	Anther
Lus10041633	C2H2	Lus10041254	DNAJ heat shock family protein	0.0156029	Anther
Lus10041633	C2H2	Lus10032010	Protein kinase superfamily protein	0.0155542	Anther
Lus10041633	C2H2	Lus10025279	CAP (Cysteine-rich secretory proteins, Antigen 5, and Pathogenesis-related 1 protein) superfamily protein	0.0155363	Anther
Lus10041633	C2H2	Lus10033486	Plant invertase/pectin methylesterase inhibitor superfamily	0.0155257	Anther
Lus10041633	C2H2	Lus10021775	Calcium-dependent lipid-binding (CaLB domain) family protein	0.0154976	Anther
Lus10041633	C2H2	Lus10029349	NA	0.01539	Anther
Lus10041633	C2H2	Lus10020810	NA	0.0153576	Anther
Lus10041633	C2H2	Lus10037868	NA	0.0152971	Anther
Lus10041633	C2H2	Lus10020681	Plant invertase/pectin methylesterase inhibitor superfamily	0.0152969	Anther
Lus10041633	C2H2	Lus10010491	Immunoglobulin E-set superfamily protein	0.015277	Anther
Lus10041633	C2H2	Lus10022003	TPX2 (targeting protein for Xklp2) protein family	0.0152244	Anther
Lus10041633	C2H2	Lus10040480	NA	0.0152207	Anther
Lus10041633	C2H2	Lus10042354	NA	0.0152167	Anther
Lus10041633	C2H2	Lus10006811	O-Glycosyl hydrolases family 17 protein	0.0151528	Anther
Lus10041633	C2H2	Lus10016284	RAB GTPase homolog A4D	0.0151498	Anther
Lus10041633	C2H2	Lus10015359	Pectate lyase family protein	0.0150587	Anther
Lus10041633	C2H2	Lus10006560	Protein of unknown function (DUF1685)	0.0150278	Anther
Lus10041633	C2H2	Lus10021413	cation/hydrogen exchanger 15	0.0149793	Anther
Lus10041633	C2H2	Lus10027249	ARF-GAP domain 5	0.0148883	Anther
Lus10041633	C2H2	Lus10026212	AP2/B3 transcription factor family protein	0.0148871	Anther
Lus10041633	C2H2	Lus10022309	arabinogalactan protein 6	0.0148546	Anther
Lus10041633	C2H2	Lus10012720	Rhamnogalacturonate lyase family protein	0.0148193	Anther
Lus10041633	C2H2	Lus10034431	ENTH/ANTH/VHS superfamily protein	0.0148044	Anther
Lus10041633	C2H2	Lus10011453	NA	0.0147611	Anther
Lus10041633	C2H2	Lus10042537	Malectin/receptor-like protein kinase family protein	0.0147263	Anther
Lus10041633	C2H2	Lus10008466	Protein kinase protein with adenine nucleotide alpha hydrolases-like domain	0.0147168	Anther
Lus10041633	C2H2	Lus10002416	P450 reductase 1	0.0147165	Anther
Lus10041633	C2H2	Lus10003288	tonoplast intrinsic protein 1;3	0.0147123	Anther
Lus10041633	C2H2	Lus10035370	NA	0.0146948	Anther
Lus10041633	C2H2	Lus10033451	alpha/beta-Hydrolases superfamily protein	0.014672	Anther
Lus10041633	C2H2	Lus10026227	calmodulin-binding protein-related	0.0146682	Anther
Lus10041633	C2H2	Lus10010337	SKU5 similar 12	0.0146618	Anther
Lus10041633	C2H2	Lus10018526	O-methyltransferase family protein	0.0146537	Anther
Lus10041633	C2H2	Lus10011828	beta glucosidase 17	0.0146483	Anther
Lus10041633	C2H2	Lus10032813	NA	0.0145649	Anther
Lus10041633	C2H2	Lus10024224	NA	0.0145506	Anther
Lus10041633	C2H2	Lus10009592	AGC (cAMP-dependent, cGMP-dependent and protein kinase C) kinase family protein	0.0144857	Anther
Lus10041633	C2H2	Lus10000999	NA	0.0144657	Anther
Lus10041633	C2H2	Lus10011160	COBRA-like protein 10 precursor	0.0144545	Anther
Lus10041633	C2H2	Lus10022799	Protein kinase superfamily protein	0.0144534	Anther
Lus10041633	C2H2	Lus10022754	Protein of unknown function (DUF567)	0.0144363	Anther
Lus10041633	C2H2	Lus10001692	ENTH/VHS family protein	0.0143967	Anther
Lus10041633	C2H2	Lus10003986	Ankyrin repeat family protein	0.0143875	Anther
Lus10041633	C2H2	Lus10020089	syntaxin of plants 124	0.0143606	Anther
Lus10041633	C2H2	Lus10005832	NA	0.0143505	Anther
Lus10041633	C2H2	Lus10037298	Protein kinase protein with adenine nucleotide alpha hydrolases-like domain	0.0143452	Anther
Lus10041633	C2H2	Lus10017346	pectin methylesterase inhibitor 2	0.0143344	Anther
Lus10041633	C2H2	Lus10039927	Plant invertase/pectin methylesterase inhibitor superfamily	0.0143046	Anther
Lus10041633	C2H2	Lus10040236	O-fucosyltransferase family protein	0.0142309	Anther
Lus10041633	C2H2	Lus10033018	Pectate lyase family protein	0.0141883	Anther
Lus10041633	C2H2	Lus10010596	NA	0.0140925	Anther
Lus10041633	C2H2	Lus10031636	NA	0.0140606	Anther
Lus10041633	C2H2	Lus10036116	C2H2-like zinc finger protein	0.0140236	Anther
Lus10041633	C2H2	Lus10013794	cation/hydrogen exchanger 15	0.0140025	Anther
Lus10041633	C2H2	Lus10030505	thioredoxin H-type 9	0.0139814	Anther
Lus10041633	C2H2	Lus10016198	NA	0.0139682	Anther
Lus10041633	C2H2	Lus10040406	Pleckstrin homology (PH) and lipid-binding START domains-containing protein	0.0139571	Anther
Lus10041633	C2H2	Lus10033186	NA	0.0139479	Anther
Lus10041633	C2H2	Lus10012765	galacturonosyltransferase-like 4	0.0139212	Anther
Lus10041633	C2H2	Lus10026027	roline-rich extensin-like receptor kinase 4	0.0138876	Anther
Lus10041633	C2H2	Lus10004035	NA	0.0138519	Anther
Lus10041633	C2H2	Lus10014154	Protein of unknown function (DUF567)	0.0138327	Anther
Lus10041633	C2H2	Lus10035280	RmlC-like cupins superfamily protein	0.0137644	Anther
Lus10041633	C2H2	Lus10009605	Pectin lyase-like superfamily protein	0.0137609	Anther
Lus10041633	C2H2	Lus10001154	SIGNAL PEPTIDE PEPTIDASE-LIKE 5	0.0137504	Anther
Lus10041633	C2H2	Lus10019039	NA	0.0137393	Anther
Lus10041633	C2H2	Lus10022928	NA	0.0137379	Anther
Lus10041633	C2H2	Lus10008542	Protein kinase protein with adenine nucleotide alpha hydrolases-like domain	0.0137245	Anther
Lus10041633	C2H2	Lus10034298	PLANT CADMIUM RESISTANCE 2	0.0136795	Anther
Lus10041633	C2H2	Lus10017294	NA	0.013661	Anther
Lus10041633	C2H2	Lus10011982	xyloglucan endotransglucosylase/hydrolase 24	0.0136272	Anther
Lus10041633	C2H2	Lus10043065	COBRA-like protein 10 precursor	0.0136253	Anther
Lus10041633	C2H2	Lus10013681	Pollen Ole e 1 allergen and extensin family protein	0.0135423	Anther
Lus10041633	C2H2	Lus10033986	NA	0.0135402	Anther
Lus10041633	C2H2	Lus10004580	xyloglucan endotransglucosylase/hydrolase 24	0.0135126	Anther
Lus10041633	C2H2	Lus10016823	polygalacturonase 4	0.0134421	Anther
Lus10041633	C2H2	Lus10033123	Protein of unknown function, DUF593	0.0133977	Anther
Lus10041633	C2H2	Lus10024960	Subtilase family protein	0.0133951	Anther
Lus10041633	C2H2	Lus10026050	NA	0.0133745	Anther
Lus10041633	C2H2	Lus10037003	NA	0.0133584	Anther
Lus10041633	C2H2	Lus10040541	Pectin lyase-like superfamily protein	0.013343	Anther
Lus10041633	C2H2	Lus10002259	RALF-like 20	0.0133334	Anther
Lus10041633	C2H2	Lus10014217	cell wall invertase 4	0.0132255	Anther
Lus10041633	C2H2	Lus10003968	Plant invertase/pectin methylesterase inhibitor superfamily	0.0132162	Anther
Lus10041633	C2H2	Lus10007110	pathogenesis-related gene 1	0.0130806	Anther
Lus10041633	C2H2	Lus10007023	C4-dicarboxylate transporter/malic acid transport protein	0.013044	Anther
Lus10041633	C2H2	Lus10011140	HAD superfamily, subfamily IIIB acid phosphatase	0.0130205	Anther
Lus10041633	C2H2	Lus10023106	Rhamnogalacturonate lyase family protein	0.0129759	Anther
Lus10041633	C2H2	Lus10005678	Plant invertase/pectin methylesterase inhibitor superfamily	0.0129668	Anther
Lus10041633	C2H2	Lus10003416	SHI-related sequence 5	0.0129486	Anther
Lus10041633	C2H2	Lus10001268	Protein phosphatase 2C family protein	0.0129321	Anther
Lus10041633	C2H2	Lus10016152	cation/H+ exchanger 4	0.012929	Anther
Lus10041633	C2H2	Lus10026057	beta glucosidase 15	0.0129124	Anther
Lus10041633	C2H2	Lus10012367	Plant protein of unknown function (DUF936)	0.0128881	Anther
Lus10041633	C2H2	Lus10014125	beta-galactosidase 14	0.0128702	Anther
Lus10041633	C2H2	Lus10036175	basic helix-loop-helix 32	0.0128642	Anther
Lus10041633	C2H2	Lus10010002	pectinesterase family protein	0.0128028	Anther
Lus10041633	C2H2	Lus10025400	Leucine-rich repeat protein kinase family protein	0.0127897	Anther
Lus10041633	C2H2	Lus10003822	expansin A13	0.0127554	Anther
Lus10041633	C2H2	Lus10000961	NA	0.0127549	Anther
Lus10041633	C2H2	Lus10026870	heat shock protein 70 (Hsp 70) family protein	0.012704	Anther
Lus10041633	C2H2	Lus10036159	alpha/beta-Hydrolases superfamily protein	0.0126912	Anther
Lus10041633	C2H2	Lus10037754	RGA-like 1	0.012612	Anther
Lus10041633	C2H2	Lus10025196	BTB and TAZ domain protein 4	0.012608	Anther
Lus10041633	C2H2	Lus10006239	NA	0.0125903	Anther
Lus10041633	C2H2	Lus10011721	phytosulfokine 4 precursor	0.0125699	Anther
[truncated: 4,070 more rows]
