# Supplementary material for: Spatiotemporal Transcriptomic Atlas of Developing Embryos and Vegetative Tissues in Flax
Source: Plants (Basel). 2022 Aug 4;11(15):2031. doi: 10.3390/plants11152031 (PMC9370790; doi:10.3390/plants11152031)
Supplement: Supplementary file 1 [file plants-11-02031-s001.zip › Supplemental Dataset S5.xlsx]

## Sheet: Sheet1
Supplemental Dataset S5. Identification of embryo-defective (EMB) genes in flax based on Arabidopsis homologs. Cluster analysis were performed for all genes and cluster numbers were indidcated in the 2nd column. Homologs in Arabidopsis and functional annotation for each flax gene is listed in the 3rd and 4th columns.
	Cluster	Ara_hit	Description
Lus10000126	Cluster1	AT3G51820	UbiA prenyltransferase family protein
Lus10000791	Cluster1	AT2G45270	glycoprotease 1
Lus10001223	Cluster1	AT4G20090	Pentatricopeptide repeat (PPR) superfamily protein
Lus10001378	Cluster1	AT1G10910	Pentatricopeptide repeat (PPR) superfamily protein
Lus10001653	Cluster1	AT5G61410	D-ribulose-5-phosphate-3-epimerase
Lus10001866	Cluster1	AT1G58210	kinase interacting family protein
Lus10002179	Cluster1	AT2G31060	elongation factor family protein
Lus10002379	Cluster1	AT5G62790	1-deoxy-D-xylulose 5-phosphate reductoisomerase
Lus10002517	Cluster1	AT5G40480	embryo defective 3012
Lus10002871	Cluster1	AT1G79490	Pentatricopeptide repeat (PPR) superfamily protein
Lus10002948	Cluster1	AT1G71440	tubulin folding cofactor E / Pfifferling (PFI)
Lus10003337	Cluster1	AT5G22800	Alanyl-tRNA synthetase, class IIc
Lus10004167	Cluster1	AT2G41500	WD-40 repeat family protein / small nuclear ribonucleoprotein Prp4p-related
Lus10004219	Cluster1	AT2G36000	Mitochondrial transcription termination factor family protein
Lus10004334	Cluster1	AT4G02570	cullin 1
Lus10005111	Cluster1	AT3G18290	zinc finger protein-related
Lus10005141	Cluster1	AT1G01040	dicer-like 1
Lus10005205	Cluster1	AT4G36480	long-chain base1
Lus10005928	Cluster1	AT3G06350	dehydroquinate dehydratase, putative / shikimate dehydrogenase, putative
Lus10005931	Cluster1	AT2G47940	DEGP protease 2
Lus10006128	Cluster1	AT5G18570	GTP1/OBG family protein
Lus10006249	Cluster1	AT1G67730	beta-ketoacyl reductase 1
Lus10006376	Cluster1	AT4G31160	DDB1-CUL4 associated factor 1
Lus10006927	Cluster1	AT4G02790	GTP-binding family protein
Lus10007940	Cluster1	AT2G01140	Aldolase superfamily protein
Lus10008637	Cluster1	AT5G03800	Pentatricopeptide repeat (PPR) superfamily protein
Lus10009044	Cluster1	AT4G22970	homolog of separase
Lus10009163	Cluster1	AT1G48175	Cytidine/deoxycytidylate deaminase family protein
Lus10009190	Cluster1	AT3G04870	zeta-carotene desaturase
Lus10009258	Cluster1	AT3G48750	cell division control 2
Lus10009570	Cluster1	AT5G62440	Protein of unknown function (DUF3223)
Lus10009792	Cluster1	AT5G66680	dolichyl-diphosphooligosaccharide-protein glycosyltransferase 48kDa subunit family protein
Lus10010374	Cluster1	AT3G27670	ARM repeat superfamily protein
Lus10010376	Cluster1	AT3G27670	ARM repeat superfamily protein
Lus10011325	Cluster1	AT2G38020	vacuoleless1 (VCL1)
Lus10011372	Cluster1	AT1G24340	FAD/NAD(P)-binding oxidoreductase family protein
Lus10011903	Cluster1	AT5G62440	Protein of unknown function (DUF3223)
Lus10012141	Cluster1	AT4G10760	mRNAadenosine methylase
Lus10012331	Cluster1	AT4G31160	DDB1-CUL4 associated factor 1
Lus10012434	Cluster1	AT1G75660	5\'-3\' exoribonuclease 3
Lus10012502	Cluster1	AT4G00620	Amino acid dehydrogenase family protein
Lus10012680	Cluster1	AT2G01420	Auxin efflux carrier family protein
Lus10013076	Cluster1	AT3G27670	ARM repeat superfamily protein
Lus10013191	Cluster1	AT5G15450	casein lytic proteinase B3
Lus10013456	Cluster1	AT3G19980	flower-specific, phytochrome-associated protein phosphatase 3
Lus10013636	Cluster1	AT3G03710	polyribonucleotide nucleotidyltransferase, putative
Lus10014022	Cluster1	AT5G12130	integral membrane TerC family protein
Lus10014628	Cluster1	AT1G04950	TATA BOX ASSOCIATED FACTOR II 59
Lus10014934	Cluster1	AT5G24120	sigma factor E
Lus10015186	Cluster1	AT5G27540	MIRO-related GTP-ase 1
Lus10015598	Cluster1	AT4G29660	embryo defective 2752
Lus10015715	Cluster1	AT5G61410	D-ribulose-5-phosphate-3-epimerase
Lus10015935	Cluster1	AT3G04870	zeta-carotene desaturase
Lus10016048	Cluster1	AT1G20960	U5 small nuclear ribonucleoprotein helicase, putative
Lus10016361	Cluster1	AT4G20740	Pentatricopeptide repeat (PPR-like) superfamily protein
Lus10016761	Cluster1	AT5G14170	SWIB/MDM2 domain superfamily protein
Lus10017099	Cluster1	AT5G49930	zinc knuckle (CCHC-type) family protein
Lus10017147	Cluster1	AT2G38670	phosphorylethanolamine cytidylyltransferase 1
Lus10017154	Cluster1	AT2G19450	membrane bound O-acyl transferase (MBOAT) family protein
Lus10017248	Cluster1	AT1G76060	LYR family of Fe/S cluster biogenesis protein
Lus10017589	Cluster1	AT3G02280	Flavodoxin family protein
Lus10017669	Cluster1	AT5G49010	DNA replication protein-related
Lus10017751	Cluster1	AT1G08510	fatty acyl-ACP thioesterases B
Lus10018086	Cluster1	AT5G50280	Pentatricopeptide repeat (PPR) superfamily protein
Lus10018105	Cluster1	AT2G31305	inhibitor-3
Lus10018250	Cluster1	AT5G53400	HSP20-like chaperones superfamily protein
Lus10018580	Cluster1	AT4G03430	pre-mRNA splicing factor-related
Lus10018723	Cluster1	AT1G49770	basic helix-loop-helix (bHLH) DNA-binding superfamily protein
Lus10018780	Cluster1	AT2G01350	quinolinate phoshoribosyltransferase
Lus10019206	Cluster1	AT2G04030	Chaperone protein htpG family protein
Lus10019895	Cluster1	AT5G12130	integral membrane TerC family protein
Lus10020258	Cluster1	AT1G19800	trigalactosyldiacylglycerol 1
Lus10020740	Cluster1	AT1G06570	phytoene desaturation 1
Lus10021059	Cluster1	AT2G41500	WD-40 repeat family protein / small nuclear ribonucleoprotein Prp4p-related
Lus10021582	Cluster1	AT2G19450	membrane bound O-acyl transferase (MBOAT) family protein
Lus10021592	Cluster1	AT2G38670	phosphorylethanolamine cytidylyltransferase 1
Lus10021627	Cluster1	AT5G61410	D-ribulose-5-phosphate-3-epimerase
Lus10022082	Cluster1	AT1G20960	U5 small nuclear ribonucleoprotein helicase, putative
Lus10022158	Cluster1	AT4G30580	Phospholipid/glycerol acyltransferase family protein
Lus10022263	Cluster1	AT3G27670	ARM repeat superfamily protein
Lus10022410	Cluster1	AT2G31305	inhibitor-3
Lus10022429	Cluster1	AT5G51020	crumpled leaf
Lus10022566	Cluster1	AT3G13200	Cwf15 / Cwc15 cell cycle control family protein
Lus10022801	Cluster1	AT3G07060	NHL domain-containing protein
Lus10022837	Cluster1	AT5G62440	Protein of unknown function (DUF3223)
Lus10023384	Cluster1	AT1G30610	pentatricopeptide (PPR) repeat-containing protein
Lus10023647	Cluster1	AT3G24560	Adenine nucleotide alpha hydrolases-like superfamily protein
Lus10024327	Cluster1	AT1G75660	5\'-3\' exoribonuclease 3
Lus10024375	Cluster1	AT5G02190	Eukaryotic aspartyl protease family protein
Lus10024562	Cluster1	AT4G02570	cullin 1
Lus10024747	Cluster1	AT1G36160	acetyl-CoA carboxylase 1
Lus10024794	Cluster1	AT5G62440	Protein of unknown function (DUF3223)
Lus10024868	Cluster1	AT2G01350	quinolinate phoshoribosyltransferase
Lus10024968	Cluster1	AT5G62440	Protein of unknown function (DUF3223)
Lus10025001	Cluster1	AT4G33090	aminopeptidase M1
Lus10025002	Cluster1	AT4G33090	aminopeptidase M1
Lus10025168	Cluster1	AT1G20960	U5 small nuclear ribonucleoprotein helicase, putative
Lus10026448	Cluster1	AT4G33090	aminopeptidase M1
Lus10027881	Cluster1	AT1G60170	pre-mRNA processing ribonucleoprotein binding region-containing protein
Lus10028759	Cluster1	AT1G63970	isoprenoid F
Lus10028917	Cluster1	AT4G02570	cullin 1
Lus10029168	Cluster1	AT1G60170	pre-mRNA processing ribonucleoprotein binding region-containing protein
Lus10029422	Cluster1	AT2G36000	Mitochondrial transcription termination factor family protein
Lus10029633	Cluster1	AT4G02980	endoplasmic reticulum auxin binding protein 1
Lus10030076	Cluster1	AT4G32400	Mitochondrial substrate carrier family protein
Lus10030250	Cluster1	AT3G61780	embryo defective 1703
Lus10030451	Cluster1	AT2G03050	Mitochondrial transcription termination factor family protein
Lus10030705	Cluster1	AT5G15450	casein lytic proteinase B3
Lus10030981	Cluster1	AT3G19770	Vacuolar sorting protein 9 (VPS9) domain
Lus10031142	Cluster1	AT1G12260	NAC 007
Lus10031335	Cluster1	AT3G17910	Surfeit locus 1 cytochrome c oxidase biogenesis protein
Lus10031647	Cluster1	AT1G32490	RNA helicase family protein
Lus10032200	Cluster1	AT4G02570	cullin 1
Lus10032238	Cluster1	AT1G12260	NAC 007
Lus10032487	Cluster1	AT4G10180	light-mediated development protein 1 / deetiolated1 (DET1)
Lus10032529	Cluster1	AT5G51020	crumpled leaf
Lus10032545	Cluster1	AT5G23720	dual specificity protein phosphatase family protein
Lus10032550	Cluster1	AT5G50850	Transketolase family protein
Lus10032593	Cluster1	AT4G13940	S-adenosyl-L-homocysteine hydrolase
Lus10032844	Cluster1	AT1G58210	kinase interacting family protein
Lus10032966	Cluster1	AT5G15540	PHD finger family protein
Lus10033072	Cluster1	AT1G08510	fatty acyl-ACP thioesterases B
Lus10033460	Cluster1	AT5G58230	Transducin/WD40 repeat-like superfamily protein
Lus10033550	Cluster1	AT3G02280	Flavodoxin family protein
Lus10033925	Cluster1	AT4G23430	NAD(P)-binding Rossmann-fold superfamily protein
Lus10034346	Cluster1	AT3G18290	zinc finger protein-related
Lus10034504	Cluster1	AT5G22640	MORN (Membrane Occupation and Recognition Nexus) repeat-containing protein
Lus10034514	Cluster1	AT1G75660	5\'-3\' exoribonuclease 3
Lus10034617	Cluster1	AT1G08510	fatty acyl-ACP thioesterases B
Lus10035028	Cluster1	AT3G24560	Adenine nucleotide alpha hydrolases-like superfamily protein
Lus10035588	Cluster1	AT5G03800	Pentatricopeptide repeat (PPR) superfamily protein
Lus10035661	Cluster1	AT1G50030	target of rapamycin
Lus10036169	Cluster1	AT2G27170	Structural maintenance of chromosomes (SMC) family protein
Lus10036259	Cluster1	AT4G30580	Phospholipid/glycerol acyltransferase family protein
Lus10036368	Cluster1	AT4G29910	origin recognition complex protein 5
Lus10036549	Cluster1	AT2G45690	shrunken seed protein (SSE1)
Lus10037246	Cluster1	AT1G50030	target of rapamycin
Lus10037518	Cluster1	AT4G22260	Alternative oxidase family protein
Lus10037821	Cluster1	AT5G49930	zinc knuckle (CCHC-type) family protein
Lus10037831	Cluster1	AT4G13750	Histidine kinase-, DNA gyrase B-, and HSP90-like ATPase family protein
Lus10038018	Cluster1	AT3G48750	cell division control 2
Lus10038167	Cluster1	AT5G48840	homolog of bacterial PANC
Lus10038398	Cluster1	AT4G20090	Pentatricopeptide repeat (PPR) superfamily protein
Lus10038564	Cluster1	AT3G20630	ubiquitin-specific protease 14
Lus10038637	Cluster1	AT2G39080	NAD(P)-binding Rossmann-fold superfamily protein
Lus10038669	Cluster1	AT3G55620	Translation initiation factor IF6
Lus10038857	Cluster1	AT4G23430	NAD(P)-binding Rossmann-fold superfamily protein
Lus10038875	Cluster1	AT5G07280	Leucine-rich repeat transmembrane protein kinase
Lus10039948	Cluster1	AT3G54170	FKBP12 interacting protein 37
Lus10040265	Cluster1	AT2G39770	Glucose-1-phosphate adenylyltransferase family protein
Lus10040656	Cluster1	AT5G53400	HSP20-like chaperones superfamily protein
Lus10040775	Cluster1	AT3G46740	translocon at the outer envelope membrane of chloroplasts 75-III
Lus10040905	Cluster1	AT2G47940	DEGP protease 2
Lus10041379	Cluster1	AT2G45690	shrunken seed protein (SSE1)
Lus10042086	Cluster1	AT3G54170	FKBP12 interacting protein 37
Lus10042322	Cluster1	AT2G21710	Mitochondrial transcription termination factor family protein
Lus10043188	Cluster1	AT2G47620	SWITCH/sucrose nonfermenting 3A
Lus10043195	Cluster1	AT5G23720	dual specificity protein phosphatase family protein
Lus10043314	Cluster1	AT5G50210	quinolinate synthase
Lus10000183	Cluster2	AT5G37510	NADH-ubiquinone dehydrogenase, mitochondrial, putative
Lus10000771	Cluster2	AT1G21390	embryo defective 2170
Lus10000873	Cluster2	AT5G13010	RNA helicase family protein
Lus10001018	Cluster2	AT3G55610	delta 1-pyrroline-5-carboxylate synthase 2
Lus10001019	Cluster2	AT3G55610	delta 1-pyrroline-5-carboxylate synthase 2
Lus10001100	Cluster2	AT3G48470	embryo defective 2423
Lus10001101	Cluster2	AT3G48470	embryo defective 2423
Lus10001322	Cluster2	AT4G15560	Deoxyxylulose-5-phosphate synthase
Lus10001331	Cluster2	AT3G03710	polyribonucleotide nucleotidyltransferase, putative
Lus10001760	Cluster2	AT1G79350	RING/FYVE/PHD zinc finger superfamily protein
Lus10001820	Cluster2	AT5G42080	dynamin-like protein
Lus10001836	Cluster2	AT1G79350	RING/FYVE/PHD zinc finger superfamily protein
Lus10001837	Cluster2	AT1G79350	RING/FYVE/PHD zinc finger superfamily protein
Lus10001859	Cluster2	AT2G25660	embryo defective 2410
Lus10001860	Cluster2	AT2G25660	embryo defective 2410
Lus10002001	Cluster2	AT4G23100	glutamate-cysteine ligase
Lus10002169	Cluster2	AT2G20580	26S proteasome regulatory subunit S2 1A
Lus10002443	Cluster2	AT1G04950	TATA BOX ASSOCIATED FACTOR II 59
Lus10002663	Cluster2	AT4G15560	Deoxyxylulose-5-phosphate synthase
Lus10002682	Cluster2	AT1G05600	Tetratricopeptide repeat (TPR)-like superfamily protein
Lus10002787	Cluster2	AT2G26510	Xanthine/uracil permease family protein
Lus10002849	Cluster2	AT2G38280	AMP deaminase, putative / myoadenylate deaminase, putative
Lus10002949	Cluster2	AT1G71440	tubulin folding cofactor E / Pfifferling (PFI)
Lus10002990	Cluster2	AT1G10270	glutamine-rich protein 23
Lus10003101	Cluster2	AT1G64790	ILITYHIA
Lus10003102	Cluster2	AT1G64790	ILITYHIA
Lus10003378	Cluster2	AT2G38280	AMP deaminase, putative / myoadenylate deaminase, putative
Lus10003578	Cluster2	AT3G04260	plastid transcriptionally active 3
Lus10003675	Cluster2	AT3G20440	Alpha amylase family protein
Lus10004311	Cluster2	AT1G21390	embryo defective 2170
Lus10004696	Cluster2	AT3G55610	delta 1-pyrroline-5-carboxylate synthase 2
Lus10004699	Cluster2	AT2G39770	Glucose-1-phosphate adenylyltransferase family protein
Lus10004767	Cluster2	AT1G64790	ILITYHIA
Lus10004893	Cluster2	AT3G44530	homolog of histone chaperone HIRA
Lus10005142	Cluster2	AT1G01040	dicer-like 1
Lus10005559	Cluster2	AT1G78580	trehalose-6-phosphate synthase
Lus10006377	Cluster2	AT4G31160	DDB1-CUL4 associated factor 1
Lus10006824	Cluster2	AT3G23110	receptor like protein 37
Lus10006934	Cluster2	AT1G36160	acetyl-CoA carboxylase 1
Lus10006984	Cluster2	AT4G15560	Deoxyxylulose-5-phosphate synthase
Lus10007336	Cluster2	AT1G53580	glyoxalase II 3
Lus10007565	Cluster2	AT4G34830	Pentatricopeptide repeat (PPR) superfamily protein
Lus10007942	Cluster2	AT1G08510	fatty acyl-ACP thioesterases B
Lus10007952	Cluster2	AT2G01190	Octicosapeptide/Phox/Bem1p family protein
Lus10007974	Cluster2	AT5G08130	basic helix-loop-helix (bHLH) DNA-binding superfamily protein
Lus10008580	Cluster2	AT1G06950	translocon at the inner envelope membrane of chloroplasts 110
Lus10009083	Cluster2	AT3G08850	HEAT repeat ;WD domain, G-beta repeat protein protein
Lus10009376	Cluster2	AT3G57870	sumo conjugation enzyme 1
Lus10009392	Cluster2	AT5G22640	MORN (Membrane Occupation and Recognition Nexus) repeat-containing protein
Lus10009419	Cluster2	AT1G34550	Protein of unknown function (DUF616)
Lus10009433	Cluster2	AT1G34430	2-oxoacid dehydrogenases acyltransferase family protein
Lus10009539	Cluster2	AT5G37510	NADH-ubiquinone dehydrogenase, mitochondrial, putative
Lus10009601	Cluster2	AT5G13010	RNA helicase family protein
Lus10010313	Cluster2	AT1G55350	calpain-type cysteine protease family
Lus10010314	Cluster2	AT1G55350	calpain-type cysteine protease family
Lus10010375	Cluster2	AT3G27670	ARM repeat superfamily protein
Lus10010405	Cluster2	AT4G10760	mRNAadenosine methylase
Lus10010629	Cluster2	AT3G54350	Forkhead-associated (FHA) domain-containing protein
Lus10010771	Cluster2	AT2G24120	DNA/RNA polymerases superfamily protein
Lus10010854	Cluster2	AT5G02190	Eukaryotic aspartyl protease family protein
Lus10011182	Cluster2	AT4G21710	DNA-directed RNA polymerase family protein
Lus10011474	Cluster2	AT1G80410	tetratricopeptide repeat (TPR)-containing protein
Lus10011485	Cluster2	AT5G08470	peroxisome 1
Lus10011489	Cluster2	AT1G80070	Pre-mRNA-processing-splicing factor
Lus10012180	Cluster2	AT4G34830	Pentatricopeptide repeat (PPR) superfamily protein
Lus10012203	Cluster2	AT2G38020	vacuoleless1 (VCL1)
Lus10012414	Cluster2	AT2G25660	embryo defective 2410
Lus10012415	Cluster2	AT2G25660	embryo defective 2410
Lus10012461	Cluster2	AT3G19700	Leucine-rich repeat protein kinase family protein
Lus10012535	Cluster2	AT4G27010	NA
Lus10012724	Cluster2	AT4G15560	Deoxyxylulose-5-phosphate synthase
Lus10012799	Cluster2	AT5G18700	Protein kinase family protein with ARM repeat domain
Lus10012997	Cluster2	AT1G60170	pre-mRNA processing ribonucleoprotein binding region-containing protein
Lus10013074	Cluster2	AT3G27670	ARM repeat superfamily protein
Lus10013075	Cluster2	AT3G27670	ARM repeat superfamily protein
Lus10013341	Cluster2	AT1G05750	Tetratricopeptide repeat (TPR)-like superfamily protein
Lus10013372	Cluster2	AT5G22010	replication factor C1
Lus10013411	Cluster2	AT1G55350	calpain-type cysteine protease family
Lus10013477	Cluster2	AT2G01140	Aldolase superfamily protein
Lus10013480	Cluster2	AT1G08510	fatty acyl-ACP thioesterases B
Lus10013486	Cluster2	AT2G01190	Octicosapeptide/Phox/Bem1p family protein
Lus10013495	Cluster2	AT2G01190	Octicosapeptide/Phox/Bem1p family protein
Lus10013502	Cluster2	AT5G08130	basic helix-loop-helix (bHLH) DNA-binding superfamily protein
Lus10013571	Cluster2	AT1G20110	RING/FYVE/PHD zinc finger superfamily protein
Lus10013576	Cluster2	AT3G11670	UDP-Glycosyltransferase superfamily protein
Lus10013587	Cluster2	AT3G05680	embryo defective 2016
Lus10013694	Cluster2	AT1G78580	trehalose-6-phosphate synthase
Lus10013763	Cluster2	AT5G19820	ARM repeat superfamily protein
Lus10014156	Cluster2	AT3G08850	HEAT repeat ;WD domain, G-beta repeat protein protein
Lus10014157	Cluster2	AT3G08850	HEAT repeat ;WD domain, G-beta repeat protein protein
Lus10014310	Cluster2	AT4G36630	Vacuolar sorting protein 39
Lus10014367	Cluster2	AT5G04560	HhH-GPD base excision DNA repair family protein
Lus10014971	Cluster2	AT4G09980	Methyltransferase MT-A70 family protein
Lus10015385	Cluster2	AT5G15540	PHD finger family protein
Lus10015446	Cluster2	AT4G21710	DNA-directed RNA polymerase family protein
Lus10015517	Cluster2	AT4G15560	Deoxyxylulose-5-phosphate synthase
Lus10015518	Cluster2	AT4G15560	Deoxyxylulose-5-phosphate synthase
Lus10015519	Cluster2	AT4G15560	Deoxyxylulose-5-phosphate synthase
Lus10015796	Cluster2	AT1G67490	glucosidase 1
Lus10016352	Cluster2	AT2G38770	P-loop containing nucleoside triphosphate hydrolases superfamily protein
Lus10016578	Cluster2	AT1G04950	TATA BOX ASSOCIATED FACTOR II 59
Lus10016645	Cluster2	AT4G13940	S-adenosyl-L-homocysteine hydrolase
Lus10016651	Cluster2	AT3G13200	Cwf15 / Cwc15 cell cycle control family protein
Lus10016661	Cluster2	AT4G13750	Histidine kinase-, DNA gyrase B-, and HSP90-like ATPase family protein
Lus10017003	Cluster2	AT5G06240	embryo defective 2735
Lus10017277	Cluster2	AT1G20110	RING/FYVE/PHD zinc finger superfamily protein
Lus10017747	Cluster2	AT2G26890	DNAJ heat shock N-terminal domain-containing protein
Lus10017748	Cluster2	AT2G26890	DNAJ heat shock N-terminal domain-containing protein
Lus10017822	Cluster2	AT4G00620	Amino acid dehydrogenase family protein
Lus10018843	Cluster2	AT4G00620	Amino acid dehydrogenase family protein
Lus10018892	Cluster2	AT1G80260	Spc97 / Spc98 family of spindle pole body (SBP) component
Lus10018902	Cluster2	AT4G32410	cellulose synthase 1
Lus10018947	Cluster2	AT1G21390	embryo defective 2170
Lus10019210	Cluster2	AT1G21390	embryo defective 2170
Lus10019327	Cluster2	AT3G57870	sumo conjugation enzyme 1
Lus10019328	Cluster2	AT3G57870	sumo conjugation enzyme 1
Lus10019764	Cluster2	AT4G20740	Pentatricopeptide repeat (PPR-like) superfamily protein
Lus10019778	Cluster2	AT2G38770	P-loop containing nucleoside triphosphate hydrolases superfamily protein
Lus10019991	Cluster2	AT4G15560	Deoxyxylulose-5-phosphate synthase
Lus10019992	Cluster2	AT4G15560	Deoxyxylulose-5-phosphate synthase
Lus10020034	Cluster2	AT4G04350	tRNA synthetase class I (I, L, M and V) family protein
Lus10020214	Cluster2	AT5G13480	Transducin/WD40 repeat-like superfamily protein
Lus10020363	Cluster2	AT5G37510	NADH-ubiquinone dehydrogenase, mitochondrial, putative
Lus10020585	Cluster2	AT3G44530	homolog of histone chaperone HIRA
Lus10020760	Cluster2	AT1G53580	glyoxalase II 3
Lus10020829	Cluster2	AT2G01420	Auxin efflux carrier family protein
Lus10020830	Cluster2	AT2G01420	Auxin efflux carrier family protein
Lus10021265	Cluster2	AT3G05680	embryo defective 2016
Lus10021273	Cluster2	AT3G11670	UDP-Glycosyltransferase superfamily protein
Lus10021327	Cluster2	AT5G06240	embryo defective 2735
Lus10021480	Cluster2	AT5G60600	4-hydroxy-3-methylbut-2-enyl diphosphate synthase
Lus10021502	Cluster2	AT3G54010	FKBP-type peptidyl-prolyl cis-trans isomerase family protein
Lus10021967	Cluster2	AT4G14210	phytoene desaturase 3
Lus10022081	Cluster2	AT1G20960	U5 small nuclear ribonucleoprotein helicase, putative
Lus10022271	Cluster2	AT5G40480	embryo defective 3012
Lus10022559	Cluster2	AT4G13940	S-adenosyl-L-homocysteine hydrolase
Lus10022560	Cluster2	AT4G13940	S-adenosyl-L-homocysteine hydrolase
Lus10022583	Cluster2	AT5G60600	4-hydroxy-3-methylbut-2-enyl diphosphate synthase
Lus10022923	Cluster2	AT3G54670	Structural maintenance of chromosomes (SMC) family protein
Lus10022942	Cluster2	AT2G38670	phosphorylethanolamine cytidylyltransferase 1
Lus10022978	Cluster2	AT3G06960	pigment defective 320
Lus10022991	Cluster2	AT2G17250	CCAAT-binding factor
Lus10023073	Cluster2	AT5G42080	dynamin-like protein
Lus10023111	Cluster2	AT1G80410	tetratricopeptide repeat (TPR)-containing protein
Lus10023123	Cluster2	AT5G08470	peroxisome 1
Lus10023129	Cluster2	AT1G80070	Pre-mRNA-processing-splicing factor
Lus10023840	Cluster2	AT1G50030	target of rapamycin
Lus10023864	Cluster2	AT5G04560	HhH-GPD base excision DNA repair family protein
Lus10024024	Cluster2	AT2G18510	RNA-binding (RRM/RBD/RNP motifs) family protein
Lus10024387	Cluster2	AT5G02250	Ribonuclease II/R family protein
Lus10024470	Cluster2	AT1G10270	glutamine-rich protein 23
Lus10024558	Cluster2	AT1G12360	Sec1/munc18-like (SM) proteins superfamily
Lus10024601	Cluster2	AT1G12260	NAC 007
Lus10024645	Cluster2	AT1G63700	Protein kinase superfamily protein
Lus10024648	Cluster2	AT4G23430	NAD(P)-binding Rossmann-fold superfamily protein
Lus10024748	Cluster2	AT1G36160	acetyl-CoA carboxylase 1
Lus10024812	Cluster2	AT1G49770	basic helix-loop-helix (bHLH) DNA-binding superfamily protein
Lus10024824	Cluster2	AT5G62440	Protein of unknown function (DUF3223)
Lus10024895	Cluster2	AT3G54670	Structural maintenance of chromosomes (SMC) family protein
Lus10024987	Cluster2	AT5G11890	NA
Lus10025080	Cluster2	AT4G14210	phytoene desaturase 3
Lus10025169	Cluster2	AT1G20960	U5 small nuclear ribonucleoprotein helicase, putative
Lus10025263	Cluster2	AT3G08850	HEAT repeat ;WD domain, G-beta repeat protein protein
Lus10026018	Cluster2	AT4G36630	Vacuolar sorting protein 39
Lus10026424	Cluster2	AT1G06950	translocon at the inner envelope membrane of chloroplasts 110
Lus10026428	Cluster2	AT5G11890	NA
Lus10026618	Cluster2	AT2G03150	ATP/GTP-binding protein family
Lus10026837	Cluster2	AT5G13480	Transducin/WD40 repeat-like superfamily protein
Lus10027124	Cluster2	AT5G56290	peroxin 5
Lus10027289	Cluster2	AT2G40930	ubiquitin-specific protease 5
Lus10027496	Cluster2	AT1G63700	Protein kinase superfamily protein
Lus10027533	Cluster2	AT4G21190	Pentatricopeptide repeat (PPR) superfamily protein
Lus10027604	Cluster2	AT2G38670	phosphorylethanolamine cytidylyltransferase 1
Lus10027713	Cluster2	AT5G04560	HhH-GPD base excision DNA repair family protein
Lus10027916	Cluster2	AT5G39710	Tetratricopeptide repeat (TPR)-like superfamily protein
Lus10028301	Cluster2	AT3G50870	GATA type zinc finger transcription factor family protein
Lus10028316	Cluster2	AT5G27740	ATPase family associated with various cellular activities (AAA)
Lus10028358	Cluster2	AT3G54350	Forkhead-associated (FHA) domain-containing protein
Lus10028588	Cluster2	AT1G80260	Spc97 / Spc98 family of spindle pole body (SBP) component
Lus10028592	Cluster2	AT1G43710	Pyridoxal phosphate (PLP)-dependent transferases superfamily protein
Lus10028597	Cluster2	AT4G32410	cellulose synthase 1
Lus10028702	Cluster2	AT1G34550	Protein of unknown function (DUF616)
Lus10028950	Cluster2	AT5G56930	CCCH-type zinc finger family protein
Lus10029403	Cluster2	AT3G11670	UDP-Glycosyltransferase superfamily protein
Lus10029500	Cluster2	AT2G17510	ribonuclease II family protein
Lus10029609	Cluster2	AT3G04460	peroxin-12
Lus10029820	Cluster2	AT1G06570	phytoene desaturation 1
Lus10029990	Cluster2	AT2G32950	Transducin/WD40 repeat-like superfamily protein
Lus10030003	Cluster2	AT1G62360	KNOX/ELK homeobox transcription factor
Lus10030158	Cluster2	AT3G55610	delta 1-pyrroline-5-carboxylate synthase 2
Lus10030176	Cluster2	AT1G01040	dicer-like 1
Lus10030177	Cluster2	AT1G01040	dicer-like 1
Lus10030432	Cluster2	AT1G13980	sec7 domain-containing protein
Lus10030445	Cluster2	AT2G03150	ATP/GTP-binding protein family
Lus10031101	Cluster2	AT4G23430	NAD(P)-binding Rossmann-fold superfamily protein
Lus10031155	Cluster2	AT5G51430	conserved oligomeric Golgi complex component-related / COG complex component-related
Lus10031323	Cluster2	AT2G30410	tubulin folding cofactor A (KIESEL)
Lus10031646	Cluster2	AT1G55870	Polynucleotidyl transferase, ribonuclease H-like superfamily protein
Lus10031721	Cluster2	AT1G12260	NAC 007
Lus10031731	Cluster2	AT5G51430	conserved oligomeric Golgi complex component-related / COG complex component-related
Lus10031907	Cluster2	AT3G17910	Surfeit locus 1 cytochrome c oxidase biogenesis protein
Lus10031945	Cluster2	AT1G24706	THO2
Lus10032196	Cluster2	AT1G12360	Sec1/munc18-like (SM) proteins superfamily
Lus10032279	Cluster2	AT1G63700	Protein kinase superfamily protein
Lus10032282	Cluster2	AT4G23430	NAD(P)-binding Rossmann-fold superfamily protein
Lus10032335	Cluster2	AT3G23110	receptor like protein 37
Lus10032349	Cluster2	AT4G11150	vacuolar ATP synthase subunit E1
Lus10032758	Cluster2	AT2G26510	Xanthine/uracil permease family protein
Lus10032883	Cluster2	AT5G56290	peroxin 5
Lus10033077	Cluster2	AT2G26890	DNAJ heat shock N-terminal domain-containing protein
Lus10033185	Cluster2	AT3G54350	Forkhead-associated (FHA) domain-containing protein
Lus10033512	Cluster2	AT2G30920	coenzyme Q 3
Lus10033618	Cluster2	AT5G49010	DNA replication protein-related
Lus10033690	Cluster2	AT1G32490	RNA helicase family protein
Lus10033691	Cluster2	AT1G55870	Polynucleotidyl transferase, ribonuclease H-like superfamily protein
Lus10033750	Cluster2	AT4G03240	frataxin homolog
Lus10033805	Cluster2	AT1G04950	TATA BOX ASSOCIATED FACTOR II 59
Lus10033934	Cluster2	AT4G11150	vacuolar ATP synthase subunit E1
Lus10034133	Cluster2	AT1G09770	cell division cycle 5
Lus10034184	Cluster2	AT2G41350	NA
Lus10034355	Cluster2	AT2G24120	DNA/RNA polymerases superfamily protein
Lus10034469	Cluster2	AT1G20200	PAM domain (PCI/PINT associated module) protein
Lus10034619	Cluster2	AT2G01140	Aldolase superfamily protein
Lus10034643	Cluster2	AT2G01190	Octicosapeptide/Phox/Bem1p family protein
Lus10034921	Cluster2	AT3G24560	Adenine nucleotide alpha hydrolases-like superfamily protein
Lus10035106	Cluster2	AT1G24706	THO2
Lus10035215	Cluster2	AT5G14170	SWIB/MDM2 domain superfamily protein
Lus10035319	Cluster2	AT1G62360	KNOX/ELK homeobox transcription factor
Lus10035320	Cluster2	AT1G62360	KNOX/ELK homeobox transcription factor
Lus10035332	Cluster2	AT2G32950	Transducin/WD40 repeat-like superfamily protein
Lus10035336	Cluster2	AT2G31340	embryo defective 1381
Lus10035376	Cluster2	AT3G19770	Vacuolar sorting protein 9 (VPS9) domain
Lus10035481	Cluster2	AT4G23430	NAD(P)-binding Rossmann-fold superfamily protein
Lus10035901	Cluster2	AT1G08510	fatty acyl-ACP thioesterases B
Lus10036025	Cluster2	AT4G14590	embryo defective 2739
Lus10036489	Cluster2	AT3G04340	FtsH extracellular protease family
Lus10036525	Cluster2	AT2G28880	para-aminobenzoate (PABA) synthase family protein
Lus10036633	Cluster2	AT4G39620	Tetratricopeptide repeat (TPR)-like superfamily protein
Lus10036789	Cluster2	AT1G13980	sec7 domain-containing protein
Lus10037009	Cluster2	AT1G67490	glucosidase 1
Lus10037140	Cluster2	AT1G13980	sec7 domain-containing protein
Lus10037223	Cluster2	AT2G38280	AMP deaminase, putative / myoadenylate deaminase, putative
Lus10037517	Cluster2	AT1G79490	Pentatricopeptide repeat (PPR) superfamily protein
Lus10037574	Cluster2	AT3G16290	AAA-type ATPase family protein
Lus10038031	Cluster2	AT4G01800	Albino or Glassy Yellow 1
Lus10038140	Cluster2	AT1G12770	P-loop containing nucleoside triphosphate hydrolases superfamily protein
Lus10038754	Cluster2	AT3G48750	cell division control 2
Lus10038853	Cluster2	AT4G09980	Methyltransferase MT-A70 family protein
Lus10038941	Cluster2	AT1G15220	cytochrome c biogenesis protein family
Lus10039149	Cluster2	AT3G18110	Pentatricopeptide repeat (PPR) superfamily protein
Lus10039172	Cluster2	AT5G19820	ARM repeat superfamily protein
Lus10039250	Cluster2	AT1G63700	Protein kinase superfamily protein
Lus10039451	Cluster2	AT3G01370	CRM family member 2
Lus10039467	Cluster2	AT3G01370	CRM family member 2
Lus10039601	Cluster2	AT2G17510	ribonuclease II family protein
Lus10039722	Cluster2	AT3G01610	cell division cycle 48C
Lus10039728	Cluster2	AT4G03240	frataxin homolog
Lus10039811	Cluster2	AT4G03430	pre-mRNA splicing factor-related
Lus10040172	Cluster2	AT1G58210	kinase interacting family protein
Lus10040262	Cluster2	AT3G55610	delta 1-pyrroline-5-carboxylate synthase 2
Lus10040263	Cluster2	AT3G55610	delta 1-pyrroline-5-carboxylate synthase 2
Lus10041260	Cluster2	AT4G14210	phytoene desaturase 3
Lus10041304	Cluster2	AT5G60600	4-hydroxy-3-methylbut-2-enyl diphosphate synthase
Lus10041403	Cluster2	AT2G28880	para-aminobenzoate (PABA) synthase family protein
Lus10041554	Cluster2	AT4G27010	NA
Lus10041555	Cluster2	AT4G27010	NA
Lus10041728	Cluster2	AT2G18510	RNA-binding (RRM/RBD/RNP motifs) family protein
Lus10041764	Cluster2	AT5G27740	ATPase family associated with various cellular activities (AAA)
Lus10041808	Cluster2	AT3G54350	Forkhead-associated (FHA) domain-containing protein
Lus10042118	Cluster2	AT5G62790	1-deoxy-D-xylulose 5-phosphate reductoisomerase
Lus10042232	Cluster2	AT1G06950	translocon at the inner envelope membrane of chloroplasts 110
Lus10042271	Cluster2	AT2G18390	ADP-ribosylation factor family protein
Lus10042314	Cluster2	AT1G08560	syntaxin of plants 111
Lus10042673	Cluster2	AT4G02980	endoplasmic reticulum auxin binding protein 1
Lus10043156	Cluster2	AT4G13940	S-adenosyl-L-homocysteine hydrolase
Lus10043401	Cluster2	AT2G41350	NA
Lus10043451	Cluster2	AT1G09770	cell division cycle 5
Lus10000244	Cluster3	AT3G14900	NA
Lus10000365	Cluster3	AT1G08510	fatty acyl-ACP thioesterases B
Lus10000662	Cluster3	AT2G48120	pale cress protein (PAC)
Lus10000827	Cluster3	AT4G33460	ABC transporter family protein
Lus10000862	Cluster3	AT3G06430	Tetratricopeptide repeat (TPR)-like superfamily protein
Lus10000874	Cluster3	AT5G13010	RNA helicase family protein
Lus10000912	Cluster3	AT3G20440	Alpha amylase family protein
Lus10001016	Cluster3	AT3G55610	delta 1-pyrroline-5-carboxylate synthase 2
Lus10001054	Cluster3	AT2G30950	FtsH extracellular protease family
Lus10001057	Cluster3	AT5G26742	DEAD box RNA helicase (RH3)
Lus10001245	Cluster3	AT5G63050	embryo defective 2759
Lus10001332	Cluster3	AT3G03710	polyribonucleotide nucleotidyltransferase, putative
Lus10001388	Cluster3	AT2G17250	CCAAT-binding factor
Lus10001420	Cluster3	AT2G30950	FtsH extracellular protease family
Lus10001450	Cluster3	AT1G02560	nuclear encoded CLP protease 5
Lus10001483	Cluster3	AT5G39680	Pentatricopeptide repeat (PPR) superfamily protein
Lus10001531	Cluster3	AT4G23660	polyprenyltransferase 1
Lus10001566	Cluster3	AT3G46740	translocon at the outer envelope membrane of chloroplasts 75-III
Lus10001713	Cluster3	AT1G11680	CYTOCHROME P450 51G1
Lus10001853	Cluster3	AT1G05750	Tetratricopeptide repeat (TPR)-like superfamily protein
Lus10001982	Cluster3	AT5G13510	Ribosomal protein L10 family protein
Lus10002010	Cluster3	AT1G63680	acid-amino acid ligases;ligases;ATP binding;ATP binding;ligases
Lus10002026	Cluster3	AT4G32400	Mitochondrial substrate carrier family protein
Lus10002043	Cluster3	AT2G37920	copper ion transmembrane transporters
Lus10002053	Cluster3	AT5G62440	Protein of unknown function (DUF3223)
Lus10002094	Cluster3	AT4G33460	ABC transporter family protein
Lus10002121	Cluster3	AT1G49880	Erv1/Alr family protein
Lus10002422	Cluster3	AT1G02560	nuclear encoded CLP protease 5
Lus10002636	Cluster3	AT1G19800	trigalactosyldiacylglycerol 1
Lus10002681	Cluster3	AT1G05600	Tetratricopeptide repeat (TPR)-like superfamily protein
Lus10002850	Cluster3	AT3G51820	UbiA prenyltransferase family protein
Lus10002872	Cluster3	AT4G22260	Alternative oxidase family protein
Lus10002902	Cluster3	AT4G32400	Mitochondrial substrate carrier family protein
Lus10003377	Cluster3	AT3G52940	Ergosterol biosynthesis ERG4/ERG24 family
Lus10003418	Cluster3	AT4G31780	monogalactosyl diacylglycerol synthase 1
Lus10003487	Cluster3	AT3G49660	Transducin/WD40 repeat-like superfamily protein
Lus10003518	Cluster3	AT1G71440	tubulin folding cofactor E / Pfifferling (PFI)
Lus10003577	Cluster3	AT3G04260	plastid transcriptionally active 3
Lus10003630	Cluster3	AT5G57590	adenosylmethionine-8-amino-7-oxononanoate transaminases
Lus10003674	Cluster3	AT3G20440	Alpha amylase family protein
Lus10003965	Cluster3	AT5G02120	one helix protein
Lus10004053	Cluster3	AT5G16620	hydroxyproline-rich glycoprotein family protein
Lus10004130	Cluster3	AT3G06350	dehydroquinate dehydratase, putative / shikimate dehydrogenase, putative
Lus10004221	Cluster3	AT5G27720	Small nuclear ribonucleoprotein family protein
Lus10004319	Cluster3	AT1G12410	CLP protease proteolytic subunit 2
Lus10004326	Cluster3	AT1G62750	Translation elongation factor EFG/EF2 protein
Lus10004374	Cluster3	AT1G58210	kinase interacting family protein
Lus10004414	Cluster3	AT1G55900	Haloacid dehalogenase-like hydrolase (HAD) superfamily protein
Lus10004474	Cluster3	AT5G27540	MIRO-related GTP-ase 1
Lus10004978	Cluster3	AT3G46740	translocon at the outer envelope membrane of chloroplasts 75-III
Lus10005009	Cluster3	AT5G53400	HSP20-like chaperones superfamily protein
Lus10005013	Cluster3	AT1G08520	ALBINA 1
Lus10005030	Cluster3	AT3G48500	Nucleic acid-binding, OB-fold-like protein
Lus10005043	Cluster3	AT2G38280	AMP deaminase, putative / myoadenylate deaminase, putative
Lus10005168	Cluster3	AT4G24270	EMBRYO DEFECTIVE 140
Lus10005287	Cluster3	AT1G04635	ribonuclease P family protein / Rpp14 family protein
Lus10005337	Cluster3	AT3G63490	Ribosomal protein L1p/L10e family
Lus10005553	Cluster3	AT1G78630	Ribosomal protein L13 family protein
Lus10005581	Cluster3	AT1G17220	Translation initiation factor 2, small GTP-binding protein
Lus10005621	Cluster3	AT1G76060	LYR family of Fe/S cluster biogenesis protein
Lus10005688	Cluster3	AT5G35220	Peptidase M50 family protein
Lus10005726	Cluster3	AT5G51200	Protein of unknown function (DUF3414)
Lus10005804	Cluster3	AT5G09900	26S proteasome regulatory subunit, putative (RPN5)
Lus10005944	Cluster3	AT3G62910	Peptide chain release factor 1
Lus10006069	Cluster3	AT1G34430	2-oxoacid dehydrogenases acyltransferase family protein
Lus10006181	Cluster3	AT1G43170	ribosomal protein 1
Lus10006188	Cluster3	AT4G32260	ATPase, F0 complex, subunit B/B\', bacterial/chloroplast
Lus10006248	Cluster3	AT1G67730	beta-ketoacyl reductase 1
Lus10006364	Cluster3	AT4G39920	C-CAP/cofactor C-like domain-containing protein
Lus10006406	Cluster3	AT2G04842	threonyl-tRNA synthetase, putative / threonine--tRNA ligase, putative
Lus10006425	Cluster3	AT4G00620	Amino acid dehydrogenase family protein
Lus10006832	Cluster3	AT1G79810	Pex2/Pex12 N-terminal domain-containing protein / zinc finger (C3HC4-type RING finger) family protein
Lus10007164	Cluster3	AT5G42970	Proteasome component (PCI) domain protein
Lus10007269	Cluster3	AT3G04680	CLP-similar protein 3
Lus10007376	Cluster3	AT5G10360	Ribosomal protein S6e
Lus10007559	Cluster3	AT5G20920	eukaryotic translation initiation factor 2 beta subunit
Lus10007747	Cluster3	AT5G22370	P-loop containing nucleoside triphosphate hydrolases superfamily protein
Lus10008003	Cluster3	AT1G63160	replication factor C 2
Lus10008164	Cluster3	AT1G20050	C-8,7 sterol isomerase
Lus10008171	Cluster3	AT1G03360	ribosomal RNA processing 4
Lus10008433	Cluster3	AT5G50390	Pentatricopeptide repeat (PPR-like) superfamily protein
Lus10008618	Cluster3	AT4G33990	Tetratricopeptide repeat (TPR)-like superfamily protein
Lus10008788	Cluster3	AT3G55250	NA
Lus10008940	Cluster3	AT3G10690	DNA GYRASE A
Lus10009057	Cluster3	AT2G01860	Tetratricopeptide repeat (TPR)-like superfamily protein
Lus10009181	Cluster3	AT3G04790	Ribose 5-phosphate isomerase, type A protein
Lus10009197	Cluster3	AT5G53860	embryo defective 2737
Lus10009289	Cluster3	AT2G45330	RNA 2\'-phosphotransferase, Tpt1 / KptA family
Lus10009432	Cluster3	AT1G34430	2-oxoacid dehydrogenases acyltransferase family protein
Lus10009600	Cluster3	AT5G13010	RNA helicase family protein
Lus10009823	Cluster3	AT3G55010	phosphoribosylformylglycinamidine cyclo-ligase, chloroplast / phosphoribosyl-aminoimidazole synthetase / AIR synthase (PUR5)
Lus10009944	Cluster3	AT5G12840	nuclear factor Y, subunit A1
Lus10009973	Cluster3	AT4G01800	Albino or Glassy Yellow 1
Lus10010003	Cluster3	AT1G02560	nuclear encoded CLP protease 5
Lus10010127	Cluster3	AT5G08610	P-loop containing nucleoside triphosphate hydrolases superfamily protein
Lus10010567	Cluster3	AT5G62990	Ubiquitin carboxyl-terminal hydrolase family protein
Lus10010639	Cluster3	AT1G75350	Ribosomal protein L31
Lus10010748	Cluster3	AT4G33680	Pyridoxal phosphate (PLP)-dependent transferases superfamily protein
Lus10010818	Cluster3	AT1G15510	Tetratricopeptide repeat (TPR)-like superfamily protein
Lus10010880	Cluster3	AT2G39770	Glucose-1-phosphate adenylyltransferase family protein
Lus10011108	Cluster3	AT4G29060	elongation factor Ts family protein
Lus10011165	Cluster3	AT3G20740	Transducin/WD40 repeat-like superfamily protein
Lus10011368	Cluster3	AT4G00620	Amino acid dehydrogenase family protein
Lus10011421	Cluster3	AT1G49880	Erv1/Alr family protein
Lus10011432	Cluster3	AT3G16290	AAA-type ATPase family protein
Lus10011685	Cluster3	AT4G32720	La protein 1
Lus10011703	Cluster3	AT2G22870	P-loop containing nucleoside triphosphate hydrolases superfamily protein
Lus10012054	Cluster3	AT1G49510	embryo defective 1273
Lus10012061	Cluster3	AT2G43650	Sas10/U3 ribonucleoprotein (Utp) family protein
Lus10012068	Cluster3	AT5G39710	Tetratricopeptide repeat (TPR)-like superfamily protein
Lus10012186	Cluster3	AT5G20920	eukaryotic translation initiation factor 2 beta subunit
Lus10012318	Cluster3	AT4G39920	C-CAP/cofactor C-like domain-containing protein
Lus10012360	Cluster3	AT2G04842	threonyl-tRNA synthetase, putative / threonine--tRNA ligase, putative
Lus10012452	Cluster3	AT4G09650	ATP synthase delta-subunit gene
Lus10012464	Cluster3	AT3G04400	Ribosomal protein L14p/L23e family protein
Lus10012572	Cluster3	AT3G26790	AP2/B3-like transcriptional factor family protein
Lus10012573	Cluster3	AT3G26790	AP2/B3-like transcriptional factor family protein
Lus10012633	Cluster3	AT5G08610	P-loop containing nucleoside triphosphate hydrolases superfamily protein
Lus10012706	Cluster3	AT5G16750	Transducin family protein / WD-40 repeat family protein
Lus10012789	Cluster3	AT4G15560	Deoxyxylulose-5-phosphate synthase
Lus10012940	Cluster3	AT4G26300	Arginyl-tRNA synthetase, class Ic
Lus10013029	Cluster3	AT1G23400	RNA-binding CRS1 / YhbY (CRM) domain-containing protein
Lus10013041	Cluster3	AT1G05190	Ribosomal protein L6 family
Lus10013294	Cluster3	AT1G70070	DEAD/DEAH box helicase, putative
Lus10013317	Cluster3	AT4G36480	long-chain base1
Lus10013389	Cluster3	AT5G50390	Pentatricopeptide repeat (PPR-like) superfamily protein
Lus10013583	Cluster3	AT3G54670	Structural maintenance of chromosomes (SMC) family protein
Lus10013591	Cluster3	AT3G52380	chloroplast RNA-binding protein 33
Lus10013713	Cluster3	AT1G17220	Translation initiation factor 2, small GTP-binding protein
Lus10013785	Cluster3	AT3G18110	Pentatricopeptide repeat (PPR) superfamily protein
Lus10013854	Cluster3	AT4G38160	Mitochondrial transcription termination factor family protein
Lus10014005	Cluster3	AT1G28300	AP2/B3-like transcriptional factor family protein
Lus10014100	Cluster3	AT2G15290	translocon at inner membrane of chloroplasts 21
Lus10014330	Cluster3	AT5G66680	dolichyl-diphosphooligosaccharide-protein glycosyltransferase 48kDa subunit family protein
Lus10014522	Cluster3	AT5G40160	Ankyrin repeat family protein
Lus10014623	Cluster3	AT2G04530	Metallo-hydrolase/oxidoreductase superfamily protein
Lus10014663	Cluster3	AT2G31530	SecY protein transport family protein
Lus10014672	Cluster3	AT4G02790	GTP-binding family protein
Lus10014791	Cluster3	AT3G48470	embryo defective 2423
Lus10014848	Cluster3	AT1G19080	GINS complex protein
Lus10014912	Cluster3	AT1G51450	TRAUCO
Lus10014939	Cluster3	AT5G41480	Folylpolyglutamate synthetase family protein
Lus10014975	Cluster3	AT4G23430	NAD(P)-binding Rossmann-fold superfamily protein
Lus10014996	Cluster3	AT5G07280	Leucine-rich repeat transmembrane protein kinase
Lus10015317	Cluster3	AT2G33800	Ribosomal protein S5 family protein
Lus10015355	Cluster3	AT3G04680	CLP-similar protein 3
Lus10015428	Cluster3	AT1G28300	AP2/B3-like transcriptional factor family protein
Lus10015604	Cluster3	AT4G14590	embryo defective 2739
Lus10015605	Cluster3	AT4G26500	chloroplast sulfur E
Lus10015794	Cluster3	AT1G67440	Minichromosome maintenance (MCM2/3/5) family protein
Lus10015919	Cluster3	AT3G04790	Ribose 5-phosphate isomerase, type A protein
Lus10016122	Cluster3	AT4G24270	EMBRYO DEFECTIVE 140
Lus10016174	Cluster3	AT3G52380	chloroplast RNA-binding protein 33
Lus10016295	Cluster3	AT1G74970	ribosomal protein S9
Lus10016480	Cluster3	AT5G24670	Cytidine/deoxycytidylate deaminase family protein
Lus10016508	Cluster3	AT3G46740	translocon at the outer envelope membrane of chloroplasts 75-III
Lus10016569	Cluster3	AT5G59340	WUSCHEL related homeobox 2
Lus10016570	Cluster3	AT2G28800	63 kDa inner membrane family protein
Lus10016610	Cluster3	AT1G55900	Haloacid dehalogenase-like hydrolase (HAD) superfamily protein
Lus10016730	Cluster3	AT4G25080	magnesium-protoporphyrin IX methyltransferase
Lus10016734	Cluster3	AT5G51020	crumpled leaf
Lus10016758	Cluster3	AT5G63420	RNA-metabolising metallo-beta-lactamase family protein
Lus10016971	Cluster3	AT2G36000	Mitochondrial transcription termination factor family protein
Lus10017042	Cluster3	AT2G36230	Aldolase-type TIM barrel family protein
Lus10017045	Cluster3	AT2G26060	Transducin/WD40 repeat-like superfamily protein
Lus10017110	Cluster3	AT3G17300	NA
Lus10017463	Cluster3	AT3G46560	Tim10/DDP family zinc finger protein
Lus10018075	Cluster3	AT2G41720	Tetratricopeptide repeat (TPR)-like superfamily protein
Lus10018090	Cluster3	AT3G54170	FKBP12 interacting protein 37
Lus10018109	Cluster3	AT3G49240	Pentatricopeptide repeat (PPR) superfamily protein
Lus10018144	Cluster3	AT1G77470	replication factor C subunit 3
Lus10018192	Cluster3	AT5G14320	Ribosomal protein S13/S18 family
Lus10018198	Cluster3	AT3G29290	Pentatricopeptide repeat (PPR) superfamily protein
Lus10018212	Cluster3	AT1G07320	ribosomal protein L4
Lus10018508	Cluster3	AT3G01610	cell division cycle 48C
Lus10018521	Cluster3	AT4G03280	photosynthetic electron transfer C
Lus10018675	Cluster3	AT5G22370	P-loop containing nucleoside triphosphate hydrolases superfamily protein
Lus10018767	Cluster3	AT3G54650	RNI-like superfamily protein
Lus10018768	Cluster3	AT3G54650	RNI-like superfamily protein
Lus10018769	Cluster3	AT3G54650	RNI-like superfamily protein
Lus10019028	Cluster3	AT5G53400	HSP20-like chaperones superfamily protein
Lus10019033	Cluster3	AT1G08520	ALBINA 1
Lus10019082	Cluster3	AT5G61410	D-ribulose-5-phosphate-3-epimerase
Lus10019083	Cluster3	AT5G61410	D-ribulose-5-phosphate-3-epimerase
Lus10019103	Cluster3	AT5G14800	pyrroline-5- carboxylate (P5C) reductase
Lus10019154	Cluster3	AT1G68730	Zim17-type zinc finger protein
Lus10019391	Cluster3	AT5G27740	ATPase family associated with various cellular activities (AAA)
Lus10019424	Cluster3	AT2G26830	Protein kinase superfamily protein
Lus10019508	Cluster3	AT1G80770	P-loop containing nucleoside triphosphate hydrolases superfamily protein
Lus10019555	Cluster3	AT5G21140	embryo defective 1379
Lus10019602	Cluster3	AT4G21800	P-loop containing nucleoside triphosphate hydrolases superfamily protein
Lus10019636	Cluster3	AT4G29860	Transducin/WD40 repeat-like superfamily protein
Lus10019814	Cluster3	AT2G15290	translocon at inner membrane of chloroplasts 21
Lus10019959	Cluster3	AT5G57930	Arabidopsis thaliana protein of unknown function (DUF794)
Lus10020007	Cluster3	AT2G26350	peroxin 10
Lus10020167	Cluster3	AT3G55510	Noc2p family
Lus10020304	Cluster3	AT5G35220	Peptidase M50 family protein
Lus10020397	Cluster3	AT1G75660	5\'-3\' exoribonuclease 3
Lus10020508	Cluster3	AT4G09650	ATP synthase delta-subunit gene
Lus10020794	Cluster3	AT5G10360	Ribosomal protein S6e
Lus10020879	Cluster3	AT5G64580	AAA-type ATPase family protein
Lus10020917	Cluster3	AT5G58230	Transducin/WD40 repeat-like superfamily protein
Lus10021261	Cluster3	AT3G52380	chloroplast RNA-binding protein 33
Lus10021268	Cluster3	AT3G54670	Structural maintenance of chromosomes (SMC) family protein
Lus10021297	Cluster3	AT2G36000	Mitochondrial transcription termination factor family protein
Lus10021363	Cluster3	AT2G36230	Aldolase-type TIM barrel family protein
Lus10021365	Cluster3	AT2G26060	Transducin/WD40 repeat-like superfamily protein
Lus10021669	Cluster3	AT5G62440	Protein of unknown function (DUF3223)
Lus10021705	Cluster3	AT5G23880	cleavage and polyadenylation specificity factor 100
Lus10021972	Cluster3	AT1G22700	Tetratricopeptide repeat (TPR)-like superfamily protein
Lus10021988	Cluster3	AT1G08560	syntaxin of plants 111
Lus10022135	Cluster3	AT4G32720	La protein 1
Lus10022174	Cluster3	AT4G30720	FAD/NAD(P)-binding oxidoreductase family protein
Lus10022229	Cluster3	AT3G55250	NA
Lus10022406	Cluster3	AT3G49240	Pentatricopeptide repeat (PPR) superfamily protein
Lus10022454	Cluster3	AT5G63420	RNA-metabolising metallo-beta-lactamase family protein
Lus10022640	Cluster3	AT5G22800	Alanyl-tRNA synthetase, class IIc
Lus10022670	Cluster3	AT4G00620	Amino acid dehydrogenase family protein
Lus10022739	Cluster3	AT5G39710	Tetratricopeptide repeat (TPR)-like superfamily protein
Lus10022752	Cluster3	AT3G08850	HEAT repeat ;WD domain, G-beta repeat protein protein
Lus10022882	Cluster3	AT3G04400	Ribosomal protein L14p/L23e family protein
Lus10022899	Cluster3	AT4G28590	NA
Lus10023236	Cluster3	AT3G52590	ubiquitin extension protein 1
Lus10023255	Cluster3	AT4G21130	Transducin/WD40 repeat-like superfamily protein
Lus10023360	Cluster3	AT2G34780	maternal effect embryo arrest 22
Lus10023594	Cluster3	AT5G62440	Protein of unknown function (DUF3223)
Lus10023782	Cluster3	AT5G02120	one helix protein
Lus10024142	Cluster3	AT3G55010	phosphoribosylformylglycinamidine cyclo-ligase, chloroplast / phosphoribosyl-aminoimidazole synthetase / AIR synthase (PUR5)
Lus10024320	Cluster3	AT1G19850	Transcriptional factor B3 family protein / auxin-responsive factor AUX/IAA-related
Lus10024339	Cluster3	AT2G37920	copper ion transmembrane transporters
Lus10024356	Cluster3	AT2G39770	Glucose-1-phosphate adenylyltransferase family protein
Lus10024408	Cluster3	AT5G10480	Protein-tyrosine phosphatase-like, PTPLA
Lus10024412	Cluster3	AT2G37560	origin recognition complex second largest subunit 2
Lus10024469	Cluster3	AT1G10270	glutamine-rich protein 23
Lus10024504	Cluster3	AT1G63160	replication factor C 2
Lus10024650	Cluster3	AT4G23430	NAD(P)-binding Rossmann-fold superfamily protein
Lus10024855	Cluster3	AT3G54650	RNI-like superfamily protein
Lus10024925	Cluster3	AT4G28590	NA
Lus10025009	Cluster3	AT1G15510	Tetratricopeptide repeat (TPR)-like superfamily protein
Lus10025022	Cluster3	AT1G02560	nuclear encoded CLP protease 5
Lus10025330	Cluster3	AT2G37560	origin recognition complex second largest subunit 2
Lus10025335	Cluster3	AT5G10480	Protein-tyrosine phosphatase-like, PTPLA
Lus10025445	Cluster3	AT2G33800	Ribosomal protein S5 family protein
Lus10025592	Cluster3	AT4G34620	small subunit ribosomal protein 16
Lus10025604	Cluster3	AT2G25710	holocarboxylase synthase 1
Lus10025637	Cluster3	AT3G29290	Pentatricopeptide repeat (PPR) superfamily protein
Lus10025642	Cluster3	AT5G14320	Ribosomal protein S13/S18 family
Lus10025689	Cluster3	AT1G77470	replication factor C subunit 3
Lus10025799	Cluster3	AT1G79850	ribosomal protein S17
Lus10025805	Cluster3	AT3G27750	NA
Lus10025932	Cluster3	AT5G48840	homolog of bacterial PANC
Lus10026248	Cluster3	AT3G20070	titan9
Lus10026266	Cluster3	AT3G10220	tubulin folding cofactor B
Lus10026383	Cluster3	AT2G18390	ADP-ribosylation factor family protein
Lus10026460	Cluster3	AT1G15510	Tetratricopeptide repeat (TPR)-like superfamily protein
Lus10026571	Cluster3	AT4G38160	Mitochondrial transcription termination factor family protein
Lus10026612	Cluster3	AT2G03050	Mitochondrial transcription termination factor family protein
Lus10026783	Cluster3	AT2G26930	4-(cytidine 5\'-phospho)-2-C-methyl-D-erithritol kinase
Lus10026895	Cluster3	AT4G31780	monogalactosyl diacylglycerol synthase 1
Lus10027018	Cluster3	AT2G43360	Radical SAM superfamily protein
Lus10027058	Cluster3	AT4G34620	small subunit ribosomal protein 16
Lus10027084	Cluster3	AT2G25710	holocarboxylase synthase 1
Lus10027231	Cluster3	AT1G15220	cytochrome c biogenesis protein family
Lus10027260	Cluster3	AT5G10360	Ribosomal protein S6e
Lus10027355	Cluster3	AT1G51450	TRAUCO
Lus10027371	Cluster3	AT3G12080	GTP-binding family protein
Lus10027463	Cluster3	AT5G50960	nucleotide binding protein 35
Lus10027535	Cluster3	AT4G21190	Pentatricopeptide repeat (PPR) superfamily protein
Lus10027552	Cluster3	AT3G06430	Tetratricopeptide repeat (TPR)-like superfamily protein
Lus10027681	Cluster3	AT3G54170	FKBP12 interacting protein 37
Lus10027801	Cluster3	AT5G59440	P-loop containing nucleoside triphosphate hydrolases superfamily protein
Lus10027814	Cluster3	AT2G38280	AMP deaminase, putative / myoadenylate deaminase, putative
Lus10027815	Cluster3	AT3G51820	UbiA prenyltransferase family protein
Lus10027832	Cluster3	AT1G20200	PAM domain (PCI/PINT associated module) protein
Lus10027922	Cluster3	AT2G43650	Sas10/U3 ribonucleoprotein (Utp) family protein
Lus10027993	Cluster3	AT1G20050	C-8,7 sterol isomerase
Lus10028205	Cluster3	AT1G02090	Proteasome component (PCI) domain protein
Lus10028216	Cluster3	AT5G08170	porphyromonas-type peptidyl-arginine deiminase family protein
Lus10028296	Cluster3	AT5G05680	nuclear pore complex protein-related
Lus10028399	Cluster3	AT5G66055	ankyrin repeat protein
Lus10028482	Cluster3	AT1G48175	Cytidine/deoxycytidylate deaminase family protein
Lus10028525	Cluster3	AT2G01390	Tetratricopeptide repeat (TPR)-like superfamily protein
Lus10028543	Cluster3	AT1G21690	ATPase family associated with various cellular activities (AAA)
Lus10028683	Cluster3	AT3G06430	Tetratricopeptide repeat (TPR)-like superfamily protein
Lus10028698	Cluster3	AT1G71720	Nucleic acid-binding proteins superfamily
Lus10028726	Cluster3	AT1G71720	Nucleic acid-binding proteins superfamily
Lus10028879	Cluster3	AT3G10690	DNA GYRASE A
Lus10028880	Cluster3	AT3G54320	Integrase-type DNA-binding superfamily protein
Lus10028905	Cluster3	AT1G12410	CLP protease proteolytic subunit 2
Lus10028909	Cluster3	AT1G62750	Translation elongation factor EFG/EF2 protein
Lus10029120	Cluster3	AT1G05190	Ribosomal protein L6 family
Lus10029134	Cluster3	AT1G23400	RNA-binding CRS1 / YhbY (CRM) domain-containing protein
Lus10029196	Cluster3	AT1G59990	DEA(D/H)-box RNA helicase family protein
Lus10029372	Cluster3	AT3G52380	chloroplast RNA-binding protein 33
Lus10029426	Cluster3	AT5G27720	Small nuclear ribonucleoprotein family protein
Lus10029444	Cluster3	AT3G62910	Peptide chain release factor 1
Lus10029476	Cluster3	AT5G15920	structural maintenance of chromosomes 5
Lus10029510	Cluster3	AT3G60830	actin-related protein 7
Lus10029610	Cluster3	AT3G04460	peroxin-12
Lus10029654	Cluster3	AT5G17710	Co-chaperone GrpE family protein
Lus10029994	Cluster3	AT2G31340	embryo defective 1381
Lus10030028	Cluster3	AT2G32590	NA
Lus10030088	Cluster3	AT5G51200	Protein of unknown function (DUF3414)
Lus10030137	Cluster3	AT5G12840	nuclear factor Y, subunit A1
Lus10030200	Cluster3	AT1G05600	Tetratricopeptide repeat (TPR)-like superfamily protein
Lus10030285	Cluster3	AT2G45270	glycoprotease 1
Lus10030298	Cluster3	AT5G13510	Ribosomal protein L10 family protein
Lus10030658	Cluster3	AT1G10510	RNI-like superfamily protein
Lus10030829	Cluster3	AT1G10510	RNI-like superfamily protein
Lus10031177	Cluster3	AT1G79230	mercaptopyruvate sulfurtransferase 1
Lus10031272	Cluster3	AT5G19620	outer envelope protein of 80 kDa
Lus10031347	Cluster3	AT2G01860	Tetratricopeptide repeat (TPR)-like superfamily protein
Lus10031508	Cluster3	AT5G27540	MIRO-related GTP-ase 1
Lus10031539	Cluster3	AT2G32590	NA
Lus10031620	Cluster3	AT4G28210	embryo defective 1923
Lus10031753	Cluster3	AT1G79230	mercaptopyruvate sulfurtransferase 1
Lus10031839	Cluster3	AT5G19620	outer envelope protein of 80 kDa
Lus10031946	Cluster3	AT5G58250	NA
Lus10032000	Cluster3	AT3G26900	shikimate kinase like 1
Lus10032165	Cluster3	AT5G40160	Ankyrin repeat family protein
Lus10032484	Cluster3	AT1G18450	actin-related protein 4
Lus10032635	Cluster3	AT4G26900	HIS HF
Lus10032777	Cluster3	AT3G04460	peroxin-12
Lus10032862	Cluster3	AT1G74970	ribosomal protein S9
Lus10032903	Cluster3	AT4G14590	embryo defective 2739
Lus10032905	Cluster3	AT4G26500	chloroplast sulfur E
Lus10032908	Cluster3	AT4G29660	embryo defective 2752
Lus10032965	Cluster3	AT1G20050	C-8,7 sterol isomerase
Lus10033127	Cluster3	AT1G74850	plastid transcriptionally active 2
Lus10033153	Cluster3	AT1G75660	5\'-3\' exoribonuclease 3
Lus10033200	Cluster3	AT1G75350	Ribosomal protein L31
Lus10033224	Cluster3	AT4G23660	polyprenyltransferase 1
Lus10033422	Cluster3	AT1G74960	fatty acid biosynthesis 1
Lus10033723	Cluster3	AT4G28210	embryo defective 1923
Lus10033974	Cluster3	AT2G39080	NAD(P)-binding Rossmann-fold superfamily protein
Lus10034105	Cluster3	AT1G31860	histidine biosynthesis bifunctional protein (HISIE)
Lus10034166	Cluster3	AT5G18570	GTP1/OBG family protein
Lus10034326	Cluster3	AT5G60540	pyridoxine biosynthesis 2
Lus10034401	Cluster3	AT1G68730	Zim17-type zinc finger protein
Lus10034453	Cluster3	AT5G14800	pyrroline-5- carboxylate (P5C) reductase
Lus10034886	Cluster3	AT1G74960	fatty acid biosynthesis 1
Lus10034982	Cluster3	AT4G26300	Arginyl-tRNA synthetase, class Ic
Lus10035009	Cluster3	AT5G62440	Protein of unknown function (DUF3223)
Lus10035061	Cluster3	AT5G23880	cleavage and polyadenylation specificity factor 100
Lus10035110	Cluster3	AT5G58250	NA
Lus10035171	Cluster3	AT3G26900	shikimate kinase like 1
Lus10035214	Cluster3	AT5G14170	SWIB/MDM2 domain superfamily protein
Lus10035496	Cluster3	AT4G23100	glutamate-cysteine ligase
Lus10035500	Cluster3	AT5G59440	P-loop containing nucleoside triphosphate hydrolases superfamily protein
Lus10035587	Cluster3	AT5G03800	Pentatricopeptide repeat (PPR) superfamily protein
Lus10035646	Cluster3	AT4G33680	Pyridoxal phosphate (PLP)-dependent transferases superfamily protein
Lus10035850	Cluster3	AT4G39620	Tetratricopeptide repeat (TPR)-like superfamily protein
Lus10035863	Cluster3	AT1G79850	ribosomal protein S17
Lus10036021	Cluster3	AT4G25080	magnesium-protoporphyrin IX methyltransferase
Lus10036098	Cluster3	AT2G26930	4-(cytidine 5\'-phospho)-2-C-methyl-D-erithritol kinase
Lus10036216	Cluster3	AT5G18820	TCP-1/cpn60 chaperonin family protein
Lus10036232	Cluster3	AT4G20060	ARM repeat superfamily protein
Lus10036566	Cluster3	AT3G61140	26S proteasome, regulatory subunit Rpn7;Proteasome component (PCI) domain
Lus10036632	Cluster3	AT4G39620	Tetratricopeptide repeat (TPR)-like superfamily protein
Lus10036940	Cluster3	AT1G67730	beta-ketoacyl reductase 1
Lus10037580	Cluster3	AT1G79810	Pex2/Pex12 N-terminal domain-containing protein / zinc finger (C3HC4-type RING finger) family protein
Lus10037835	Cluster3	AT3G17300	NA
Lus10037911	Cluster3	AT2G39080	NAD(P)-binding Rossmann-fold superfamily protein
Lus10037938	Cluster3	AT3G55620	Translation initiation factor IF6
Lus10037966	Cluster3	AT2G39140	pseudouridine synthase family protein
Lus10038297	Cluster3	AT3G27750	NA
Lus10038352	Cluster3	AT5G18820	TCP-1/cpn60 chaperonin family protein
Lus10038377	Cluster3	AT4G20090	Pentatricopeptide repeat (PPR) superfamily protein
Lus10038624	Cluster3	AT4G32720	La protein 1
Lus10038695	Cluster3	AT3G46560	Tim10/DDP family zinc finger protein
Lus10038770	Cluster3	AT1G48350	Ribosomal L18p/L5e family protein
Lus10038795	Cluster3	AT3G02660	Tyrosyl-tRNA synthetase, class Ib, bacterial/mitochondrial
Lus10038824	Cluster3	AT5G41480	Folylpolyglutamate synthetase family protein
Lus10039064	Cluster3	AT3G02660	Tyrosyl-tRNA synthetase, class Ib, bacterial/mitochondrial
Lus10039092	Cluster3	AT1G48350	Ribosomal L18p/L5e family protein
Lus10039148	Cluster3	AT3G18110	Pentatricopeptide repeat (PPR) superfamily protein
Lus10039219	Cluster3	AT5G50960	nucleotide binding protein 35
Lus10039255	Cluster3	AT5G23940	HXXXD-type acyl-transferase family protein
Lus10039316	Cluster3	AT5G52920	plastidic pyruvate kinase beta subunit 1
Lus10039497	Cluster3	AT3G55010	phosphoribosylformylglycinamidine cyclo-ligase, chloroplast / phosphoribosyl-aminoimidazole synthetase / AIR synthase (PUR5)
Lus10039570	Cluster3	AT3G14900	NA
Lus10039589	Cluster3	AT3G63490	Ribosomal protein L1p/L10e family
Lus10039636	Cluster3	AT3G49660	Transducin/WD40 repeat-like superfamily protein
Lus10039653	Cluster3	AT2G22870	P-loop containing nucleoside triphosphate hydrolases superfamily protein
Lus10039739	Cluster3	AT4G03280	photosynthetic electron transfer C
Lus10039896	Cluster3	AT2G31060	elongation factor family protein
Lus10040162	Cluster3	AT1G02090	Proteasome component (PCI) domain protein
Lus10040264	Cluster3	AT3G55610	delta 1-pyrroline-5-carboxylate synthase 2
Lus10040693	Cluster3	AT1G07320	ribosomal protein L4
Lus10040840	Cluster3	AT5G59340	WUSCHEL related homeobox 2
Lus10040841	Cluster3	AT2G28800	63 kDa inner membrane family protein
Lus10040931	Cluster3	AT3G55010	phosphoribosylformylglycinamidine cyclo-ligase, chloroplast / phosphoribosyl-aminoimidazole synthetase / AIR synthase (PUR5)
Lus10041039	Cluster3	AT4G32260	ATPase, F0 complex, subunit B/B\', bacterial/chloroplast
Lus10041265	Cluster3	AT1G22700	Tetratricopeptide repeat (TPR)-like superfamily protein
Lus10041329	Cluster3	AT2G28000	chaperonin-60alpha
Lus10041364	Cluster3	AT3G61140	26S proteasome, regulatory subunit Rpn7;Proteasome component (PCI) domain
Lus10041417	Cluster3	AT3G55510	Noc2p family
Lus10041429	Cluster3	AT5G39980	Tetratricopeptide repeat (TPR)-like superfamily protein
Lus10041454	Cluster3	AT5G24314	plastid transcriptionally active7
Lus10041520	Cluster3	AT3G26790	AP2/B3-like transcriptional factor family protein
Lus10041521	Cluster3	AT3G26790	AP2/B3-like transcriptional factor family protein
Lus10041756	Cluster3	AT2G18290	anaphase promoting complex 10
Lus10041853	Cluster3	AT5G66055	ankyrin repeat protein
Lus10041940	Cluster3	AT1G78630	Ribosomal protein L13 family protein
Lus10041968	Cluster3	AT4G39120	myo-inositol monophosphatase like 2
Lus10042068	Cluster3	AT2G41720	Tetratricopeptide repeat (TPR)-like superfamily protein
Lus10042081	Cluster3	AT5G50280	Pentatricopeptide repeat (PPR) superfamily protein
Lus10042231	Cluster3	AT1G06950	translocon at the inner envelope membrane of chloroplasts 110
Lus10042296	Cluster3	AT5G22110	DNA polymerase epsilon subunit B2
Lus10042307	Cluster3	AT1G74900	Pentatricopeptide repeat (PPR) superfamily protein
Lus10042405	Cluster3	AT3G10220	tubulin folding cofactor B
Lus10042629	Cluster3	AT1G20960	U5 small nuclear ribonucleoprotein helicase, putative
Lus10042886	Cluster3	AT2G45000	structural constituent of nuclear pore
Lus10042908	Cluster3	AT1G02090	Proteasome component (PCI) domain protein
Lus10042980	Cluster3	AT1G18450	actin-related protein 4
Lus10042983	Cluster3	AT4G10180	light-mediated development protein 1 / deetiolated1 (DET1)
Lus10043071	Cluster3	AT3G20740	Transducin/WD40 repeat-like superfamily protein
Lus10043113	Cluster3	AT4G26900	HIS HF
Lus10043191	Cluster3	AT5G50850	Transketolase family protein
Lus10043210	Cluster3	AT5G51020	crumpled leaf
Lus10043229	Cluster3	AT4G29060	elongation factor Ts family protein
Lus10043248	Cluster3	AT5G27740	ATPase family associated with various cellular activities (AAA)
Lus10043354	Cluster3	AT1G80770	P-loop containing nucleoside triphosphate hydrolases superfamily protein
Lus10043418	Cluster3	AT5G18570	GTP1/OBG family protein
Lus10043429	Cluster3	AT3G10670	non-intrinsic ABC protein 7
Lus10043483	Cluster3	AT1G31860	histidine biosynthesis bifunctional protein (HISIE)
Lus10000321	Cluster4	AT5G22130	mannosyltransferase family protein
Lus10000653	Cluster4	AT2G31530	SecY protein transport family protein
Lus10001014	Cluster4	AT2G39770	Glucose-1-phosphate adenylyltransferase family protein
Lus10002516	Cluster4	AT5G40480	embryo defective 3012
Lus10002884	Cluster4	AT5G18580	tonneau 2 (TON2)
Lus10003465	Cluster4	AT5G27270	Tetratricopeptide repeat (TPR)-like superfamily protein
Lus10004200	Cluster4	AT3G11670	UDP-Glycosyltransferase superfamily protein
Lus10004295	Cluster4	AT5G49160	methyltransferase 1
Lus10004367	Cluster4	AT1G02090	Proteasome component (PCI) domain protein
Lus10004697	Cluster4	AT3G55610	delta 1-pyrroline-5-carboxylate synthase 2
Lus10004868	Cluster4	AT5G16390	chloroplastic acetylcoenzyme A carboxylase 1
Lus10005031	Cluster4	AT3G48500	Nucleic acid-binding, OB-fold-like protein
Lus10005412	Cluster4	AT1G78580	trehalose-6-phosphate synthase
Lus10005468	Cluster4	AT3G55610	delta 1-pyrroline-5-carboxylate synthase 2
Lus10005729	Cluster4	AT4G14110	COP9 signalosome, subunit CSN8
Lus10006182	Cluster4	AT5G14320	Ribosomal protein S13/S18 family
Lus10008939	Cluster4	AT3G54320	Integrase-type DNA-binding superfamily protein
Lus10009031	Cluster4	AT3G18390	CRS1 / YhbY (CRM) domain-containing protein
Lus10009180	Cluster4	AT3G04790	Ribose 5-phosphate isomerase, type A protein
Lus10009377	Cluster4	AT3G57870	sumo conjugation enzyme 1
Lus10009686	Cluster4	AT2G01420	Auxin efflux carrier family protein
Lus10010686	Cluster4	AT1G12770	P-loop containing nucleoside triphosphate hydrolases superfamily protein
Lus10010777	Cluster4	AT4G30720	FAD/NAD(P)-binding oxidoreductase family protein
Lus10010816	Cluster4	AT5G42970	Proteasome component (PCI) domain protein
Lus10012091	Cluster4	AT5G67570	Tetratricopeptide repeat (TPR)-like superfamily protein
Lus10012421	Cluster4	AT1G19850	Transcriptional factor B3 family protein / auxin-responsive factor AUX/IAA-related
Lus10013349	Cluster4	AT5G22130	mannosyltransferase family protein
Lus10014539	Cluster4	AT5G14760	L-aspartate oxidase
Lus10014976	Cluster4	AT1G63700	Protein kinase superfamily protein
Lus10015139	Cluster4	AT2G32590	NA
Lus10015243	Cluster4	AT1G78580	trehalose-6-phosphate synthase
Lus10015739	Cluster4	AT5G27270	Tetratricopeptide repeat (TPR)-like superfamily protein
Lus10018770	Cluster4	AT3G54660	glutathione reductase
Lus10019220	Cluster4	AT5G49160	methyltransferase 1
Lus10019765	Cluster4	AT4G20740	Pentatricopeptide repeat (PPR-like) superfamily protein
Lus10020096	Cluster4	AT4G31770	debranching enzyme 1
Lus10020576	Cluster4	AT1G08260	DNA polymerase epsilon catalytic subunit
Lus10020619	Cluster4	AT5G16390	chloroplastic acetylcoenzyme A carboxylase 1
Lus10020863	Cluster4	AT2G30920	coenzyme Q 3
Lus10022352	Cluster4	AT5G24400	NagB/RpiA/CoA transferase-like superfamily protein
Lus10022456	Cluster4	AT5G14170	SWIB/MDM2 domain superfamily protein
Lus10022572	Cluster4	AT4G13750	Histidine kinase-, DNA gyrase B-, and HSP90-like ATPase family protein
Lus10024685	Cluster4	AT4G23430	NAD(P)-binding Rossmann-fold superfamily protein
Lus10024857	Cluster4	AT3G54660	glutathione reductase
Lus10025202	Cluster4	AT5G67570	Tetratricopeptide repeat (TPR)-like superfamily protein
Lus10025559	Cluster4	AT2G43360	Radical SAM superfamily protein
Lus10026039	Cluster4	AT5G66680	dolichyl-diphosphooligosaccharide-protein glycosyltransferase 48kDa subunit family protein
Lus10026397	Cluster4	AT2G30200	catalytics;transferases;[acyl-carrier-protein] S-malonyltransferases;binding
Lus10026902	Cluster4	AT4G31770	debranching enzyme 1
Lus10026968	Cluster4	AT3G55510	Noc2p family
Lus10029404	Cluster4	AT3G11670	UDP-Glycosyltransferase superfamily protein
Lus10029498	Cluster4	AT5G13710	sterol methyltransferase 1
Lus10030406	Cluster4	AT1G19080	GINS complex protein
Lus10032549	Cluster4	AT5G50850	Transketolase family protein
Lus10032555	Cluster4	AT2G47620	SWITCH/sucrose nonfermenting 3A
Lus10033307	Cluster4	AT4G19350	embryo defective 3006
Lus10033459	Cluster4	AT5G58230	Transducin/WD40 repeat-like superfamily protein
Lus10033915	Cluster4	AT5G57590	adenosylmethionine-8-amino-7-oxononanoate transaminases
Lus10033964	Cluster4	AT5G18580	tonneau 2 (TON2)
Lus10033987	Cluster4	AT4G15560	Deoxyxylulose-5-phosphate synthase
Lus10034116	Cluster4	AT5G13690	alpha-N-acetylglucosaminidase family / NAGLU family
Lus10034152	Cluster4	AT3G10670	non-intrinsic ABC protein 7
Lus10034304	Cluster4	AT3G25860	2-oxoacid dehydrogenases acyltransferase family protein
Lus10034342	Cluster4	AT5G39980	Tetratricopeptide repeat (TPR)-like superfamily protein
Lus10035296	Cluster4	AT2G32590	NA
Lus10036150	Cluster4	AT2G34650	Protein kinase superfamily protein
Lus10036651	Cluster4	AT1G74850	plastid transcriptionally active 2
Lus10036738	Cluster4	AT1G48850	chorismate synthase, putative / 5-enolpyruvylshikimate-3-phosphate phospholyase, putative
Lus10037189	Cluster4	AT1G48850	chorismate synthase, putative / 5-enolpyruvylshikimate-3-phosphate phospholyase, putative
Lus10037407	Cluster4	AT5G60600	4-hydroxy-3-methylbut-2-enyl diphosphate synthase
Lus10037515	Cluster4	AT1G79490	Pentatricopeptide repeat (PPR) superfamily protein
Lus10038447	Cluster4	AT2G34780	maternal effect embryo arrest 22
Lus10038784	Cluster4	AT4G16370	oligopeptide transporter
Lus10038823	Cluster4	AT5G24120	sigma factor E
Lus10038994	Cluster4	AT2G40930	ubiquitin-specific protease 5
Lus10039075	Cluster4	AT4G16370	oligopeptide transporter
Lus10039256	Cluster4	AT5G23940	HXXXD-type acyl-transferase family protein
Lus10039292	Cluster4	AT4G21190	Pentatricopeptide repeat (PPR) superfamily protein
Lus10039600	Cluster4	AT5G13710	sterol methyltransferase 1
Lus10039885	Cluster4	AT2G20580	26S proteasome regulatory subunit S2 1A
Lus10040022	Cluster4	AT4G21800	P-loop containing nucleoside triphosphate hydrolases superfamily protein
Lus10040495	Cluster4	AT4G31160	DDB1-CUL4 associated factor 1
Lus10040908	Cluster4	AT3G06350	dehydroquinate dehydratase, putative / shikimate dehydrogenase, putative
Lus10041445	Cluster4	AT5G60540	pyridoxine biosynthesis 2
Lus10041467	Cluster4	AT3G25860	2-oxoacid dehydrogenases acyltransferase family protein
Lus10042255	Cluster4	AT2G30200	catalytics;transferases;[acyl-carrier-protein] S-malonyltransferases;binding
Lus10042920	Cluster4	AT5G08170	porphyromonas-type peptidyl-arginine deiminase family protein
Lus10043155	Cluster4	AT5G55940	Uncharacterised protein family (UPF0172)
Lus10043468	Cluster4	AT5G13690	alpha-N-acetylglucosaminidase family / NAGLU family
Lus10000450	Cluster5	AT1G66520	formyltransferase, putative
Lus10000602	Cluster5	AT1G67320	DNA primase, large subunit family
Lus10001301	Cluster5	AT5G16750	Transducin family protein / WD-40 repeat family protein
Lus10001425	Cluster5	AT5G26742	DEAD box RNA helicase (RH3)
Lus10001452	Cluster5	AT4G02060	Minichromosome maintenance (MCM2/3/5) family protein
Lus10001725	Cluster5	AT3G06350	dehydroquinate dehydratase, putative / shikimate dehydrogenase, putative
Lus10001987	Cluster5	AT3G60740	ARM repeat superfamily protein
Lus10002287	Cluster5	AT5G16620	hydroxyproline-rich glycoprotein family protein
Lus10002390	Cluster5	AT1G49770	basic helix-loop-helix (bHLH) DNA-binding superfamily protein
Lus10002427	Cluster5	AT4G02060	Minichromosome maintenance (MCM2/3/5) family protein
Lus10002557	Cluster5	AT3G12080	GTP-binding family protein
Lus10003741	Cluster5	AT5G17710	Co-chaperone GrpE family protein
Lus10003873	Cluster5	AT5G42080	dynamin-like protein
Lus10004004	Cluster5	AT3G61780	embryo defective 1703
Lus10004038	Cluster5	AT5G37630	ARM repeat superfamily protein
Lus10004146	Cluster5	AT1G11680	CYTOCHROME P450 51G1
Lus10005061	Cluster5	AT1G20200	PAM domain (PCI/PINT associated module) protein
Lus10005240	Cluster5	AT5G48600	structural maintenance of chromosome 3
Lus10005755	Cluster5	AT4G33495	Ubiquitin carboxyl-terminal hydrolase family protein
Lus10006269	Cluster5	AT1G08260	DNA polymerase epsilon catalytic subunit
Lus10006797	Cluster5	AT5G09900	26S proteasome regulatory subunit, putative (RPN5)
Lus10006990	Cluster5	AT4G22970	homolog of separase
Lus10007498	Cluster5	AT5G05560	E3 ubiquitin ligase, putative
Lus10008119	Cluster5	AT1G01370	Histone superfamily protein
Lus10008873	Cluster5	AT3G52590	ubiquitin extension protein 1
Lus10009052	Cluster5	AT1G44900	minichromosome maintenance (MCM2/3/5) family protein
Lus10009139	Cluster5	AT5G16715	ATP binding;valine-tRNA ligases;aminoacyl-tRNA ligases;nucleotide binding;ATP binding;aminoacyl-tRNA ligases
Lus10009335	Cluster5	AT4G29860	Transducin/WD40 repeat-like superfamily protein
Lus10009671	Cluster5	AT3G18390	CRS1 / YhbY (CRM) domain-containing protein
Lus10009683	Cluster5	AT1G44900	minichromosome maintenance (MCM2/3/5) family protein
Lus10010356	Cluster5	AT3G04340	FtsH extracellular protease family
Lus10010711	Cluster5	AT1G59990	DEA(D/H)-box RNA helicase family protein
Lus10010770	Cluster5	AT2G24120	DNA/RNA polymerases superfamily protein
Lus10010978	Cluster5	AT1G66520	formyltransferase, putative
Lus10010991	Cluster5	AT1G08840	DNA replication helicase, putative
Lus10011867	Cluster5	AT3G07060	NHL domain-containing protein
Lus10012797	Cluster5	AT3G06350	dehydroquinate dehydratase, putative / shikimate dehydrogenase, putative
Lus10012806	Cluster5	AT2G39080	NAD(P)-binding Rossmann-fold superfamily protein
Lus10012920	Cluster5	AT5G56680	Class II aminoacyl-tRNA and biotin synthetases superfamily protein
Lus10013326	Cluster5	AT1G75660	5\'-3\' exoribonuclease 3
Lus10013581	Cluster5	AT3G54670	Structural maintenance of chromosomes (SMC) family protein
Lus10015386	Cluster5	AT1G20050	C-8,7 sterol isomerase
Lus10015552	Cluster5	AT4G04350	tRNA synthetase class I (I, L, M and V) family protein
Lus10015820	Cluster5	AT1G67630	DNA polymerase alpha 2
Lus10016149	Cluster5	AT1G08130	DNA ligase 1
Lus10016387	Cluster5	AT4G33990	Tetratricopeptide repeat (TPR)-like superfamily protein
Lus10016411	Cluster5	AT5G12840	nuclear factor Y, subunit A1
Lus10016647	Cluster5	AT5G55940	Uncharacterised protein family (UPF0172)
Lus10017479	Cluster5	AT2G21470	SUMO-activating enzyme 2
Lus10017522	Cluster5	AT1G63970	isoprenoid F
Lus10017976	Cluster5	AT4G39120	myo-inositol monophosphatase like 2
Lus10019464	Cluster5	AT5G50210	quinolinate synthase
Lus10019735	Cluster5	AT4G33990	Tetratricopeptide repeat (TPR)-like superfamily protein
Lus10020545	Cluster5	AT5G22640	MORN (Membrane Occupation and Recognition Nexus) repeat-containing protein
Lus10020813	Cluster5	AT5G37630	ARM repeat superfamily protein
Lus10020916	Cluster5	AT5G58230	Transducin/WD40 repeat-like superfamily protein
Lus10021090	Cluster5	AT3G54720	Peptidase M28 family protein
Lus10021418	Cluster5	AT1G08130	DNA ligase 1
Lus10022181	Cluster5	AT2G24120	DNA/RNA polymerases superfamily protein
Lus10022603	Cluster5	AT3G54010	FKBP-type peptidyl-prolyl cis-trans isomerase family protein
Lus10024003	Cluster5	AT4G14210	phytoene desaturase 3
Lus10024297	Cluster5	AT5G18570	GTP1/OBG family protein
Lus10024856	Cluster5	AT3G54650	RNI-like superfamily protein
Lus10025763	Cluster5	AT1G08510	fatty acyl-ACP thioesterases B
Lus10025920	Cluster5	AT5G48720	x-ray induced transcript 1
Lus10026101	Cluster5	AT4G26500	chloroplast sulfur E
Lus10026342	Cluster5	AT2G21710	Mitochondrial transcription termination factor family protein
Lus10026361	Cluster5	AT5G22110	DNA polymerase epsilon subunit B2
Lus10026627	Cluster5	AT1G13980	sec7 domain-containing protein
Lus10027440	Cluster5	AT4G33495	Ubiquitin carboxyl-terminal hydrolase family protein
Lus10028034	Cluster5	AT5G17710	Co-chaperone GrpE family protein
Lus10028211	Cluster5	AT3G48110	glycine-tRNA ligases
Lus10028308	Cluster5	AT2G18290	anaphase promoting complex 10
Lus10028505	Cluster5	AT5G16715	ATP binding;valine-tRNA ligases;aminoacyl-tRNA ligases;nucleotide binding;ATP binding;aminoacyl-tRNA ligases
Lus10028804	Cluster5	AT2G21470	SUMO-activating enzyme 2
Lus10028975	Cluster5	AT5G05560	E3 ubiquitin ligase, putative
Lus10029494	Cluster5	AT5G13690	alpha-N-acetylglucosaminidase family / NAGLU family
Lus10029934	Cluster5	AT5G27540	MIRO-related GTP-ase 1
Lus10030293	Cluster5	AT3G60740	ARM repeat superfamily protein
Lus10030681	Cluster5	AT5G48600	structural maintenance of chromosome 3
Lus10031021	Cluster5	AT5G10360	Ribosomal protein S6e
Lus10031169	Cluster5	AT1G79560	FTSH protease 12
Lus10031745	Cluster5	AT1G79560	FTSH protease 12
Lus10031896	Cluster5	AT2G30410	tubulin folding cofactor A (KIESEL)
Lus10032049	Cluster5	AT5G14170	SWIB/MDM2 domain superfamily protein
Lus10032582	Cluster5	AT1G55900	Haloacid dehalogenase-like hydrolase (HAD) superfamily protein
Lus10032594	Cluster5	AT5G55940	Uncharacterised protein family (UPF0172)
Lus10032704	Cluster5	AT5G56680	Class II aminoacyl-tRNA and biotin synthetases superfamily protein
Lus10032961	Cluster5	AT1G04635	ribonuclease P family protein / Rpp14 family protein
Lus10033331	Cluster5	AT1G14610	valyl-tRNA synthetase / valine--tRNA ligase (VALRS)
Lus10033496	Cluster5	AT5G64580	AAA-type ATPase family protein
Lus10033979	Cluster5	AT5G18700	Protein kinase family protein with ARM repeat domain
Lus10033981	Cluster5	AT3G06350	dehydroquinate dehydratase, putative / shikimate dehydrogenase, putative
Lus10034421	Cluster5	AT2G02150	Tetratricopeptide repeat (TPR)-like superfamily protein
Lus10034788	Cluster5	AT1G14610	valyl-tRNA synthetase / valine--tRNA ligase (VALRS)
Lus10035247	Cluster5	AT2G01140	Aldolase superfamily protein
Lus10035414	Cluster5	AT5G10360	Ribosomal protein S6e
Lus10035639	Cluster5	AT2G03870	Small nuclear ribonucleoprotein family protein
Lus10035900	Cluster5	AT1G08510	fatty acyl-ACP thioesterases B
Lus10036238	Cluster5	AT4G20090	Pentatricopeptide repeat (PPR) superfamily protein
Lus10036490	Cluster5	AT3G04340	FtsH extracellular protease family
Lus10036700	Cluster5	AT2G38280	AMP deaminase, putative / myoadenylate deaminase, putative
Lus10036843	Cluster5	AT2G04030	Chaperone protein htpG family protein
Lus10036982	Cluster5	AT1G67630	DNA polymerase alpha 2
Lus10037386	Cluster5	AT2G28000	chaperonin-60alpha
Lus10037870	Cluster5	AT3G20630	ubiquitin-specific protease 14
Lus10037964	Cluster5	AT3G46560	Tim10/DDP family zinc finger protein
Lus10038181	Cluster5	AT5G48720	x-ray induced transcript 1
Lus10038729	Cluster5	AT2G44190	Family of unknown function (DUF566)
Lus10038755	Cluster5	AT3G48750	cell division control 2
Lus10038858	Cluster5	AT1G63700	Protein kinase superfamily protein
Lus10039129	Cluster5	AT2G44190	Family of unknown function (DUF566)
Lus10039590	Cluster5	AT5G15920	structural maintenance of chromosomes 5
Lus10039598	Cluster5	AT5G13690	alpha-N-acetylglucosaminidase family / NAGLU family
Lus10040194	Cluster5	AT5G05680	nuclear pore complex protein-related
Lus10041746	Cluster5	AT3G50870	GATA type zinc finger transcription factor family protein
Lus10042161	Cluster5	AT3G49170	Tetratricopeptide repeat (TPR)-like superfamily protein
Lus10042527	Cluster5	AT1G08560	syntaxin of plants 111
Lus10042915	Cluster5	AT3G48110	glycine-tRNA ligases
Lus10043165	Cluster5	AT1G55900	Haloacid dehalogenase-like hydrolase (HAD) superfamily protein
Lus10043452	Cluster5	AT1G09770	cell division cycle 5
