# Supplementary material for: Spatiotemporal Transcriptomic Atlas of Developing Embryos and Vegetative Tissues in Flax
Source: Plants (Basel). 2022 Aug 4;11(15):2031. doi: 10.3390/plants11152031 (PMC9370790; doi:10.3390/plants11152031)
Supplement: Supplementary file 1 [file plants-11-02031-s001.zip › Supplemental Dataset S6.xlsx]

## Sheet: Sheet1
Supplemental Dataset S6. Identification of storage reserves-related genes in flax based on Arabidopsis database. Cluster analysis were performed for all genes and cluster numbers were indidcated in the 2nd column for four categories, including storage protein, lipid, carbohydrate and fatty acid related genes. Homologs in Arabidopsis and functional annotation for each flax gene is listed in the 3r…
Storage protein related genes						Lipid related genes						Carbohydrate related genes						Fatty acid related genes
	Cluster	Ara_hit	Description				Cluster	Ara_hit	Description				Cluster	Ara_hit	Description				Cluster	Ara_hit	Description
Lus10000311	Cluster1	AT5G46860	Syntaxin/t-SNARE family protein			Lus10000011	Cluster1	AT1G26270	Phosphatidylinositol 3- and 4-kinase family protein			Lus10000661	Cluster1	AT1G03310	debranching enzyme 1			Lus10001273	Cluster1	AT3G15850	fatty acid desaturase 5
Lus10000670	Cluster1	AT2G02040	peptide transporter 2			Lus10000272	Cluster1	AT5G64070	phosphatidylinositol 4-OH kinase beta1			Lus10000912	Cluster1	AT3G20440	Alpha amylase family protein			Lus10001657	Cluster1	AT1G19440	3-ketoacyl-CoA synthase 4
Lus10000962	Cluster1	AT5G04770	cationic amino acid transporter 6			Lus10000365	Cluster1	AT1G08510	fatty acyl-ACP thioesterases B			Lus10001200	Cluster1	AT3G46970	alpha-glucan phosphorylase 2			Lus10002191	Cluster1	AT5G04530	3-ketoacyl-CoA synthase 19
Lus10006026	Cluster1	AT5G09220	amino acid permease 2			Lus10000397	Cluster1	AT5G05960	Bifunctional inhibitor/lipid-transfer protein/seed storage 2S albumin superfamily protein			Lus10001468	Cluster1	AT4G02280	sucrose synthase 3			Lus10002533	Cluster1	AT1G19440	3-ketoacyl-CoA synthase 4
Lus10007450	Cluster1	AT4G32940	gamma vacuolar processing enzyme			Lus10000525	Cluster1	AT5G45920	SGNH hydrolase-type esterase superfamily protein			Lus10001707	Cluster1	AT2G28760	UDP-XYL synthase 6			Lus10004176	Cluster1	AT3G12120	fatty acid desaturase 2
Lus10011055	Cluster1	AT2G02040	peptide transporter 2			Lus10000833	Cluster1	AT5G64070	phosphatidylinositol 4-OH kinase beta1			Lus10001822	Cluster1	AT4G10960	UDP-D-glucose/UDP-D-galactose 4-epimerase 5			Lus10004918	Cluster1	AT2G28630	3-ketoacyl-CoA synthase 12
Lus10011816	Cluster1	AT5G44120	RmlC-like cupins superfamily protein			Lus10000852	Cluster1	AT3G11980	Jojoba acyl CoA reductase-related male sterility protein			Lus10002246	Cluster1	AT1G12780	UDP-D-glucose/UDP-D-galactose 4-epimerase 1			Lus10005434	Cluster1	AT2G28630	3-ketoacyl-CoA synthase 12
Lus10011817	Cluster1	AT5G44120	RmlC-like cupins superfamily protein			Lus10001099	Cluster1	AT4G22240	Plastid-lipid associated protein PAP / fibrillin family protein			Lus10002740	Cluster1	AT3G06580	Mevalonate/galactokinase family protein			Lus10009469	Cluster1	AT3G15850	fatty acid desaturase 5
Lus10011888	Cluster1	AT3G24650	AP2/B3-like transcriptional factor family protein			Lus10001273	Cluster1	AT3G15850	fatty acid desaturase 5			Lus10003134	Cluster1	AT5G13110	glucose-6-phosphate dehydrogenase 2			Lus10011488	Cluster1	AT3G15850	fatty acid desaturase 5
Lus10012444	Cluster1	AT1G10010	amino acid permease 8			Lus10001280	Cluster1	AT4G10020	hydroxysteroid dehydrogenase 5			Lus10003384	Cluster1	AT5G54960	pyruvate decarboxylase-2			Lus10015222	Cluster1	AT2G28630	3-ketoacyl-CoA synthase 12
Lus10017646	Cluster1	AT2G42700	NA			Lus10001449	Cluster1	AT4G01950	glycerol-3-phosphate acyltransferase 3			Lus10003665	Cluster1	AT3G01640	glucuronokinase G			Lus10019726	Cluster1	AT3G15850	fatty acid desaturase 5
Lus10020967	Cluster1	AT2G14740	vaculolar sorting receptor 3			Lus10001511	Cluster1	AT5G50600	hydroxysteroid dehydrogenase 1			Lus10003674	Cluster1	AT3G20440	Alpha amylase family protein			Lus10021049	Cluster1	AT3G12120	fatty acid desaturase 2
Lus10021179	Cluster1	AT5G44120	RmlC-like cupins superfamily protein			Lus10001657	Cluster1	AT1G19440	3-ketoacyl-CoA synthase 4			Lus10003675	Cluster1	AT3G20440	Alpha amylase family protein			Lus10021821	Cluster1	AT2G28630	3-ketoacyl-CoA synthase 12
Lus10021180	Cluster1	AT5G44120	RmlC-like cupins superfamily protein			Lus10001701	Cluster1	AT1G65520	delta(3), delta(2)-enoyl CoA isomerase 1			Lus10003875	Cluster1	AT4G10960	UDP-D-glucose/UDP-D-galactose 4-epimerase 5			Lus10021895	Cluster1	AT1G04220	3-ketoacyl-CoA synthase 2
Lus10021624	Cluster1	AT5G39510	Vesicle transport v-SNARE family protein			Lus10001819	Cluster1	AT4G10955	alpha/beta-Hydrolases superfamily protein			Lus10004396	Cluster1	AT3G23920	beta-amylase 1			Lus10027486	Cluster1	AT3G02630	Plant stearoyl-acyl-carrier-protein desaturase family protein
Lus10022125	Cluster1	AT5G11490	adaptin family protein			Lus10002019	Cluster1	AT5G16080	carboxyesterase 17			Lus10004963	Cluster1	AT3G55440	triosephosphate isomerase			Lus10028105	Cluster1	AT2G26250	3-ketoacyl-CoA synthase 10
Lus10022371	Cluster1	AT5G24350	NA			Lus10002177	Cluster1	AT1G06290	acyl-CoA oxidase 3			Lus10005019	Cluster1	AT1G50460	hexokinase-like 1			Lus10030209	Cluster1	AT1G01120	3-ketoacyl-CoA synthase 1
Lus10022737	Cluster1	AT3G52850	vacuolar sorting receptor homolog 1			Lus10002191	Cluster1	AT5G04530	3-ketoacyl-CoA synthase 19			Lus10005461	Cluster1	AT3G55440	triosephosphate isomerase			Lus10033627	Cluster1	AT5G04530	3-ketoacyl-CoA synthase 19
Lus10022927	Cluster1	AT5G44120	RmlC-like cupins superfamily protein			Lus10002421	Cluster1	AT4G01950	glycerol-3-phosphate acyltransferase 3			Lus10005900	Cluster1	AT3G46440	UDP-XYL synthase 5			Lus10034319	Cluster1	AT1G68530	3-ketoacyl-CoA synthase 6
Lus10022929	Cluster1	AT5G44120	RmlC-like cupins superfamily protein			Lus10002454	Cluster1	AT5G27600	long-chain acyl-CoA synthetase 7			Lus10006190	Cluster1	AT4G32190	Myosin heavy chain-related protein			Lus10036940	Cluster1	AT1G67730	beta-ketoacyl reductase 1
Lus10024446	Cluster1	AT4G32940	gamma vacuolar processing enzyme			Lus10002499	Cluster1	AT5G01220	sulfoquinovosyldiacylglycerol 2			Lus10006198	Cluster1	AT2G19800	myo-inositol oxygenase 2			Lus10039399	Cluster1	AT1G04220	3-ketoacyl-CoA synthase 2
Lus10024599	Cluster1	AT1G62710	beta vacuolar processing enzyme			Lus10002500	Cluster1	AT2G38110	glycerol-3-phosphate acyltransferase 6			Lus10006386	Cluster1	AT5G35790	glucose-6-phosphate dehydrogenase 1			Lus10039906	Cluster1	AT5G04530	3-ketoacyl-CoA synthase 19
Lus10024889	Cluster1	AT5G44120	RmlC-like cupins superfamily protein			Lus10002501	Cluster1	AT2G38110	glycerol-3-phosphate acyltransferase 6			Lus10006758	Cluster1	AT4G21210	PPDK regulatory protein			Lus10041042	Cluster1	AT3G15850	fatty acid desaturase 5
Lus10024891	Cluster1	AT5G44120	RmlC-like cupins superfamily protein			Lus10002533	Cluster1	AT1G19440	3-ketoacyl-CoA synthase 4			Lus10007154	Cluster1	AT5G42740	Sugar isomerase (SIS) family protein			Lus10041043	Cluster1	AT3G15850	fatty acid desaturase 5
Lus10025136	Cluster1	AT3G52850	vacuolar sorting receptor homolog 1			Lus10002545	Cluster1	AT3G45140	lipoxygenase 2			Lus10007209	Cluster1	AT1G27680	ADPGLC-PPase large subunit			Lus10000101	Cluster2	AT1G01120	3-ketoacyl-CoA synthase 1
Lus10025220	Cluster1	AT3G52850	vacuolar sorting receptor homolog 1			Lus10002547	Cluster1	AT3G45140	lipoxygenase 2			Lus10007370	Cluster1	AT5G17310	UDP-glucose pyrophosphorylase 2			Lus10002192	Cluster2	AT5G04530	3-ketoacyl-CoA synthase 19
Lus10028443	Cluster1	AT5G66160	receptor homology region transmembrane domain ring H2 motif protein 1			Lus10002583	Cluster1	AT5G43280	delta(3,5),delta(2,4)-dienoyl-CoA isomerase 1			Lus10007537	Cluster1	AT3G57520	seed imbibition 2			Lus10004180	Cluster2	AT3G12120	fatty acid desaturase 2
Lus10032236	Cluster1	AT1G62710	beta vacuolar processing enzyme			Lus10002636	Cluster1	AT1G19800	trigalactosyldiacylglycerol 1			Lus10007548	Cluster1	AT5G18070	phosphoglucosamine mutase-related			Lus10004919	Cluster2	AT2G28630	3-ketoacyl-CoA synthase 12
Lus10033605	Cluster1	AT2G42700	NA			Lus10002808	Cluster1	AT2G15230	lipase 1			Lus10007940	Cluster1	AT2G01140	Aldolase superfamily protein			Lus10005039	Cluster2	AT5G05580	fatty acid desaturase 8
Lus10034696	Cluster1	AT5G39510	Vesicle transport v-SNARE family protein			Lus10002837	Cluster1	AT4G34050	S-adenosyl-L-methionine-dependent methyltransferases superfamily protein			Lus10008056	Cluster1	AT5G11110	sucrose phosphate synthase 2F			Lus10005162	Cluster2	AT3G55360	3-oxo-5-alpha-steroid 4-dehydrogenase family protein
Lus10035683	Cluster1	AT1G31730	Adaptin family protein			Lus10003107	Cluster1	AT3G04290	Li-tolerant lipase 1			Lus10008205	Cluster1	AT4G02280	sucrose synthase 3			Lus10006180	Cluster2	AT3G15850	fatty acid desaturase 5
Lus10036371	Cluster1	AT2G46020	transcription regulatory protein SNF2, putative			Lus10003253	Cluster1	AT5G03610	GDSL-like Lipase/Acylhydrolase superfamily protein			Lus10008206	Cluster1	AT4G02280	sucrose synthase 3			Lus10006249	Cluster2	AT1G67730	beta-ketoacyl reductase 1
Lus10037271	Cluster1	AT1G31730	Adaptin family protein			Lus10003304	Cluster1	AT2G39420	alpha/beta-Hydrolases superfamily protein			Lus10008279	Cluster1	AT1G32900	UDP-Glycosyltransferase superfamily protein			Lus10006637	Cluster2	AT1G04220	3-ketoacyl-CoA synthase 2
Lus10038727	Cluster1	AT1G79610	Na+/H+ antiporter 6			Lus10003305	Cluster1	AT2G39420	alpha/beta-Hydrolases superfamily protein			Lus10009165	Cluster1	AT1G67070	Mannose-6-phosphate isomerase, type I			Lus10010108	Cluster2	AT1G01120	3-ketoacyl-CoA synthase 1
Lus10039131	Cluster1	AT1G79610	Na+/H+ antiporter 6			Lus10003460	Cluster1	AT5G07920	diacylglycerol kinase1			Lus10009540	Cluster1	AT5G17520	root cap 1 (RCP1)			Lus10012611	Cluster2	AT1G01120	3-ketoacyl-CoA synthase 1
Lus10040142	Cluster1	AT5G04770	cationic amino acid transporter 6			Lus10003520	Cluster1	AT1G31480	shoot gravitropism 2 (SGR2)			Lus10010088	Cluster1	AT1G27680	ADPGLC-PPase large subunit			Lus10016528	Cluster2	AT2G26250	3-ketoacyl-CoA synthase 10
Lus10041896	Cluster1	AT5G66160	receptor homology region transmembrane domain ring H2 motif protein 1			Lus10003669	Cluster1	AT2G23180	cytochrome P450, family 96, subfamily A, polypeptide 1			Lus10010308	Cluster1	AT5G49190	sucrose synthase 2			Lus10017089	Cluster2	AT4G27030	fatty acid desaturase A
Lus10008561	Cluster2	AT2G19560	proteasome family protein			Lus10003690	Cluster1	AT3G10840	alpha/beta-Hydrolases superfamily protein			Lus10010515	Cluster1	AT5G19220	ADP glucose pyrophosphorylase large subunit 1			Lus10019448	Cluster2	AT2G26640	3-ketoacyl-CoA synthase 11
Lus10011675	Cluster2	AT5G11490	adaptin family protein			Lus10003742	Cluster1	AT3G01570	Oleosin family protein			Lus10010808	Cluster1	AT5G42740	Sugar isomerase (SIS) family protein			Lus10021047	Cluster2	AT3G12120	fatty acid desaturase 2
Lus10014764	Cluster2	AT2G46020	transcription regulatory protein SNF2, putative			Lus10003808	Cluster1	AT2G32260	phosphorylcholine cytidylyltransferase			Lus10010897	Cluster1	AT2G47180	galactinol synthase 1			Lus10023458	Cluster2	AT5G04530	3-ketoacyl-CoA synthase 19
Lus10024548	Cluster2	AT4G24550	Clathrin adaptor complexes medium subunit family protein			Lus10003871	Cluster1	AT5G17780	alpha/beta-Hydrolases superfamily protein			Lus10011035	Cluster1	AT4G17090	chloroplast beta-amylase			Lus10024408	Cluster2	AT5G10480	Protein-tyrosine phosphatase-like, PTPLA
Lus10025361	Cluster2	AT2G14740	vaculolar sorting receptor 3			Lus10003925	Cluster1	AT3G14360	alpha/beta-Hydrolases superfamily protein			Lus10012171	Cluster1	AT2G21170	triosephosphate isomerase			Lus10027809	Cluster2	AT5G05580	fatty acid desaturase 8
Lus10030947	Cluster2	AT2G02040	peptide transporter 2			Lus10004005	Cluster1	AT2G46500	phosphoinositide 4-kinase gamma 4			Lus10012445	Cluster1	AT3G22960	Pyruvate kinase family protein			Lus10028171	Cluster2	AT4G24510	HXXXD-type acyl-transferase family protein
Lus10032680	Cluster2	AT2G19560	proteasome family protein			Lus10004008	Cluster1	AT5G53390	O-acyltransferase (WSD1-like) family protein			Lus10012770	Cluster1	AT4G15530	pyruvate orthophosphate dikinase			Lus10033625	Cluster2	AT5G04530	3-ketoacyl-CoA synthase 19
Lus10033759	Cluster2	AT1G58360	amino acid permease 1			Lus10004176	Cluster1	AT3G12120	fatty acid desaturase 2			Lus10012804	Cluster1	AT5G18670	beta-amylase 3			Lus10035831	Cluster2	AT4G30950	fatty acid desaturase 6
Lus10035004	Cluster2	AT2G19790	SNARE-like superfamily protein			Lus10004345	Cluster1	AT4G22550	Phosphatidic acid phosphatase (PAP2) family protein			Lus10012844	Cluster1	AT2G02860	sucrose transporter 2			Lus10036613	Cluster2	AT4G30950	fatty acid desaturase 6
Lus10040094	Cluster2	AT5G46860	Syntaxin/t-SNARE family protein			Lus10004375	Cluster1	AT3G60340	alpha/beta-Hydrolases superfamily protein			Lus10012946	Cluster1	AT2G19860	hexokinase 2			Lus10039401	Cluster2	AT1G04220	3-ketoacyl-CoA synthase 2
Lus10040099	Cluster2	AT2G02040	peptide transporter 2			Lus10004466	Cluster1	AT1G08980	amidase 1			Lus10013020	Cluster1	AT2G47180	galactinol synthase 1			Lus10040333	Cluster2	AT5G04530	3-ketoacyl-CoA synthase 19
Lus10000565	Cluster3	AT5G39510	Vesicle transport v-SNARE family protein			Lus10004483	Cluster1	AT5G27600	long-chain acyl-CoA synthetase 7			Lus10013044	Cluster1	AT1G10760	Pyruvate phosphate dikinase, PEP/pyruvate binding domain			Lus10040796	Cluster2	AT2G26250	3-ketoacyl-CoA synthase 10
Lus10002130	Cluster3	AT2G14740	vaculolar sorting receptor 3			Lus10004711	Cluster1	AT3G11430	glycerol-3-phosphate acyltransferase 5			Lus10013107	Cluster1	AT1G30620	NAD(P)-binding Rossmann-fold superfamily protein			Lus10040873	Cluster2	AT2G28630	3-ketoacyl-CoA synthase 12
Lus10003537	Cluster3	AT4G24550	Clathrin adaptor complexes medium subunit family protein			Lus10004722	Cluster1	AT3G11470	4\'-phosphopantetheinyl transferase superfamily			Lus10013270	Cluster1	AT1G69830	alpha-amylase-like 3			Lus10042870	Cluster2	AT4G24510	HXXXD-type acyl-transferase family protein
Lus10010341	Cluster3	AT5G44120	RmlC-like cupins superfamily protein			Lus10004745	Cluster1	AT4G16760	acyl-CoA oxidase 1			Lus10013417	Cluster1	AT4G02280	sucrose synthase 3			Lus10001279	Cluster3	AT3G15850	fatty acid desaturase 5
Lus10012366	Cluster3	AT2G14740	vaculolar sorting receptor 3			Lus10004771	Cluster1	AT3G04290	Li-tolerant lipase 1			Lus10013477	Cluster1	AT2G01140	Aldolase superfamily protein			Lus10001695	Cluster3	AT3G55360	3-oxo-5-alpha-steroid 4-dehydrogenase family protein
Lus10012924	Cluster3	AT2G19790	SNARE-like superfamily protein			Lus10004815	Cluster1	AT3G11210	SGNH hydrolase-type esterase superfamily protein			Lus10013978	Cluster1	AT5G46110	Glucose-6-phosphate/phosphate translocator-related			Lus10004175	Cluster3	AT3G12120	fatty acid desaturase 2
Lus10014176	Cluster3	AT3G52850	vacuolar sorting receptor homolog 1			Lus10004833	Cluster1	AT2G38110	glycerol-3-phosphate acyltransferase 6			Lus10014147	Cluster1	AT1G63000	nucleotide-rhamnose synthase/epimerase-reductase			Lus10006248	Cluster3	AT1G67730	beta-ketoacyl reductase 1
Lus10021868	Cluster3	AT5G44120	RmlC-like cupins superfamily protein			Lus10004915	Cluster1	AT3G22400	PLAT/LH2 domain-containing lipoxygenase family protein			Lus10014202	Cluster1	AT5G15770	glucose-6-phosphate acetyltransferase 1			Lus10011396	Cluster3	AT1G24470	beta-ketoacyl reductase 2
Lus10022820	Cluster3	AT3G24650	AP2/B3-like transcriptional factor family protein			Lus10004918	Cluster1	AT2G28630	3-ketoacyl-CoA synthase 12			Lus10014614	Cluster1	AT5G40760	glucose-6-phosphate dehydrogenase 6			Lus10012007	Cluster3	AT3G12120	fatty acid desaturase 2
Lus10023609	Cluster3	AT3G47700	RINT-1 / TIP-1 family			Lus10005095	Cluster1	AT2G03890	phosphoinositide 4-kinase gamma 7			Lus10015371	Cluster1	AT3G01180	starch synthase 2			Lus10012008	Cluster3	AT3G12120	fatty acid desaturase 2
Lus10024240	Cluster3	AT3G47700	RINT-1 / TIP-1 family			Lus10005158	Cluster1	AT1G65520	delta(3), delta(2)-enoyl CoA isomerase 1			Lus10015399	Cluster1	AT5G46110	Glucose-6-phosphate/phosphate translocator-related			Lus10016638	Cluster3	AT4G13840	HXXXD-type acyl-transferase family protein
Lus10026134	Cluster3	AT5G39510	Vesicle transport v-SNARE family protein			Lus10005159	Cluster1	AT1G65520	delta(3), delta(2)-enoyl CoA isomerase 1			Lus10015613	Cluster1	AT3G13790	Glycosyl hydrolases family 32 protein			Lus10018245	Cluster3	AT3G11170	fatty acid desaturase 7
Lus10029956	Cluster3	AT2G32900	centromere/kinetochore protein, putative (ZW10)			Lus10005173	Cluster1	AT4G33240	1-phosphatidylinositol-4-phosphate 5-kinases;zinc ion binding;1-phosphatidylinositol-3-phosphate 5-kinases			Lus10015835	Cluster1	AT1G70820	phosphoglucomutase, putative / glucose phosphomutase, putative			Lus10019446	Cluster3	AT2G26640	3-ketoacyl-CoA synthase 11
Lus10030953	Cluster3	AT5G46860	Syntaxin/t-SNARE family protein			Lus10005176	Cluster1	AT4G33240	1-phosphatidylinositol-4-phosphate 5-kinases;zinc ion binding;1-phosphatidylinositol-3-phosphate 5-kinases			Lus10016320	Cluster1	AT3G06580	Mevalonate/galactokinase family protein			Lus10021051	Cluster3	AT3G12120	fatty acid desaturase 2
Lus10033604	Cluster3	AT2G42700	NA			Lus10005205	Cluster1	AT4G36480	long-chain base1			Lus10016321	Cluster1	AT3G06580	Mevalonate/galactokinase family protein			Lus10025335	Cluster3	AT5G10480	Protein-tyrosine phosphatase-like, PTPLA
Lus10035358	Cluster3	AT2G32900	centromere/kinetochore protein, putative (ZW10)			Lus10005339	Cluster1	AT2G25170	chromatin remodeling factor CHD3 (PICKLE)			Lus10016538	Cluster1	AT3G55440	triosephosphate isomerase			Lus10026345	Cluster3	AT1G19440	3-ketoacyl-CoA synthase 4
Lus10035684	Cluster3	AT1G31730	Adaptin family protein			Lus10005390	Cluster1	AT1G51680	4-coumarate:CoA ligase 1			Lus10016615	Cluster1	AT5G55700	beta-amylase 4			Lus10029283	Cluster3	AT3G12120	fatty acid desaturase 2
Lus10037272	Cluster3	AT1G31730	Adaptin family protein			Lus10005434	Cluster1	AT2G28630	3-ketoacyl-CoA synthase 12			Lus10016640	Cluster1	AT3G23820	UDP-D-glucuronate 4-epimerase 6			Lus10029284	Cluster3	AT3G12120	fatty acid desaturase 2
						Lus10005648	Cluster1	AT1G76150	enoyl-CoA hydratase 2			Lus10016657	Cluster1	AT1G04920	sucrose phosphate synthase 3F			Lus10033626	Cluster3	AT5G04530	3-ketoacyl-CoA synthase 19
						Lus10005860	Cluster1	AT1G07230	non-specific phospholipase C1			Lus10017072	Cluster1	AT3G06580	Mevalonate/galactokinase family protein			Lus10036184	Cluster3	AT2G29980	fatty acid desaturase 3
						Lus10006046	Cluster1	AT1G71960	ATP-binding casette family G25			Lus10017516	Cluster1	AT5G20250	Raffinose synthase family protein			Lus10037808	Cluster3	AT4G27030	fatty acid desaturase A
						Lus10006058	Cluster1	AT1G14290	sphingoid base hydroxylase 2			Lus10017603	Cluster1	AT3G02570	Mannose-6-phosphate isomerase, type I			Lus10038321	Cluster3	AT3G11170	fatty acid desaturase 7
						Lus10006170	Cluster1	AT4G10050	esterase/lipase/thioesterase family protein			Lus10017610	Cluster1	AT5G16150	plastidic GLC translocator			Lus10039241	Cluster3	AT3G02630	Plant stearoyl-acyl-carrier-protein desaturase family protein
						Lus10006178	Cluster1	AT4G10020	hydroxysteroid dehydrogenase 5			Lus10017642	Cluster1	AT1G30540	Actin-like ATPase superfamily protein			Lus10040660	Cluster3	AT3G11170	fatty acid desaturase 7
						Lus10006325	Cluster1	AT1G12640	MBOAT (membrane bound O-acyl transferase) family protein			Lus10017820	Cluster1	AT2G45880	beta-amylase 7			Lus10041177	Cluster3	AT1G04220	3-ketoacyl-CoA synthase 2
						Lus10006497	Cluster1	AT2G22170	Lipase/lipooxygenase, PLAT/LH2 family protein			Lus10018885	Cluster1	AT1G43670	Inositol monophosphatase family protein			Lus10042318	Cluster3	AT1G19440	3-ketoacyl-CoA synthase 4
						Lus10006501	Cluster1	AT3G06860	multifunctional protein 2			Lus10019038	Cluster1	AT1G50460	hexokinase-like 1			Lus10043300	Cluster3	AT2G26640	3-ketoacyl-CoA synthase 11
						Lus10006502	Cluster1	AT3G06860	multifunctional protein 2			Lus10019242	Cluster1	AT4G37870	phosphoenolpyruvate carboxykinase 1
						Lus10006819	Cluster1	AT2G42010	phospholipase D beta 1			Lus10020178	Cluster1	AT4G16130	arabinose kinase
						Lus10006934	Cluster1	AT1G36160	acetyl-CoA carboxylase 1			Lus10020364	Cluster1	AT5G17520	root cap 1 (RCP1)
						Lus10007039	Cluster1	AT3G55290	NAD(P)-binding Rossmann-fold superfamily protein			Lus10020776	Cluster1	AT1G78570	rhamnose biosynthesis 1
						Lus10007582	Cluster1	AT4G35110	Arabidopsis phospholipase-like protein (PEARLI 4) family			Lus10020788	Cluster1	AT5G17310	UDP-glucose pyrophosphorylase 2
						Lus10007661	Cluster1	AT1G61850	phospholipases;galactolipases			Lus10022282	Cluster1	AT3G01640	glucuronokinase G
						Lus10007662	Cluster1	AT4G04870	cardiolipin synthase			Lus10022552	Cluster1	AT3G23820	UDP-D-glucuronate 4-epimerase 6
						Lus10007807	Cluster1	AT4G16700	phosphatidylserine decarboxylase 1			Lus10023262	Cluster1	AT1G30540	Actin-like ATPase superfamily protein
						Lus10007815	Cluster1	AT4G16760	acyl-CoA oxidase 1			Lus10023553	Cluster1	AT4G39210	Glucose-1-phosphate adenylyltransferase family protein
						Lus10007917	Cluster1	AT2G46090	Diacylglycerol kinase family protein			Lus10023698	Cluster1	AT3G23920	beta-amylase 1
						Lus10008113	Cluster1	AT1G17420	lipoxygenase 3			Lus10023699	Cluster1	AT3G23920	beta-amylase 1
						Lus10008117	Cluster1	AT1G54100	aldehyde dehydrogenase 7B4			Lus10024607	Cluster1	AT4G22590	Haloacid dehalogenase-like hydrolase (HAD) superfamily protein
						Lus10008401	Cluster1	AT3G43720	Bifunctional inhibitor/lipid-transfer protein/seed storage 2S albumin superfamily protein			Lus10025654	Cluster1	AT5G54960	pyruvate decarboxylase-2
						Lus10008403	Cluster1	AT4G10950	SGNH hydrolase-type esterase superfamily protein			Lus10026199	Cluster1	AT1G17160	pfkB-like carbohydrate kinase family protein
						Lus10008404	Cluster1	AT4G10950	SGNH hydrolase-type esterase superfamily protein			Lus10026380	Cluster1	AT1G07110	fructose-2,6-bisphosphatase
						Lus10008500	Cluster1	AT5G19410	ABC-2 type transporter family protein			Lus10026983	Cluster1	AT4G16130	arabinose kinase
						Lus10008521	Cluster1	AT3G11470	4\'-phosphopantetheinyl transferase superfamily			Lus10027195	Cluster1	AT1G02000	UDP-D-glucuronate 4-epimerase 2
						Lus10008635	Cluster1	AT5G03810	GDSL-like Lipase/Acylhydrolase family protein			Lus10027401	Cluster1	AT5G51830	pfkB-like carbohydrate kinase family protein
						Lus10008776	Cluster1	AT3G27870	ATPase E1-E2 type family protein / haloacid dehalogenase-like hydrolase family protein			Lus10027410	Cluster1	AT5G51970	GroES-like zinc-binding alcohol dehydrogenase family protein
						Lus10008777	Cluster1	AT3G27870	ATPase E1-E2 type family protein / haloacid dehalogenase-like hydrolase family protein			Lus10027679	Cluster1	AT5G40390	Raffinose synthase family protein
						Lus10008784	Cluster1	AT3G27950	GDSL-like Lipase/Acylhydrolase superfamily protein			Lus10027999	Cluster1	AT1G03310	debranching enzyme 1
						Lus10009041	Cluster1	AT1G73480	alpha/beta-Hydrolases superfamily protein			Lus10028133	Cluster1	AT4G18240	starch synthase 4
						Lus10009064	Cluster1	AT3G09560	Lipin family protein			Lus10028227	Cluster1	AT4G37870	phosphoenolpyruvate carboxykinase 1
						Lus10009080	Cluster1	AT3G51830	SAC domain-containing protein 8			Lus10028480	Cluster1	AT1G67070	Mannose-6-phosphate isomerase, type I
						Lus10009308	Cluster1	AT2G45600	alpha/beta-Hydrolases superfamily protein			Lus10028580	Cluster1	AT1G43670	Inositol monophosphatase family protein
						Lus10009312	Cluster1	AT2G45670	calcineurin B subunit-related			Lus10029052	Cluster1	AT3G10940	dual specificity protein phosphatase (DsPTP1) family protein
						Lus10009467	Cluster1	AT4G10020	hydroxysteroid dehydrogenase 5			Lus10029118	Cluster1	AT1G10760	Pyruvate phosphate dikinase, PEP/pyruvate binding domain
						Lus10009469	Cluster1	AT3G15850	fatty acid desaturase 5			Lus10029572	Cluster1	AT1G12780	UDP-D-glucose/UDP-D-galactose 4-epimerase 1
						Lus10009473	Cluster1	AT1G76690	12-oxophytodienoate reductase 2			Lus10029643	Cluster1	AT3G29320	Glycosyl transferase, family 35
						Lus10009679	Cluster1	AT1G73480	alpha/beta-Hydrolases superfamily protein			Lus10029644	Cluster1	AT3G29320	Glycosyl transferase, family 35
						Lus10009811	Cluster1	AT3G61680	alpha/beta-Hydrolases superfamily protein			Lus10029759	Cluster1	AT1G77120	alcohol dehydrogenase 1
						Lus10009820	Cluster1	AT4G00550	digalactosyl diacylglycerol deficient 2			Lus10030283	Cluster1	AT2G45290	Transketolase
						Lus10009894	Cluster1	AT2G40116	Phosphoinositide-specific phospholipase C family protein			Lus10030492	Cluster1	AT2G02860	sucrose transporter 2
						Lus10009911	Cluster1	AT5G59320	lipid transfer protein 3			Lus10030793	Cluster1	AT1G69830	alpha-amylase-like 3
						Lus10009975	Cluster1	AT1G48300	NA			Lus10031146	Cluster1	AT5G51460	Haloacid dehalogenase-like hydrolase (HAD) superfamily protein
						Lus10010031	Cluster1	AT1G02660	alpha/beta-Hydrolases superfamily protein			Lus10031431	Cluster1	AT1G56560	Plant neutral invertase family protein
						Lus10010161	Cluster1	AT5G23450	long-chain base (LCB) kinase 1			Lus10031434	Cluster1	AT2G47180	galactinol synthase 1
						Lus10010374	Cluster1	AT3G27670	ARM repeat superfamily protein			Lus10031659	Cluster1	AT5G51970	GroES-like zinc-binding alcohol dehydrogenase family protein
						Lus10010376	Cluster1	AT3G27670	ARM repeat superfamily protein			Lus10031723	Cluster1	AT5G51460	Haloacid dehalogenase-like hydrolase (HAD) superfamily protein
						Lus10010471	Cluster1	AT2G32260	phosphorylcholine cytidylyltransferase			Lus10032052	Cluster1	AT1G63290	Aldolase-type TIM barrel family protein
						Lus10010530	Cluster1	AT5G27600	long-chain acyl-CoA synthetase 7			Lus10032079	Cluster1	AT5G40760	glucose-6-phosphate dehydrogenase 6
						Lus10010761	Cluster1	AT5G57190	phosphatidylserine decarboxylase 2			Lus10032244	Cluster1	AT4G22590	Haloacid dehalogenase-like hydrolase (HAD) superfamily protein
						Lus10010934	Cluster1	AT1G06520	glycerol-3-phosphate acyltransferase 1			Lus10032391	Cluster1	AT1G02000	UDP-D-glucuronate 4-epimerase 2
						Lus10011102	Cluster1	AT4G29010	Enoyl-CoA hydratase/isomerase family			Lus10032613	Cluster1	AT5G13420	Aldolase-type TIM barrel family protein
						Lus10011246	Cluster1	AT4G21540	sphingosine kinase 1			Lus10032829	Cluster1	AT4G24450	phosphoglucan, water dikinase
						Lus10011336	Cluster1	AT5G43280	delta(3,5),delta(2,4)-dienoyl-CoA isomerase 1			Lus10032956	Cluster1	AT4G26530	Aldolase superfamily protein
						Lus10011345	Cluster1	AT1G27980	dihydrosphingosine phosphate lyase			Lus10033014	Cluster1	AT3G01180	starch synthase 2
						Lus10011358	Cluster1	AT1G27950	glycosylphosphatidylinositol-anchored lipid protein transfer 1			Lus10033563	Cluster1	AT1G67070	Mannose-6-phosphate isomerase, type I
						Lus10011473	Cluster1	AT1G02205	Fatty acid hydroxylase superfamily			Lus10033568	Cluster1	AT5G16150	plastidic GLC translocator
						Lus10011488	Cluster1	AT3G15850	fatty acid desaturase 5			Lus10033600	Cluster1	AT1G30540	Actin-like ATPase superfamily protein
						Lus10011748	Cluster1	AT2G33150	peroxisomal 3-ketoacyl-CoA thiolase 3			Lus10033757	Cluster1	AT3G22960	Pyruvate kinase family protein
						Lus10011775	Cluster1	AT4G26740	seed gene 1			Lus10033976	Cluster1	AT5G18670	beta-amylase 3
						Lus10011888	Cluster1	AT3G24650	AP2/B3-like transcriptional factor family protein			Lus10034005	Cluster1	AT4G15530	pyruvate orthophosphate dikinase
						Lus10012284	Cluster1	AT5G06530	ABC-2 type transporter family protein			Lus10034053	Cluster1	AT5G19220	ADP glucose pyrophosphorylase large subunit 1
						Lus10012307	Cluster1	AT2G04350	AMP-dependent synthetase and ligase family protein			Lus10034214	Cluster1	AT3G10940	dual specificity protein phosphatase (DsPTP1) family protein
						Lus10012560	Cluster1	AT5G41120	Esterase/lipase/thioesterase family protein			Lus10034525	Cluster1	AT4G34860	Plant neutral invertase family protein
						Lus10012570	Cluster1	AT3G45140	lipoxygenase 2			Lus10034575	Cluster1	AT1G42430	NA
						Lus10012832	Cluster1	AT1G14290	sphingoid base hydroxylase 2			Lus10034980	Cluster1	AT2G19860	hexokinase 2
						Lus10013030	Cluster1	AT3G18280	Bifunctional inhibitor/lipid-transfer protein/seed storage 2S albumin superfamily protein			Lus10035219	Cluster1	AT3G01850	Aldolase-type TIM barrel family protein
						Lus10013063	Cluster1	AT1G13580	LAG1 longevity assurance homolog 3			Lus10035679	Cluster1	AT5G45300	beta-amylase 2
						Lus10013074	Cluster1	AT3G27670	ARM repeat superfamily protein			Lus10036970	Cluster1	AT3G08900	reversibly glycosylated polypeptide 3
						Lus10013076	Cluster1	AT3G27670	ARM repeat superfamily protein			Lus10037085	Cluster1	AT5G46110	Glucose-6-phosphate/phosphate translocator-related
						Lus10013151	Cluster1	AT1G17420	lipoxygenase 3			Lus10037211	Cluster1	AT1G69830	alpha-amylase-like 3
						Lus10013155	Cluster1	AT1G54100	aldehyde dehydrogenase 7B4			Lus10037220	Cluster1	AT1G27070	5\'-AMP-activated protein kinase-related
						Lus10013184	Cluster1	AT3G14205	Phosphoinositide phosphatase family protein			Lus10037434	Cluster1	AT5G26570	catalytics;carbohydrate kinases;phosphoglucan, water dikinases
						Lus10013286	Cluster1	AT1G59820	aminophospholipid ATPase 3			Lus10037789	Cluster1	AT3G06580	Mevalonate/galactokinase family protein
						Lus10013317	Cluster1	AT4G36480	long-chain base1			Lus10037846	Cluster1	AT4G00490	beta-amylase 2
						Lus10013513	Cluster1	AT4G33030	sulfoquinovosyldiacylglycerol 1			Lus10038119	Cluster1	AT5G20280	sucrose phosphate synthase 1F
						Lus10013796	Cluster1	AT3G51520	diacylglycerol acyltransferase family			Lus10038542	Cluster1	AT1G30540	Actin-like ATPase superfamily protein
						Lus10013935	Cluster1	AT4G18550	alpha/beta-Hydrolases superfamily protein			Lus10038911	Cluster1	AT1G02000	UDP-D-glucuronate 4-epimerase 2
						Lus10013936	Cluster1	AT4G18550	alpha/beta-Hydrolases superfamily protein			Lus10039945	Cluster1	AT5G40390	Raffinose synthase family protein
						Lus10013941	Cluster1	AT5G45920	SGNH hydrolase-type esterase superfamily protein			Lus10039946	Cluster1	AT5G40390	Raffinose synthase family protein
						Lus10014053	Cluster1	AT3G19240	Vacuolar import/degradation, Vid27-related protein			Lus10040134	Cluster1	AT4G17090	chloroplast beta-amylase
						Lus10014072	Cluster1	AT1G49740	PLC-like phosphodiesterases superfamily protein			Lus10040437	Cluster1	AT4G39210	Glucose-1-phosphate adenylyltransferase family protein
						Lus10014075	Cluster1	AT5G53390	O-acyltransferase (WSD1-like) family protein			Lus10040847	Cluster1	AT3G46440	UDP-XYL synthase 5
						Lus10014117	Cluster1	AT1G68000	phosphatidylinositol synthase 1			Lus10041037	Cluster1	AT4G32190	Myosin heavy chain-related protein
						Lus10014443	Cluster1	AT5G60620	glycerol-3-phosphate acyltransferase 9			Lus10041275	Cluster1	AT5G26570	catalytics;carbohydrate kinases;phosphoglucan, water dikinases
						Lus10014559	Cluster1	AT3G01570	Oleosin family protein			Lus10041370	Cluster1	AT5G40390	Raffinose synthase family protein
						Lus10014588	Cluster1	AT1G70670	Caleosin-related family protein			Lus10042278	Cluster1	AT1G07110	fructose-2,6-bisphosphatase
						Lus10014592	Cluster1	AT5G14450	GDSL-like Lipase/Acylhydrolase superfamily protein			Lus10042390	Cluster1	AT4G34860	Plant neutral invertase family protein
						Lus10014622	Cluster1	AT2G04540	Beta-ketoacyl synthase			Lus10042655	Cluster1	AT4G25000	alpha-amylase-like
						Lus10014741	Cluster1	AT5G63450	cytochrome P450, family 94, subfamily B, polypeptide 1			Lus10042688	Cluster1	AT3G29320	Glycosyl transferase, family 35
						Lus10014742	Cluster1	AT5G63450	cytochrome P450, family 94, subfamily B, polypeptide 1			Lus10042787	Cluster1	AT1G77120	alcohol dehydrogenase 1
						Lus10014790	Cluster1	AT4G22240	Plastid-lipid associated protein PAP / fibrillin family protein			Lus10042837	Cluster1	AT4G18240	starch synthase 4
						Lus10014827	Cluster1	AT1G22620	Phosphoinositide phosphatase family protein			Lus10042933	Cluster1	AT4G37870	phosphoenolpyruvate carboxykinase 1
						Lus10015222	Cluster1	AT2G28630	3-ketoacyl-CoA synthase 12			Lus10042934	Cluster1	AT4G37870	phosphoenolpyruvate carboxykinase 1
						Lus10015278	Cluster1	AT5G59310	lipid transfer protein 4			Lus10043136	Cluster1	AT5G13420	Aldolase-type TIM barrel family protein
						Lus10015279	Cluster1	AT5G59320	lipid transfer protein 3			Lus10000646	Cluster2	AT3G08900	reversibly glycosylated polypeptide 3
						Lus10015476	Cluster1	AT1G28600	GDSL-like Lipase/Acylhydrolase superfamily protein			Lus10000687	Cluster2	AT5G65140	Haloacid dehalogenase-like hydrolase (HAD) superfamily protein
						Lus10015477	Cluster1	AT1G28600	GDSL-like Lipase/Acylhydrolase superfamily protein			Lus10000767	Cluster2	AT4G24620	phosphoglucose isomerase 1
						Lus10015499	Cluster1	AT5G57800	Fatty acid hydroxylase superfamily			Lus10000789	Cluster2	AT2G45290	Transketolase
						Lus10015666	Cluster1	AT1G17420	lipoxygenase 3			Lus10000872	Cluster2	AT1G16300	glyceraldehyde-3-phosphate dehydrogenase of plastid 2
						Lus10015680	Cluster1	AT3G14075	Mono-/di-acylglycerol lipase, N-terminal;Lipase, class 3			Lus10000971	Cluster2	AT5G52560	UDP-sugar pyrophosphorylase
						Lus10015742	Cluster1	AT5G07920	diacylglycerol kinase1			Lus10001087	Cluster2	AT4G17090	chloroplast beta-amylase
						Lus10015974	Cluster1	AT3G11980	Jojoba acyl CoA reductase-related male sterility protein			Lus10001529	Cluster2	AT3G13790	Glycosyl hydrolases family 32 protein
						Lus10016083	Cluster1	AT2G04350	AMP-dependent synthetase and ligase family protein			Lus10002217	Cluster2	AT5G54960	pyruvate decarboxylase-2
						Lus10016085	Cluster1	AT2G04350	AMP-dependent synthetase and ligase family protein			Lus10002648	Cluster2	AT2G22480	phosphofructokinase 5
						Lus10016115	Cluster1	AT5G60740	ABC transporter family protein			Lus10003018	Cluster2	AT2G38740	Haloacid dehalogenase-like hydrolase (HAD) superfamily protein
						Lus10016208	Cluster1	AT3G11980	Jojoba acyl CoA reductase-related male sterility protein			Lus10004340	Cluster2	AT1G12240	Glycosyl hydrolases family 32 protein
						Lus10016323	Cluster1	AT5G48490	Bifunctional inhibitor/lipid-transfer protein/seed storage 2S albumin superfamily protein			Lus10004398	Cluster2	AT3G23920	beta-amylase 1
						Lus10016359	Cluster1	AT5G20410	monogalactosyldiacylglycerol synthase 2			Lus10004640	Cluster2	AT3G08900	reversibly glycosylated polypeptide 3
						Lus10016582	Cluster1	AT5G55410	Bifunctional inhibitor/lipid-transfer protein/seed storage 2S albumin superfamily protein			Lus10004750	Cluster2	AT2G45290	Transketolase
						Lus10016628	Cluster1	AT1G55840	Sec14p-like phosphatidylinositol transfer family protein			Lus10005048	Cluster2	AT5G54960	pyruvate decarboxylase-2
						Lus10016649	Cluster1	AT3G13220	ABC-2 type transporter family protein			Lus10005412	Cluster2	AT1G78580	trehalose-6-phosphate synthase
						Lus10016697	Cluster1	AT3G51460	Phosphoinositide phosphatase family protein			Lus10005982	Cluster2	AT1G01220	L-fucokinase/GDP-L-fucose pyrophosphorylase
						Lus10016702	Cluster1	AT1G71010	FORMS APLOID AND BINUCLEATE CELLS 1C			Lus10006078	Cluster2	AT4G09510	cytosolic invertase 2
						Lus10016717	Cluster1	AT5G23670	long chain base2			Lus10006510	Cluster2	AT3G62830	NAD(P)-binding Rossmann-fold superfamily protein
						Lus10016748	Cluster1	AT5G50770	hydroxysteroid dehydrogenase 6			Lus10006719	Cluster2	AT1G63000	nucleotide-rhamnose synthase/epimerase-reductase
						Lus10016830	Cluster1	AT3G16785	phospholipase D P1			Lus10007839	Cluster2	AT3G60750	Transketolase
						Lus10016834	Cluster1	AT4G16070	Mono-/di-acylglycerol lipase, N-terminal;Lipase, class 3			Lus10008217	Cluster2	AT2G47650	UDP-xylose synthase 4
						Lus10017129	Cluster1	AT3G12800	short-chain dehydrogenase-reductase B			Lus10009181	Cluster2	AT3G04790	Ribose 5-phosphate isomerase, type A protein
						Lus10017142	Cluster1	AT4G19860	alpha/beta-Hydrolases superfamily protein			Lus10009441	Cluster2	AT4G09510	cytosolic invertase 2
						Lus10017154	Cluster1	AT2G19450	membrane bound O-acyl transferase (MBOAT) family protein			Lus10009526	Cluster2	AT2G31390	pfkB-like carbohydrate kinase family protein
						Lus10017165	Cluster1	AT5G13640	phospholipid:diacylglycerol acyltransferase			Lus10009555	Cluster2	AT5G16510	Alpha-1,4-glucan-protein synthase family protein
						Lus10017366	Cluster1	AT5G23450	long-chain base (LCB) kinase 1			Lus10009602	Cluster2	AT1G16300	glyceraldehyde-3-phosphate dehydrogenase of plastid 2
						Lus10017460	Cluster1	AT4G25140	oleosin 1			Lus10010506	Cluster2	AT1G77120	alcohol dehydrogenase 1
						Lus10017571	Cluster1	AT3G25780	allene oxide cyclase 3			Lus10010900	Cluster2	AT1G56560	Plant neutral invertase family protein
						Lus10017616	Cluster1	AT3G18280	Bifunctional inhibitor/lipid-transfer protein/seed storage 2S albumin superfamily protein			Lus10011582	Cluster2	AT4G37870	phosphoenolpyruvate carboxykinase 1
						Lus10017683	Cluster1	AT5G19410	ABC-2 type transporter family protein			Lus10012191	Cluster2	AT5G18070	phosphoglucosamine mutase-related
						Lus10017721	Cluster1	AT3G49210	O-acyltransferase (WSD1-like) family protein			Lus10012738	Cluster2	AT2G22480	phosphofructokinase 5
						Lus10017749	Cluster1	AT2G44290	Bifunctional inhibitor/lipid-transfer protein/seed storage 2S albumin superfamily protein			Lus10012923	Cluster2	AT4G26260	myo-inositol oxygenase 4
						Lus10017975	Cluster1	AT2G42690	alpha/beta-Hydrolases superfamily protein			Lus10013279	Cluster2	AT1G27070	5\'-AMP-activated protein kinase-related
						Lus10017992	Cluster1	AT3G18570	Oleosin family protein			Lus10013611	Cluster2	AT3G59480	pfkB-like carbohydrate kinase family protein
						Lus10018010	Cluster1	AT3G18000	S-adenosyl-L-methionine-dependent methyltransferases superfamily protein			Lus10014217	Cluster2	AT2G36190	cell wall invertase 4
						Lus10018310	Cluster1	AT4G19860	alpha/beta-Hydrolases superfamily protein			Lus10014219	Cluster2	AT2G36190	cell wall invertase 4
						Lus10018323	Cluster1	AT3G12800	short-chain dehydrogenase-reductase B			Lus10014373	Cluster2	AT2G36460	Aldolase superfamily protein
						Lus10018349	Cluster1	AT1G61850	phospholipases;galactolipases			Lus10014382	Cluster2	AT2G36390	starch branching enzyme 2.1
						Lus10018439	Cluster1	AT4G21540	sphingosine kinase 1			Lus10014608	Cluster2	AT3G55590	Glucose-1-phosphate adenylyltransferase family protein
						Lus10018485	Cluster1	AT4G04930	fatty acid desaturase family protein			Lus10014824	Cluster2	AT4G09510	cytosolic invertase 2
						Lus10018575	Cluster1	AT3G15730	phospholipase D alpha 1			Lus10015243	Cluster2	AT1G78580	trehalose-6-phosphate synthase
						Lus10018620	Cluster1	AT5G44240	aminophospholipid ATPase 2			Lus10015291	Cluster2	AT4G33070	Thiamine pyrophosphate dependent pyruvate decarboxylase family protein
						Lus10018791	Cluster1	AT5G42650	allene oxide synthase			Lus10015959	Cluster2	AT4G24620	phosphoglucose isomerase 1
						Lus10018803	Cluster1	AT1G75020	lysophosphatidyl acyltransferase 4			Lus10016938	Cluster2	AT4G09510	cytosolic invertase 2
						Lus10019197	Cluster1	AT2G03890	phosphoinositide 4-kinase gamma 7			Lus10017095	Cluster2	AT3G06500	Plant neutral invertase family protein
						Lus10019238	Cluster1	AT2G37360	ABC-2 type transporter family protein			Lus10017149	Cluster2	AT2G39930	isoamylase 1
						Lus10019519	Cluster1	AT3G44830	Lecithin:cholesterol acyltransferase family protein			Lus10018058	Cluster2	AT2G21250	NAD(P)-linked oxidoreductase superfamily protein
						Lus10019604	Cluster1	AT4G31020	alpha/beta-Hydrolases superfamily protein			Lus10018181	Cluster2	AT4G33070	Thiamine pyrophosphate dependent pyruvate decarboxylase family protein
						Lus10019726	Cluster1	AT3G15850	fatty acid desaturase 5			Lus10018491	Cluster2	AT4G15210	beta-amylase 5
						Lus10019761	Cluster1	AT3G07690	6-phosphogluconate dehydrogenase family protein			Lus10018842	Cluster2	AT2G45880	beta-amylase 7
						Lus10019791	Cluster1	AT1G68000	phosphatidylinositol synthase 1			Lus10019010	Cluster2	AT1G78090	trehalose-6-phosphate phosphatase
						Lus10019840	Cluster1	AT3G49200	O-acyltransferase (WSD1-like) family protein			Lus10020198	Cluster2	AT3G24090	glutamine-fructose-6-phosphate transaminase (isomerizing)s;sugar binding;transaminases
						Lus10019843	Cluster1	AT1G49740	PLC-like phosphodiesterases superfamily protein			Lus10020346	Cluster2	AT3G59480	pfkB-like carbohydrate kinase family protein
						Lus10019860	Cluster1	AT3G19240	Vacuolar import/degradation, Vid27-related protein			Lus10020379	Cluster2	AT5G16510	Alpha-1,4-glucan-protein synthase family protein
						Lus10019880	Cluster1	AT1G47480	alpha/beta-Hydrolases superfamily protein			Lus10021339	Cluster2	AT2G36190	cell wall invertase 4
						Lus10019971	Cluster1	AT5G57800	Fatty acid hydroxylase superfamily			Lus10021586	Cluster2	AT2G39930	isoamylase 1
						Lus10020161	Cluster1	AT3G45770	Polyketide synthase, enoylreductase family protein			Lus10021819	Cluster2	AT1G42430	NA
						Lus10020258	Cluster1	AT1G19800	trigalactosyldiacylglycerol 1			Lus10022240	Cluster2	AT5G40390	Raffinose synthase family protein
						Lus10020469	Cluster1	AT5G64440	fatty acid amide hydrolase			Lus10023003	Cluster2	AT5G03420	5\'-AMP-activated protein kinase-related
						Lus10020650	Cluster1	AT3G05510	Phospholipid/glycerol acyltransferase family protein			Lus10023034	Cluster2	AT4G24040	trehalase 1
						Lus10020672	Cluster1	AT3G05630	phospholipase D P2			Lus10023035	Cluster2	AT4G24040	trehalase 1
						Lus10021049	Cluster1	AT3G12120	fatty acid desaturase 2			Lus10023074	Cluster2	AT4G10960	UDP-D-glucose/UDP-D-galactose 4-epimerase 5
						Lus10021207	Cluster1	AT4G14430	indole-3-butyric acid response 10			Lus10023077	Cluster2	AT1G02000	UDP-D-glucuronate 4-epimerase 2
						Lus10021440	Cluster1	AT2G28070	ABC-2 type transporter family protein			Lus10023319	Cluster2	AT4G18240	starch synthase 4
						Lus10021564	Cluster1	AT5G13640	phospholipid:diacylglycerol acyltransferase			Lus10023870	Cluster2	AT2G36460	Aldolase superfamily protein
						Lus10021582	Cluster1	AT2G19450	membrane bound O-acyl transferase (MBOAT) family protein			Lus10024605	Cluster2	AT1G12240	Glycosyl hydrolases family 32 protein
						Lus10021671	Cluster1	AT2G30490	cinnamate-4-hydroxylase			Lus10026557	Cluster2	AT3G62830	NAD(P)-binding Rossmann-fold superfamily protein
						Lus10021743	Cluster1	AT3G48700	carboxyesterase 13			Lus10026676	Cluster2	AT3G08900	reversibly glycosylated polypeptide 3
						Lus10021745	Cluster1	AT1G47480	alpha/beta-Hydrolases superfamily protein			Lus10026777	Cluster2	AT1G71100	Ribose 5-phosphate isomerase, type A protein
						Lus10021821	Cluster1	AT2G28630	3-ketoacyl-CoA synthase 12			Lus10026865	Cluster2	AT3G59480	pfkB-like carbohydrate kinase family protein
						Lus10021895	Cluster1	AT1G04220	3-ketoacyl-CoA synthase 2			Lus10026998	Cluster2	AT3G24090	glutamine-fructose-6-phosphate transaminase (isomerizing)s;sugar binding;transaminases
						Lus10022141	Cluster1	AT4G25140	oleosin 1			Lus10027208	Cluster2	AT5G51460	Haloacid dehalogenase-like hydrolase (HAD) superfamily protein
						Lus10022199	Cluster1	AT4G14430	indole-3-butyric acid response 10			Lus10027343	Cluster2	AT3G02870	Inositol monophosphatase family protein
						Lus10022233	Cluster1	AT3G27950	GDSL-like Lipase/Acylhydrolase superfamily protein			Lus10027717	Cluster2	AT3G52930	Aldolase superfamily protein
						Lus10022238	Cluster1	AT3G27870	ATPase E1-E2 type family protein / haloacid dehalogenase-like hydrolase family protein			Lus10027820	Cluster2	AT5G54960	pyruvate decarboxylase-2
						Lus10022279	Cluster1	AT2G23180	cytochrome P450, family 96, subfamily A, polypeptide 1			Lus10028373	Cluster2	AT5G66280	GDP-D-mannose 4,6-dehydratase 1
						Lus10022349	Cluster1	AT5G14180	Myzus persicae-induced lipase 1			Lus10028922	Cluster2	AT1G12240	Glycosyl hydrolases family 32 protein
						Lus10022411	Cluster1	AT5G24240	Phosphatidylinositol 3- and 4-kinase ;Ubiquitin family protein			Lus10029757	Cluster2	AT1G77120	alcohol dehydrogenase 1
						Lus10022441	Cluster1	AT5G50770	hydroxysteroid dehydrogenase 6			Lus10030278	Cluster2	AT1G62660	Glycosyl hydrolases family 32 protein
						Lus10022442	Cluster1	AT3G47350	hydroxysteroid dehydrogenase 2			Lus10030392	Cluster2	AT4G00490	beta-amylase 2
						Lus10022564	Cluster1	AT3G13220	ABC-2 type transporter family protein			Lus10030802	Cluster2	AT1G27070	5\'-AMP-activated protein kinase-related
						Lus10022772	Cluster1	AT3G25110	fatA acyl-ACP thioesterase			Lus10030930	Cluster2	AT2G38740	Haloacid dehalogenase-like hydrolase (HAD) superfamily protein
						Lus10022812	Cluster1	AT2G33150	peroxisomal 3-ketoacyl-CoA thiolase 3			Lus10031127	Cluster2	AT4G00110	UDP-D-glucuronate 4-epimerase 3
						Lus10022942	Cluster1	AT2G38670	phosphorylethanolamine cytidylyltransferase 1			Lus10031144	Cluster2	AT1G12240	Glycosyl hydrolases family 32 protein
						Lus10023072	Cluster1	AT4G10955	alpha/beta-Hydrolases superfamily protein			Lus10031365	Cluster2	AT3G03250	UDP-GLUCOSE PYROPHOSPHORYLASE 1
						Lus10023087	Cluster1	AT4G33355	Bifunctional inhibitor/lipid-transfer protein/seed storage 2S albumin superfamily protein			Lus10031660	Cluster2	AT5G51970	GroES-like zinc-binding alcohol dehydrogenase family protein
						Lus10023154	Cluster1	AT1G17840	white-brown complex homolog protein 11			Lus10031668	Cluster2	AT5G51830	pfkB-like carbohydrate kinase family protein
						Lus10023171	Cluster1	AT5G14180	Myzus persicae-induced lipase 1			Lus10031869	Cluster2	AT1G07110	fructose-2,6-bisphosphatase
						Lus10023267	Cluster1	AT2G34690	Glycolipid transfer protein (GLTP) family protein			Lus10032242	Cluster2	AT1G62660	Glycosyl hydrolases family 32 protein
						Lus10023448	Cluster1	AT2G39420	alpha/beta-Hydrolases superfamily protein			Lus10032394	Cluster2	AT4G10960	UDP-D-glucose/UDP-D-galactose 4-epimerase 5
						Lus10023672	Cluster1	AT2G33150	peroxisomal 3-ketoacyl-CoA thiolase 3			Lus10032435	Cluster2	AT4G24040	trehalase 1
						Lus10023732	Cluster1	AT4G26740	seed gene 1			Lus10032450	Cluster2	AT1G71100	Ribose 5-phosphate isomerase, type A protein
						Lus10024038	Cluster1	AT5G65110	acyl-CoA oxidase 2			Lus10033245	Cluster2	AT1G32900	UDP-Glycosyltransferase superfamily protein
						Lus10024056	Cluster1	AT4G39850	peroxisomal ABC transporter 1			Lus10034042	Cluster2	AT1G77120	alcohol dehydrogenase 1
						Lus10024087	Cluster1	AT5G16080	carboxyesterase 17			Lus10034376	Cluster2	AT3G02230	reversibly glycosylated polypeptide 1
						Lus10024112	Cluster1	AT1G65580	Endonuclease/exonuclease/phosphatase family protein			Lus10034665	Cluster2	AT5G15650	reversibly glycosylated polypeptide 2
						Lus10024201	Cluster1	AT5G59320	lipid transfer protein 3			Lus10034703	Cluster2	AT5G15490	UDP-glucose 6-dehydrogenase family protein
						Lus10024310	Cluster1	AT4G24160	alpha/beta-Hydrolases superfamily protein			Lus10035005	Cluster2	AT4G26260	myo-inositol oxygenase 4
						Lus10024690	Cluster1	AT1G29670	GDSL-like Lipase/Acylhydrolase superfamily protein			Lus10035408	Cluster2	AT2G40840	disproportionating enzyme 2
						Lus10024747	Cluster1	AT1G36160	acetyl-CoA carboxylase 1			Lus10035571	Cluster2	AT5G03690	Aldolase superfamily protein
						Lus10024748	Cluster1	AT1G36160	acetyl-CoA carboxylase 1			Lus10035845	Cluster2	AT5G64860	disproportionating enzyme
						Lus10024878	Cluster1	AT2G42450	alpha/beta-Hydrolases superfamily protein			Lus10036094	Cluster2	AT2G01290	ribose-5-phosphate isomerase 2
						Lus10024927	Cluster1	AT1G04010	phospholipid sterol acyl transferase 1			Lus10036626	Cluster2	AT5G64860	disproportionating enzyme
						Lus10025142	Cluster1	AT4G32010	HSI2-like 1			Lus10036706	Cluster2	AT1G27070	5\'-AMP-activated protein kinase-related
						Lus10025152	Cluster1	AT2G38530	lipid transfer protein 2			Lus10036882	Cluster2	AT1G17890	NAD(P)-binding Rossmann-fold superfamily protein
						Lus10025226	Cluster1	AT4G32010	HSI2-like 1			Lus10036919	Cluster2	AT1G13700	6-phosphogluconolactonase 1
						Lus10025234	Cluster1	AT2G38530	lipid transfer protein 2			Lus10037102	Cluster2	AT1G17890	NAD(P)-binding Rossmann-fold superfamily protein
						Lus10025267	Cluster1	AT3G51830	SAC domain-containing protein 8			Lus10037367	Cluster2	AT1G47840	hexokinase 3
						Lus10025281	Cluster1	AT2G37360	ABC-2 type transporter family protein			Lus10038287	Cluster2	AT4G29130	hexokinase 1
						Lus10025636	Cluster1	AT1G21980	phosphatidylinositol-4-phosphate 5-kinase 1			Lus10038423	Cluster2	AT1G30620	NAD(P)-binding Rossmann-fold superfamily protein
						Lus10025754	Cluster1	AT1G52760	lysophospholipase 2			Lus10038491	Cluster2	AT4G18240	starch synthase 4
						Lus10025857	Cluster1	AT3G22400	PLAT/LH2 domain-containing lipoxygenase family protein			Lus10038652	Cluster2	AT3G52180	dual specificity protein phosphatase (DsPTP1) family protein
						Lus10026145	Cluster1	AT1G74320	Protein kinase superfamily protein			Lus10038921	Cluster2	AT5G51460	Haloacid dehalogenase-like hydrolase (HAD) superfamily protein
						Lus10026220	Cluster1	AT2G44300	Bifunctional inhibitor/lipid-transfer protein/seed storage 2S albumin superfamily protein			Lus10039046	Cluster2	AT3G02870	Inositol monophosphatase family protein
						Lus10026277	Cluster1	AT4G35110	Arabidopsis phospholipase-like protein (PEARLI 4) family			Lus10039339	Cluster2	AT1G78090	trehalose-6-phosphate phosphatase
						Lus10026375	Cluster1	AT2G42010	phospholipase D beta 1			Lus10039701	Cluster2	AT4G15210	beta-amylase 5
						Lus10026418	Cluster1	AT5G59320	lipid transfer protein 3			Lus10040116	Cluster2	AT2G38740	Haloacid dehalogenase-like hydrolase (HAD) superfamily protein
						Lus10026771	Cluster1	AT4G10950	SGNH hydrolase-type esterase superfamily protein			Lus10041041	Cluster2	AT4G10120	Sucrose-phosphate synthase family protein
						Lus10026853	Cluster1	AT3G03310	lecithin:cholesterol acyltransferase 3			Lus10041823	Cluster2	AT5G66280	GDP-D-mannose 4,6-dehydratase 1
						Lus10027161	Cluster1	AT4G25140	oleosin 1			Lus10041971	Cluster2	AT5G17310	UDP-glucose pyrophosphorylase 2
						Lus10027259	Cluster1	AT5G04040	Patatin-like phospholipase family protein			Lus10042054	Cluster2	AT2G21250	NAD(P)-linked oxidoreductase superfamily protein
						Lus10027379	Cluster1	AT1G72520	PLAT/LH2 domain-containing lipoxygenase family protein			Lus10042467	Cluster2	AT1G17160	pfkB-like carbohydrate kinase family protein
						Lus10027387	Cluster1	AT5G62200	Embryo-specific protein 3, (ATS3)			Lus10042942	Cluster2	AT1G74910	ADP-glucose pyrophosphorylase family protein
						Lus10027485	Cluster1	AT3G49050	alpha/beta-Hydrolases superfamily protein			Lus10042951	Cluster2	AT1G71100	Ribose 5-phosphate isomerase, type A protein
						Lus10027486	Cluster1	AT3G02630	Plant stearoyl-acyl-carrier-protein desaturase family protein			Lus10043375	Cluster2	AT5G22510	alkaline/neutral invertase
						Lus10027604	Cluster1	AT2G38670	phosphorylethanolamine cytidylyltransferase 1			Lus10000060	Cluster3	AT5G04360	limit dextrinase
						Lus10027650	Cluster1	AT3G43220	Phosphoinositide phosphatase family protein			Lus10000672	Cluster3	AT1G32440	plastidial pyruvate kinase 3
						Lus10027790	Cluster1	AT2G38180	SGNH hydrolase-type esterase superfamily protein			Lus10000692	Cluster3	AT2G22240	myo-inositol-1-phosphate synthase 2
						Lus10027793	Cluster1	AT3G11210	SGNH hydrolase-type esterase superfamily protein			Lus10000787	Cluster3	AT4G00110	UDP-D-glucuronate 4-epimerase 3
						Lus10027811	Cluster1	AT3G51840	acyl-CoA oxidase 4			Lus10001014	Cluster3	AT2G39770	Glucose-1-phosphate adenylyltransferase family protein
						Lus10027861	Cluster1	AT2G15230	lipase 1			Lus10001596	Cluster3	AT1G23190	Phosphoglucomutase/phosphomannomutase family protein
						Lus10028035	Cluster1	AT3G01570	Oleosin family protein			Lus10002041	Cluster3	AT1G47840	hexokinase 3
						Lus10028105	Cluster1	AT2G26250	3-ketoacyl-CoA synthase 10			Lus10003005	Cluster3	AT4G17090	chloroplast beta-amylase
						Lus10028287	Cluster1	AT3G08510	phospholipase C 2			Lus10003043	Cluster3	AT3G02360	6-phosphogluconate dehydrogenase family protein
						Lus10028326	Cluster1	AT5G66450	Phosphatidic acid phosphatase (PAP2) family protein			Lus10003496	Cluster3	AT1G30620	NAD(P)-binding Rossmann-fold superfamily protein
						Lus10028328	Cluster1	AT5G66450	Phosphatidic acid phosphatase (PAP2) family protein			Lus10003605	Cluster3	AT2G47650	UDP-xylose synthase 4
						Lus10028401	Cluster1	AT4G35790	phospholipase D delta			Lus10003712	Cluster3	AT1G23190	Phosphoglucomutase/phosphomannomutase family protein
						Lus10028489	Cluster1	AT3G02600	lipid phosphate phosphatase 3			Lus10004031	Cluster3	AT1G12240	Glycosyl hydrolases family 32 protein
						Lus10028663	Cluster1	AT2G06050	oxophytodienoate-reductase 3			Lus10004350	Cluster3	AT4G17260	Lactate/malate dehydrogenase family protein
						Lus10028704	Cluster1	AT1G71960	ATP-binding casette family G25			Lus10004656	Cluster3	AT1G26570	UDP-glucose dehydrogenase 1
						Lus10028710	Cluster1	AT1G34260	FORMS APLOID AND BINUCLEATE CELLS 1A			Lus10004657	Cluster3	AT5G15490	UDP-glucose 6-dehydrogenase family protein
						Lus10028728	Cluster1	AT4G09760	Protein kinase superfamily protein			Lus10004699	Cluster3	AT2G39770	Glucose-1-phosphate adenylyltransferase family protein
						Lus10028753	Cluster1	AT5G35360	acetyl Co-enzyme a carboxylase biotin carboxylase subunit			Lus10005155	Cluster3	AT2G28760	UDP-XYL synthase 6
						Lus10028822	Cluster1	AT4G25140	oleosin 1			Lus10005370	Cluster3	AT1G08200	UDP-D-apiose/UDP-D-xylose synthase 2
						Lus10028875	Cluster1	AT5G04930	aminophospholipid ATPase 1			Lus10005433	Cluster3	AT3G46200	nudix hydrolase homolog 9
						Lus10029131	Cluster1	AT3G18280	Bifunctional inhibitor/lipid-transfer protein/seed storage 2S albumin superfamily protein			Lus10005450	Cluster3	AT3G46440	UDP-XYL synthase 5
						Lus10029336	Cluster1	AT3G11980	Jojoba acyl CoA reductase-related male sterility protein			Lus10005559	Cluster3	AT1G78580	trehalose-6-phosphate synthase
						Lus10029445	Cluster1	AT4G33355	Bifunctional inhibitor/lipid-transfer protein/seed storage 2S albumin superfamily protein			Lus10005560	Cluster3	AT1G78570	rhamnose biosynthesis 1
						Lus10029873	Cluster1	AT3G16785	phospholipase D P1			Lus10006633	Cluster3	AT3G22960	Pyruvate kinase family protein
						Lus10029905	Cluster1	AT2G13610	ABC-2 type transporter family protein			Lus10006780	Cluster3	AT1G11720	starch synthase 3
						Lus10029918	Cluster1	AT5G27600	long-chain acyl-CoA synthetase 7			Lus10006843	Cluster3	AT4G29130	hexokinase 1
						Lus10030011	Cluster1	AT4G29070	Phospholipase A2 family protein			Lus10007545	Cluster3	AT5G18070	phosphoglucosamine mutase-related
						Lus10030033	Cluster1	AT4G15440	hydroperoxide lyase 1			Lus10007575	Cluster3	AT2G21170	triosephosphate isomerase
						Lus10030209	Cluster1	AT1G01120	3-ketoacyl-CoA synthase 1			Lus10007874	Cluster3	AT3G62830	NAD(P)-binding Rossmann-fold superfamily protein
						Lus10030251	Cluster1	AT2G46500	phosphoinositide 4-kinase gamma 4			Lus10007875	Cluster3	AT3G62830	NAD(P)-binding Rossmann-fold superfamily protein
						Lus10030306	Cluster1	AT5G13580	ABC-2 type transporter family protein			Lus10008893	Cluster3	AT4G30440	UDP-D-glucuronate 4-epimerase 1
						Lus10030366	Cluster1	AT3G62860	alpha/beta-Hydrolases superfamily protein			Lus10009126	Cluster3	AT1G66430	pfkB-like carbohydrate kinase family protein
						Lus10030385	Cluster1	AT1G01710	Acyl-CoA thioesterase family protein			Lus10009158	Cluster3	AT5G16150	plastidic GLC translocator
						Lus10030391	Cluster1	AT3G49050	alpha/beta-Hydrolases superfamily protein			Lus10009180	Cluster3	AT3G04790	Ribose 5-phosphate isomerase, type A protein
						Lus10030456	Cluster1	AT1G14185	Glucose-methanol-choline (GMC) oxidoreductase family protein			Lus10009288	Cluster3	AT4G00110	UDP-D-glucuronate 4-epimerase 3
						Lus10030460	Cluster1	AT1G14185	Glucose-methanol-choline (GMC) oxidoreductase family protein			Lus10009327	Cluster3	AT1G70820	phosphoglucomutase, putative / glucose phosphomutase, putative
						Lus10030481	Cluster1	AT1G14290	sphingoid base hydroxylase 2			Lus10010880	Cluster3	AT2G39770	Glucose-1-phosphate adenylyltransferase family protein
						Lus10030541	Cluster1	AT3G07450	Bifunctional inhibitor/lipid-transfer protein/seed storage 2S albumin superfamily protein			Lus10010957	Cluster3	AT3G03250	UDP-GLUCOSE PYROPHOSPHORYLASE 1
						Lus10030605	Cluster1	AT1G60490	vacuolar protein sorting 34			Lus10011057	Cluster3	AT1G32440	plastidial pyruvate kinase 3
						Lus10030737	Cluster1	AT1G76680	12-oxophytodienoate reductase 1			Lus10011340	Cluster3	AT5G13110	glucose-6-phosphate dehydrogenase 2
						Lus10030885	Cluster1	AT1G60490	vacuolar protein sorting 34			Lus10012264	Cluster3	AT2G36390	starch branching enzyme 2.1
						Lus10030897	Cluster1	AT1G60810	ATP-citrate lyase A-2			Lus10012339	Cluster3	AT5G35790	glucose-6-phosphate dehydrogenase 1
						Lus10030987	Cluster1	AT2G35490	Plastid-lipid associated protein PAP / fibrillin family protein			Lus10012340	Cluster3	AT5G35790	glucose-6-phosphate dehydrogenase 1
						Lus10031063	Cluster1	AT3G21090	ABC-2 type transporter family protein			Lus10012446	Cluster3	AT3G22960	Pyruvate kinase family protein
						Lus10031170	Cluster1	AT3G12800	short-chain dehydrogenase-reductase B			Lus10013694	Cluster3	AT1G78580	trehalose-6-phosphate synthase
						Lus10031387	Cluster1	AT4G25140	oleosin 1			Lus10013695	Cluster3	AT1G78570	rhamnose biosynthesis 1
						Lus10031448	Cluster1	AT5G50600	hydroxysteroid dehydrogenase 1			Lus10014251	Cluster3	AT3G10700	galacturonic acid kinase
						Lus10031497	Cluster1	AT3G05420	acyl-CoA binding protein 4			Lus10014615	Cluster3	AT5G40760	glucose-6-phosphate dehydrogenase 6
						Lus10031540	Cluster1	AT4G15440	hydroperoxide lyase 1			Lus10015038	Cluster3	AT3G53520	UDP-glucuronic acid decarboxylase 1
						Lus10031612	Cluster1	AT2G20900	diacylglycerol kinase 5			Lus10015223	Cluster3	AT3G46200	nudix hydrolase homolog 9
						Lus10031634	Cluster1	AT3G15730	phospholipase D alpha 1			Lus10015338	Cluster3	AT1G74910	ADP-glucose pyrophosphorylase family protein
						Lus10031684	Cluster1	AT5G62200	Embryo-specific protein 3, (ATS3)			Lus10015496	Cluster3	AT4G30440	UDP-D-glucuronate 4-epimerase 1
						Lus10031746	Cluster1	AT3G12800	short-chain dehydrogenase-reductase B			Lus10015876	Cluster3	AT4G00110	UDP-D-glucuronate 4-epimerase 3
						Lus10031801	Cluster1	AT1G04640	lipoyltransferase 2			Lus10015919	Cluster3	AT3G04790	Ribose 5-phosphate isomerase, type A protein
						Lus10031809	Cluster1	AT3G45140	lipoxygenase 2			Lus10015995	Cluster3	AT2G35840	Sucrose-6F-phosphate phosphohydrolase family protein
						Lus10031925	Cluster1	AT2G37870	Bifunctional inhibitor/lipid-transfer protein/seed storage 2S albumin superfamily protein			Lus10016012	Cluster3	AT2G36390	starch branching enzyme 2.1
						Lus10032127	Cluster1	AT3G01570	Oleosin family protein			Lus10016069	Cluster3	AT5G48300	ADP glucose pyrophosphorylase 1
						Lus10032476	Cluster1	AT1G73920	alpha/beta-Hydrolases superfamily protein			Lus10017868	Cluster3	AT5G15650	reversibly glycosylated polypeptide 2
						Lus10032488	Cluster1	AT1G73890	Bifunctional inhibitor/lipid-transfer protein/seed storage 2S albumin superfamily protein			Lus10018116	Cluster3	AT5G24300	Glycogen/starch synthases, ADP-glucose type
						Lus10032519	Cluster1	AT5G07360	Amidase family protein			Lus10019532	Cluster3	AT5G22510	alkaline/neutral invertase
						Lus10032556	Cluster1	AT5G50600	hydroxysteroid dehydrogenase 1			Lus10019671	Cluster3	AT2G22240	myo-inositol-1-phosphate synthase 2
						Lus10032575	Cluster1	AT5G55410	Bifunctional inhibitor/lipid-transfer protein/seed storage 2S albumin superfamily protein			Lus10019967	Cluster3	AT4G30440	UDP-D-glucuronate 4-epimerase 1
						Lus10032605	Cluster1	AT4G22330	Alkaline phytoceramidase (aPHC)			Lus10020044	Cluster3	AT1G11720	starch synthase 3
						Lus10032606	Cluster1	AT4G22330	Alkaline phytoceramidase (aPHC)			Lus10020521	Cluster3	AT1G08200	UDP-D-apiose/UDP-D-xylose synthase 2
						Lus10032649	Cluster1	AT1G48030	mitochondrial lipoamide dehydrogenase 1			Lus10020910	Cluster3	AT1G22170	Phosphoglycerate mutase family protein
						Lus10032727	Cluster1	AT1G75020	lysophosphatidyl acyltransferase 4			Lus10021626	Cluster3	AT5G15490	UDP-glucose 6-dehydrogenase family protein
						Lus10032739	Cluster1	AT5G42650	allene oxide synthase			Lus10021836	Cluster3	AT1G76130	alpha-amylase-like 2
						Lus10032801	Cluster1	AT1G58520	lipases;hydrolases, acting on ester bonds			Lus10022352	Cluster3	AT5G24400	NagB/RpiA/CoA transferase-like superfamily protein
						Lus10033076	Cluster1	AT2G44290	Bifunctional inhibitor/lipid-transfer protein/seed storage 2S albumin superfamily protein			Lus10022398	Cluster3	AT5G24300	Glycogen/starch synthases, ADP-glucose type
						Lus10033302	Cluster1	AT3G48460	GDSL-like Lipase/Acylhydrolase superfamily protein			Lus10022516	Cluster3	AT5G55700	beta-amylase 4
						Lus10033390	Cluster1	AT1G73050	Glucose-methanol-choline (GMC) oxidoreductase family protein			Lus10022713	Cluster3	AT5G15770	glucose-6-phosphate acetyltransferase 1
						Lus10033426	Cluster1	AT2G03140	alpha/beta-Hydrolases superfamily protein			Lus10023094	Cluster3	AT3G06580	Mevalonate/galactokinase family protein
						Lus10033535	Cluster1	AT3G25780	allene oxide cyclase 3			Lus10023213	Cluster3	AT4G30440	UDP-D-glucuronate 4-epimerase 1
						Lus10033574	Cluster1	AT3G18280	Bifunctional inhibitor/lipid-transfer protein/seed storage 2S albumin superfamily protein			Lus10023518	Cluster3	AT5G17530	phosphoglucosamine mutase family protein
						Lus10033627	Cluster1	AT5G04530	3-ketoacyl-CoA synthase 19			Lus10023700	Cluster3	AT3G23920	beta-amylase 1
						Lus10033637	Cluster1	AT5G19410	ABC-2 type transporter family protein			Lus10023878	Cluster3	AT2G36390	starch branching enzyme 2.1
						Lus10033706	Cluster1	AT3G15730	phospholipase D alpha 1			Lus10024336	Cluster3	AT1G47840	hexokinase 3
						Lus10033810	Cluster1	AT2G04540	Beta-ketoacyl synthase			Lus10024356	Cluster3	AT2G39770	Glucose-1-phosphate adenylyltransferase family protein
						Lus10033927	Cluster1	AT4G24160	alpha/beta-Hydrolases superfamily protein			Lus10024436	Cluster3	AT3G53520	UDP-glucuronic acid decarboxylase 1
						Lus10033968	Cluster1	AT5G18640	alpha/beta-Hydrolases superfamily protein			Lus10024725	Cluster3	AT5G41670	6-phosphogluconate dehydrogenase family protein
						Lus10034319	Cluster1	AT1G68530	3-ketoacyl-CoA synthase 6			Lus10025187	Cluster3	AT5G48300	ADP glucose pyrophosphorylase 1
						Lus10034325	Cluster1	AT1G70670	Caleosin-related family protein			Lus10025293	Cluster3	AT3G53520	UDP-glucuronic acid decarboxylase 1
						Lus10034331	Cluster1	AT1G77420	alpha/beta-Hydrolases superfamily protein			Lus10025815	Cluster3	AT2G19860	hexokinase 2
						Lus10034387	Cluster1	AT3G25620	ABC-2 type transporter family protein			Lus10025946	Cluster3	AT3G10700	galacturonic acid kinase
						Lus10034617	Cluster1	AT1G08510	fatty acyl-ACP thioesterases B			Lus10026284	Cluster3	AT4G34860	Plant neutral invertase family protein
						Lus10034630	Cluster1	AT3G02600	lipid phosphate phosphatase 3			Lus10026656	Cluster3	AT1G26570	UDP-glucose dehydrogenase 1
						Lus10034701	Cluster1	AT5G07920	diacylglycerol kinase1			Lus10026657	Cluster3	AT1G26570	UDP-glucose dehydrogenase 1
						Lus10034702	Cluster1	AT5G07920	diacylglycerol kinase1			Lus10027255	Cluster3	AT1G74030	enolase 1
						Lus10034894	Cluster1	AT2G03140	alpha/beta-Hydrolases superfamily protein			Lus10027400	Cluster3	AT5G51820	phosphoglucomutase
						Lus10035011	Cluster1	AT2G30490	cinnamate-4-hydroxylase			Lus10027409	Cluster3	AT5G51970	GroES-like zinc-binding alcohol dehydrogenase family protein
						Lus10035190	Cluster1	AT5G41040	HXXXD-type acyl-transferase family protein			Lus10028486	Cluster3	AT5G16150	plastidic GLC translocator
						Lus10035262	Cluster1	AT3G02600	lipid phosphate phosphatase 3			Lus10028512	Cluster3	AT5G39790	5\'-AMP-activated protein kinase-related
						Lus10035289	Cluster1	AT4G15440	hydroperoxide lyase 1			Lus10028517	Cluster3	AT1G66430	pfkB-like carbohydrate kinase family protein
						Lus10035314	Cluster1	AT4G29070	Phospholipase A2 family protein			Lus10028658	Cluster3	AT5G52560	UDP-sugar pyrophosphorylase
						Lus10035445	Cluster1	AT3G21090	ABC-2 type transporter family protein			Lus10030230	Cluster3	AT1G01220	L-fucokinase/GDP-L-fucose pyrophosphorylase
						Lus10035506	Cluster1	AT3G11210	SGNH hydrolase-type esterase superfamily protein			Lus10030281	Cluster3	AT4G00110	UDP-D-glucuronate 4-epimerase 3
						Lus10035585	Cluster1	AT5G03810	GDSL-like Lipase/Acylhydrolase family protein			Lus10030368	Cluster3	AT3G62830	NAD(P)-binding Rossmann-fold superfamily protein
						Lus10035590	Cluster1	AT5G03810	GDSL-like Lipase/Acylhydrolase family protein			Lus10030929	Cluster3	AT2G38740	Haloacid dehalogenase-like hydrolase (HAD) superfamily protein
						Lus10035600	Cluster1	AT5G03610	GDSL-like Lipase/Acylhydrolase superfamily protein			Lus10031010	Cluster3	AT2G40840	disproportionating enzyme 2
						Lus10035909	Cluster1	AT1G52760	lysophospholipase 2			Lus10031088	Cluster3	AT4G38970	fructose-bisphosphate aldolase 2
						Lus10035998	Cluster1	AT1G71010	FORMS APLOID AND BINUCLEATE CELLS 1C			Lus10031128	Cluster3	AT2G45290	Transketolase
						Lus10036011	Cluster1	AT5G23670	long chain base2			Lus10031168	Cluster3	AT3G12780	phosphoglycerate kinase 1
						Lus10036038	Cluster1	AT2G26870	non-specific phospholipase C2			Lus10031669	Cluster3	AT5G51820	phosphoglucomutase
						Lus10036046	Cluster1	AT1G33811	GDSL-like Lipase/Acylhydrolase superfamily protein			Lus10031708	Cluster3	AT3G60750	Transketolase
						Lus10036182	Cluster1	AT3G08510	phospholipase C 2			Lus10031744	Cluster3	AT3G12780	phosphoglycerate kinase 1
						Lus10036334	Cluster1	AT1G02660	alpha/beta-Hydrolases superfamily protein			Lus10032341	Cluster3	AT5G41670	6-phosphogluconate dehydrogenase family protein
						Lus10036367	Cluster1	AT4G00360	cytochrome P450, family 86, subfamily A, polypeptide 2			Lus10032440	Cluster3	AT1G74910	ADP-glucose pyrophosphorylase family protein
						Lus10036388	Cluster1	AT2G46090	Diacylglycerol kinase family protein			Lus10033144	Cluster3	AT4G34860	Plant neutral invertase family protein
						Lus10036682	Cluster1	AT1G59820	aminophospholipid ATPase 3			Lus10033465	Cluster3	AT1G22170	Phosphoglycerate mutase family protein
						Lus10036684	Cluster1	AT2G38110	glycerol-3-phosphate acyltransferase 6			Lus10033756	Cluster3	AT3G22960	Pyruvate kinase family protein
						Lus10036744	Cluster1	AT1G14290	sphingoid base hydroxylase 2			Lus10034102	Cluster3	AT3G02360	6-phosphogluconate dehydrogenase family protein
						Lus10036752	Cluster1	AT1G58520	lipases;hydrolases, acting on ester bonds			Lus10034619	Cluster3	AT2G01140	Aldolase superfamily protein
						Lus10036834	Cluster1	AT2G03890	phosphoinositide 4-kinase gamma 7			Lus10034664	Cluster3	AT5G15650	reversibly glycosylated polypeptide 2
						Lus10036873	Cluster1	AT3G26430	GDSL-like Lipase/Acylhydrolase superfamily protein			Lus10035247	Cluster3	AT2G01140	Aldolase superfamily protein
						Lus10036940	Cluster1	AT1G67730	beta-ketoacyl reductase 1			Lus10035473	Cluster3	AT4G38970	fructose-bisphosphate aldolase 2
						Lus10037183	Cluster1	AT1G69640	sphingoid base hydroxylase 1			Lus10036227	Cluster3	AT1G31070	N-acetylglucosamine-1-phosphate uridylyltransferase 1
						Lus10037446	Cluster1	AT3G14205	Phosphoinositide phosphatase family protein			Lus10036474	Cluster3	AT4G09020	isoamylase 3
						Lus10037447	Cluster1	AT1G53920	GDSL-motif lipase 5			Lus10036717	Cluster3	AT1G69830	alpha-amylase-like 3
						Lus10037465	Cluster1	AT3G14360	alpha/beta-Hydrolases superfamily protein			Lus10036886	Cluster3	AT5G15490	UDP-glucose 6-dehydrogenase family protein
						Lus10037495	Cluster1	AT3G06860	multifunctional protein 2			Lus10036887	Cluster3	AT3G29360	UDP-glucose 6-dehydrogenase family protein
						Lus10037622	Cluster1	AT1G17500	ATPase E1-E2 type family protein / haloacid dehalogenase-like hydrolase family protein			Lus10036892	Cluster3	AT3G29320	Glycosyl transferase, family 35
						Lus10037690	Cluster1	AT3G14075	Mono-/di-acylglycerol lipase, N-terminal;Lipase, class 3			Lus10037065	Cluster3	AT1G13700	6-phosphogluconolactonase 1
						Lus10037847	Cluster1	AT4G00500	alpha/beta-Hydrolases superfamily protein			Lus10037093	Cluster3	AT3G29320	Glycosyl transferase, family 35
						Lus10037853	Cluster1	AT1G01710	Acyl-CoA thioesterase family protein			Lus10037096	Cluster3	AT1G26570	UDP-glucose dehydrogenase 1
						Lus10037915	Cluster1	AT3G10550	Myotubularin-like phosphatases II superfamily			Lus10037499	Cluster3	AT3G62830	NAD(P)-binding Rossmann-fold superfamily protein
						Lus10038034	Cluster1	AT1G48300	NA			Lus10037588	Cluster3	AT4G29130	hexokinase 1
						Lus10038127	Cluster1	AT4G33240	1-phosphatidylinositol-4-phosphate 5-kinases;zinc ion binding;1-phosphatidylinositol-3-phosphate 5-kinases			Lus10037817	Cluster3	AT3G06500	Plant neutral invertase family protein
						Lus10038129	Cluster1	AT3G14270	phosphatidylinositol-4-phosphate 5-kinase family protein			Lus10037924	Cluster3	AT3G52180	dual specificity protein phosphatase (DsPTP1) family protein
						Lus10038319	Cluster1	AT3G08510	phospholipase C 2			Lus10037943	Cluster3	AT5G04360	limit dextrinase
						Lus10038537	Cluster1	AT2G34690	Glycolipid transfer protein (GLTP) family protein			Lus10038146	Cluster3	AT1G78570	rhamnose biosynthesis 1
						Lus10038641	Cluster1	AT3G10550	Myotubularin-like phosphatases II superfamily			Lus10038366	Cluster3	AT1G31070	N-acetylglucosamine-1-phosphate uridylyltransferase 1
						Lus10038717	Cluster1	AT5G65940	beta-hydroxyisobutyryl-CoA hydrolase 1			Lus10038675	Cluster3	AT5G04360	limit dextrinase
						Lus10038968	Cluster1	AT5G04040	Patatin-like phospholipase family protein			Lus10038963	Cluster3	AT1G74030	enolase 1
						Lus10039094	Cluster1	AT3G45140	lipoxygenase 2			Lus10039316	Cluster3	AT5G52920	plastidic pyruvate kinase beta subunit 1
						Lus10039135	Cluster1	AT3G51520	diacylglycerol acyltransferase family			Lus10039396	Cluster3	AT3G22960	Pyruvate kinase family protein
						Lus10039181	Cluster1	AT1G55280	Lipase/lipooxygenase, PLAT/LH2 family protein			Lus10040265	Cluster3	AT2G39770	Glucose-1-phosphate adenylyltransferase family protein
						Lus10039240	Cluster1	AT3G49050	alpha/beta-Hydrolases superfamily protein			Lus10040402	Cluster3	AT5G17530	phosphoglucosamine mutase family protein
						Lus10039270	Cluster1	AT5G59310	lipid transfer protein 4			Lus10040807	Cluster3	AT3G55440	triosephosphate isomerase
						Lus10039348	Cluster1	AT3G22600	Bifunctional inhibitor/lipid-transfer protein/seed storage 2S albumin superfamily protein			Lus10041030	Cluster3	AT2G19800	myo-inositol oxygenase 2
						Lus10039399	Cluster1	AT1G04220	3-ketoacyl-CoA synthase 2			Lus10042497	Cluster3	AT1G78570	rhamnose biosynthesis 1
						Lus10039511	Cluster1	AT5G48485	Bifunctional inhibitor/lipid-transfer protein/seed storage 2S albumin superfamily protein
						Lus10039576	Cluster1	AT3G51970	acyl-CoA sterol acyl transferase 1
						Lus10039683	Cluster1	AT4G25140	oleosin 1
						Lus10039806	Cluster1	AT3G15730	phospholipase D alpha 1
						Lus10039855	Cluster1	AT5G44240	aminophospholipid ATPase 2
						Lus10039894	Cluster1	AT1G06290	acyl-CoA oxidase 3
						Lus10039906	Cluster1	AT5G04530	3-ketoacyl-CoA synthase 19
						Lus10039913	Cluster1	AT3G43220	Phosphoinositide phosphatase family protein
						Lus10040038	Cluster1	AT4G31020	alpha/beta-Hydrolases superfamily protein
						Lus10040173	Cluster1	AT3G60340	alpha/beta-Hydrolases superfamily protein
						Lus10040199	Cluster1	AT3G08510	phospholipase C 2
						Lus10040277	Cluster1	AT3G11430	glycerol-3-phosphate acyltransferase 5
						Lus10040644	Cluster1	AT1G17840	white-brown complex homolog protein 11
						Lus10040687	Cluster1	AT5G58860	cytochrome P450, family 86, subfamily A, polypeptide 1
						Lus10040862	Cluster1	AT5G59770	Protein-tyrosine phosphatase-like, PTPLA
						Lus10041019	Cluster1	AT2G25170	chromatin remodeling factor CHD3 (PICKLE)
						Lus10041042	Cluster1	AT3G15850	fatty acid desaturase 5
						Lus10041043	Cluster1	AT3G15850	fatty acid desaturase 5
						Lus10041045	Cluster1	AT4G10020	hydroxysteroid dehydrogenase 5
						Lus10041153	Cluster1	AT4G14440	3-hydroxyacyl-CoA dehydratase 1
						Lus10041154	Cluster1	AT4G14440	3-hydroxyacyl-CoA dehydratase 1
						Lus10041441	Cluster1	AT1G77420	alpha/beta-Hydrolases superfamily protein
						Lus10041446	Cluster1	AT1G70670	Caleosin-related family protein
						Lus10041529	Cluster1	AT5G41130	Esterase/lipase/thioesterase family protein
						Lus10041571	Cluster1	AT5G14180	Myzus persicae-induced lipase 1
						Lus10041646	Cluster1	AT3G45140	lipoxygenase 2
						Lus10041690	Cluster1	AT4G39850	peroxisomal ABC transporter 1
						Lus10041691	Cluster1	AT4G39850	peroxisomal ABC transporter 1
						Lus10041878	Cluster1	AT1G75900	GDSL-like Lipase/Acylhydrolase superfamily protein
						Lus10041987	Cluster1	AT3G18570	Oleosin family protein
						Lus10042396	Cluster1	AT4G35110	Arabidopsis phospholipase-like protein (PEARLI 4) family
						Lus10042449	Cluster1	AT1G55260	Bifunctional inhibitor/lipid-transfer protein/seed storage 2S albumin superfamily protein
						Lus10042662	Cluster1	AT1G47480	alpha/beta-Hydrolases superfamily protein
						Lus10042849	Cluster1	AT5G03610	GDSL-like Lipase/Acylhydrolase superfamily protein
						Lus10042883	Cluster1	AT4G31810	ATP-dependent caseinolytic (Clp) protease/crotonase family protein
						Lus10042901	Cluster1	AT5G35360	acetyl Co-enzyme a carboxylase biotin carboxylase subunit
						Lus10042937	Cluster1	AT3G48090	alpha/beta-Hydrolases superfamily protein
						Lus10042949	Cluster1	AT2G01320	ABC-2 type transporter family protein
						Lus10042972	Cluster1	AT1G18460	alpha/beta-Hydrolases superfamily protein
						Lus10042973	Cluster1	AT1G73920	alpha/beta-Hydrolases superfamily protein
						Lus10043019	Cluster1	AT5G07360	Amidase family protein
						Lus10043103	Cluster1	AT1G48030	mitochondrial lipoamide dehydrogenase 1
						Lus10043147	Cluster1	AT4G22330	Alkaline phytoceramidase (aPHC)
						Lus10043187	Cluster1	AT5G50600	hydroxysteroid dehydrogenase 1
						Lus10043224	Cluster1	AT4G29010	Enoyl-CoA hydratase/isomerase family
						Lus10043360	Cluster1	AT3G44830	Lecithin:cholesterol acyltransferase family protein
						Lus10000050	Cluster2	AT5G47630	mitochondrial acyl carrier protein 3
						Lus10000092	Cluster2	AT4G36945	PLC-like phosphodiesterases superfamily protein
						Lus10000101	Cluster2	AT1G01120	3-ketoacyl-CoA synthase 1
						Lus10000338	Cluster2	AT3G21090	ABC-2 type transporter family protein
						Lus10000366	Cluster2	AT1G15110	phosphatidyl serine synthase family protein
						Lus10000523	Cluster2	AT1G28590	GDSL-like Lipase/Acylhydrolase superfamily protein
						Lus10000675	Cluster2	AT1G32200	phospholipid/glycerol acyltransferase family protein
						Lus10000708	Cluster2	AT2G42450	alpha/beta-Hydrolases superfamily protein
						Lus10000737	Cluster2	AT5G19410	ABC-2 type transporter family protein
						Lus10001293	Cluster2	AT4G35790	phospholipase D delta
						Lus10001465	Cluster2	AT1G55020	lipoxygenase 1
						Lus10001522	Cluster2	AT1G09390	GDSL-like Lipase/Acylhydrolase superfamily protein
						Lus10001532	Cluster2	AT4G10950	SGNH hydrolase-type esterase superfamily protein
						Lus10001540	Cluster2	AT1G71691	GDSL-like Lipase/Acylhydrolase superfamily protein
						Lus10001643	Cluster2	AT1G74460	GDSL-like Lipase/Acylhydrolase superfamily protein
						Lus10001673	Cluster2	AT3G50790	esterase/lipase/thioesterase family protein
						Lus10001814	Cluster2	AT5G46290	3-ketoacyl-acyl carrier protein synthase I
						Lus10001817	Cluster2	AT2G46500	phosphoinositide 4-kinase gamma 4
						Lus10001830	Cluster2	AT4G11030	AMP-dependent synthetase and ligase family protein
						Lus10001977	Cluster2	AT2G39290	phosphatidylglycerolphosphate synthase 1
						Lus10002034	Cluster2	AT3G15650	alpha/beta-Hydrolases superfamily protein
						Lus10002148	Cluster2	AT5G48370	Thioesterase/thiol ester dehydrase-isomerase superfamily protein
						Lus10002192	Cluster2	AT5G04530	3-ketoacyl-CoA synthase 19
						Lus10002525	Cluster2	AT4G39490	cytochrome P450, family 96, subfamily A, polypeptide 10
						Lus10002527	Cluster2	AT2G23180	cytochrome P450, family 96, subfamily A, polypeptide 1
						Lus10002734	Cluster2	AT3G07960	Phosphatidylinositol-4-phosphate 5-kinase family protein
						Lus10003176	Cluster2	AT1G72970	Glucose-methanol-choline (GMC) oxidoreductase family protein
						Lus10003188	Cluster2	AT4G10955	alpha/beta-Hydrolases superfamily protein
						Lus10003190	Cluster2	AT2G46500	phosphoinositide 4-kinase gamma 4
						Lus10003418	Cluster2	AT4G31780	monogalactosyl diacylglycerol synthase 1
						Lus10003506	Cluster2	AT1G15360	Integrase-type DNA-binding superfamily protein
						Lus10003615	Cluster2	AT1G04010	phospholipid sterol acyl transferase 1
						Lus10003833	Cluster2	AT1G72970	Glucose-methanol-choline (GMC) oxidoreductase family protein
						Lus10004156	Cluster2	AT4G35790	phospholipase D delta
						Lus10004180	Cluster2	AT3G12120	fatty acid desaturase 2
						Lus10004550	Cluster2	AT1G58520	lipases;hydrolases, acting on ester bonds
						Lus10004597	Cluster2	AT1G58520	lipases;hydrolases, acting on ester bonds
						Lus10004757	Cluster2	AT5G47330	alpha/beta-Hydrolases superfamily protein
						Lus10004783	Cluster2	AT1G78690	Phospholipid/glycerol acyltransferase family protein
						Lus10004919	Cluster2	AT2G28630	3-ketoacyl-CoA synthase 12
						Lus10005039	Cluster2	AT5G05580	fatty acid desaturase 8
						Lus10005162	Cluster2	AT3G55360	3-oxo-5-alpha-steroid 4-dehydrogenase family protein
						Lus10005279	Cluster2	AT5G45950	GDSL-like Lipase/Acylhydrolase superfamily protein
						Lus10005413	Cluster2	AT1G29670	GDSL-like Lipase/Acylhydrolase superfamily protein
						Lus10005627	Cluster2	AT4G35790	phospholipase D delta
						Lus10005709	Cluster2	AT5G42930	alpha/beta-Hydrolases superfamily protein
						Lus10005782	Cluster2	AT2G42010	phospholipase D beta 1
						Lus10005910	Cluster2	AT4G27780	acyl-CoA binding protein 2
						Lus10006043	Cluster2	AT5G11650	alpha/beta-Hydrolases superfamily protein
						Lus10006180	Cluster2	AT3G15850	fatty acid desaturase 5
						Lus10006224	Cluster2	AT3G26430	GDSL-like Lipase/Acylhydrolase superfamily protein
						Lus10006249	Cluster2	AT1G67730	beta-ketoacyl reductase 1
						Lus10006413	Cluster2	AT1G27950	glycosylphosphatidylinositol-anchored lipid protein transfer 1
						Lus10006637	Cluster2	AT1G04220	3-ketoacyl-CoA synthase 2
						Lus10006698	Cluster2	AT1G63380	NAD(P)-binding Rossmann-fold superfamily protein
						Lus10006699	Cluster2	AT3G46170	NAD(P)-binding Rossmann-fold superfamily protein
						Lus10006718	Cluster2	AT2G42010	phospholipase D beta 1
						Lus10006991	Cluster2	AT2G18730	diacylglycerol kinase 3
						Lus10007038	Cluster2	AT1G63380	NAD(P)-binding Rossmann-fold superfamily protein
						Lus10007344	Cluster2	AT1G06520	glycerol-3-phosphate acyltransferase 1
						Lus10007420	Cluster2	AT3G20320	trigalactosyldiacylglycerol2
						Lus10007422	Cluster2	AT4G31810	ATP-dependent caseinolytic (Clp) protease/crotonase family protein
						Lus10007856	Cluster2	AT1G01460	Phosphatidylinositol-4-phosphate 5-kinase, core
						Lus10007877	Cluster2	AT3G62860	alpha/beta-Hydrolases superfamily protein
						Lus10007931	Cluster2	AT3G10370	FAD-dependent oxidoreductase family protein
						Lus10007964	Cluster2	AT1G13580	LAG1 longevity assurance homolog 3
						Lus10008048	Cluster2	AT5G20410	monogalactosyldiacylglycerol synthase 2
						Lus10008078	Cluster2	AT5G20060	alpha/beta-Hydrolases superfamily protein
						Lus10008121	Cluster2	AT3G14075	Mono-/di-acylglycerol lipase, N-terminal;Lipase, class 3
						Lus10008202	Cluster2	AT1G55020	lipoxygenase 1
						Lus10008234	Cluster2	AT1G04010	phospholipid sterol acyl transferase 1
						Lus10008325	Cluster2	AT1G77660	Histone H3 K4-specific methyltransferase SET7/9 family protein
						Lus10008330	Cluster2	AT2G43900	Endonuclease/exonuclease/phosphatase family protein
						Lus10008400	Cluster2	AT3G43720	Bifunctional inhibitor/lipid-transfer protein/seed storage 2S albumin superfamily protein
						Lus10008606	Cluster2	AT5G59320	lipid transfer protein 3
						Lus10008651	Cluster2	AT3G07960	Phosphatidylinositol-4-phosphate 5-kinase family protein
						Lus10008740	Cluster2	AT5G48370	Thioesterase/thiol ester dehydrase-isomerase superfamily protein
						Lus10008741	Cluster2	AT5G48370	Thioesterase/thiol ester dehydrase-isomerase superfamily protein
						Lus10009056	Cluster2	AT1G73600	S-adenosyl-L-methionine-dependent methyltransferases superfamily protein
						Lus10009281	Cluster2	AT2G45150	cytidinediphosphate diacylglycerol synthase 4
						Lus10009455	Cluster2	AT1G71691	GDSL-like Lipase/Acylhydrolase superfamily protein
						Lus10009480	Cluster2	AT1G15360	Integrase-type DNA-binding superfamily protein
						Lus10009502	Cluster2	AT5G14930	senescence-associated gene 101
						Lus10009708	Cluster2	AT3G60500	3\'-5\'-exoribonuclease family protein
						Lus10009718	Cluster2	AT3G49200	O-acyltransferase (WSD1-like) family protein
						Lus10009872	Cluster2	AT5G05960	Bifunctional inhibitor/lipid-transfer protein/seed storage 2S albumin superfamily protein
						Lus10009891	Cluster2	AT3G08510	phospholipase C 2
						Lus10009959	Cluster2	AT3G21090	ABC-2 type transporter family protein
						Lus10009961	Cluster2	AT3G21090	ABC-2 type transporter family protein
						Lus10010108	Cluster2	AT1G01120	3-ketoacyl-CoA synthase 1
						Lus10010193	Cluster2	AT5G23190	cytochrome P450, family 86, subfamily B, polypeptide 1
						Lus10010509	Cluster2	AT3G06060	NAD(P)-binding Rossmann-fold superfamily protein
						Lus10010511	Cluster2	AT3G06060	NAD(P)-binding Rossmann-fold superfamily protein
						Lus10010572	Cluster2	AT3G22600	Bifunctional inhibitor/lipid-transfer protein/seed storage 2S albumin superfamily protein
						Lus10010685	Cluster2	AT4G31810	ATP-dependent caseinolytic (Clp) protease/crotonase family protein
						Lus10010737	Cluster2	AT1G59820	aminophospholipid ATPase 3
						Lus10010741	Cluster2	AT2G38110	glycerol-3-phosphate acyltransferase 6
						Lus10010896	Cluster2	AT5G63770	diacylglycerol kinase 2
						Lus10011062	Cluster2	AT1G32200	phospholipid/glycerol acyltransferase family protein
						Lus10011212	Cluster2	AT1G11090	alpha/beta-Hydrolases superfamily protein
						Lus10011245	Cluster2	AT2G30470	high-level expression of sugar-inducible gene 2
						Lus10011296	Cluster2	AT3G18860	transducin family protein / WD-40 repeat family protein
						Lus10011697	Cluster2	AT5G14930	senescence-associated gene 101
						Lus10011784	Cluster2	AT3G23530	Cyclopropane-fatty-acyl-phospholipid synthase
						Lus10011879	Cluster2	AT2G33150	peroxisomal 3-ketoacyl-CoA thiolase 3
						Lus10012019	Cluster2	AT2G05990	NAD(P)-binding Rossmann-fold superfamily protein
						Lus10012073	Cluster2	AT3G48700	carboxyesterase 13
						Lus10012164	Cluster2	AT2G16900	Arabidopsis phospholipase-like protein (PEARLI 4) family
						Lus10012552	Cluster2	AT5G41040	HXXXD-type acyl-transferase family protein
						Lus10012611	Cluster2	AT1G01120	3-ketoacyl-CoA synthase 1
						Lus10012665	Cluster2	AT1G49740	PLC-like phosphodiesterases superfamily protein
						Lus10012818	Cluster2	AT1G14185	Glucose-methanol-choline (GMC) oxidoreductase family protein
						Lus10012951	Cluster2	AT2G19880	Nucleotide-diphospho-sugar transferases superfamily protein
						Lus10013048	Cluster2	AT1G10740	alpha/beta-Hydrolases superfamily protein
						Lus10013218	Cluster2	AT1G76690	12-oxophytodienoate reductase 2
						Lus10013451	Cluster2	AT5G08415	Radical SAM superfamily protein
						Lus10013467	Cluster2	AT3G10370	FAD-dependent oxidoreductase family protein
						Lus10013470	Cluster2	AT3G02600	lipid phosphate phosphatase 3
						Lus10013494	Cluster2	AT1G13580	LAG1 longevity assurance homolog 3
						Lus10013572	Cluster2	AT1G75900	GDSL-like Lipase/Acylhydrolase superfamily protein
						Lus10013576	Cluster2	AT3G11670	UDP-Glycosyltransferase superfamily protein
						Lus10013938	Cluster2	AT1G28590	GDSL-like Lipase/Acylhydrolase superfamily protein
						Lus10013957	Cluster2	AT5G45960	GDSL-like Lipase/Acylhydrolase superfamily protein
						Lus10014005	Cluster2	AT1G28300	AP2/B3-like transcriptional factor family protein
						Lus10014033	Cluster2	AT1G47480	alpha/beta-Hydrolases superfamily protein
						Lus10014036	Cluster2	AT3G48700	carboxyesterase 13
						Lus10014074	Cluster2	AT4G34050	S-adenosyl-L-methionine-dependent methyltransferases superfamily protein
						Lus10014146	Cluster2	AT2G42010	phospholipase D beta 1
						Lus10014167	Cluster2	AT5G59310	lipid transfer protein 4
						Lus10014347	Cluster2	AT1G52700	alpha/beta-Hydrolases superfamily protein
						Lus10014408	Cluster2	AT3G09920	phosphatidyl inositol monophosphate 5 kinase
						Lus10014518	Cluster2	AT5G14930	senescence-associated gene 101
						Lus10014683	Cluster2	AT2G48140	Bifunctional inhibitor/lipid-transfer protein/seed storage 2S albumin superfamily protein
						Lus10014768	Cluster2	AT4G00360	cytochrome P450, family 86, subfamily A, polypeptide 2
						Lus10014845	Cluster2	AT3G08510	phospholipase C 2
						Lus10015063	Cluster2	AT5G14180	Myzus persicae-induced lipase 1
						Lus10015162	Cluster2	AT2G04570	GDSL-like Lipase/Acylhydrolase superfamily protein
						Lus10015184	Cluster2	AT1G55020	lipoxygenase 1
						Lus10015242	Cluster2	AT5G45670	GDSL-like Lipase/Acylhydrolase superfamily protein
						Lus10015369	Cluster2	AT3G28910	myb domain protein 30
						Lus10015428	Cluster2	AT1G28300	AP2/B3-like transcriptional factor family protein
						Lus10015514	Cluster2	AT4G30340	diacylglycerol kinase 7
						Lus10015623	Cluster2	AT1G72970	Glucose-methanol-choline (GMC) oxidoreductase family protein
						Lus10015639	Cluster2	AT5G13640	phospholipid:diacylglycerol acyltransferase
						Lus10015779	Cluster2	AT1G27950	glycosylphosphatidylinositol-anchored lipid protein transfer 1
						Lus10016125	Cluster2	AT2G28070	ABC-2 type transporter family protein
						Lus10016249	Cluster2	AT1G06290	acyl-CoA oxidase 3
						Lus10016274	Cluster2	AT2G05990	NAD(P)-binding Rossmann-fold superfamily protein
						Lus10016357	Cluster2	AT4G30880	Bifunctional inhibitor/lipid-transfer protein/seed storage 2S albumin superfamily protein
						Lus10016525	Cluster2	AT5G60340	P-loop containing nucleoside triphosphate hydrolases superfamily protein
						Lus10016528	Cluster2	AT2G26250	3-ketoacyl-CoA synthase 10
						Lus10016929	Cluster2	AT1G71691	GDSL-like Lipase/Acylhydrolase superfamily protein
						Lus10017089	Cluster2	AT4G27030	fatty acid desaturase A
						Lus10017102	Cluster2	AT1G48030	mitochondrial lipoamide dehydrogenase 1
						Lus10017332	Cluster2	AT3G50790	esterase/lipase/thioesterase family protein
						Lus10017394	Cluster2	AT5G23190	cytochrome P450, family 86, subfamily B, polypeptide 1
						Lus10017443	Cluster2	AT3G56040	UDP-glucose pyrophosphorylase 3
						Lus10017600	Cluster2	AT5G16120	alpha/beta-Hydrolases superfamily protein
						Lus10017789	Cluster2	AT2G45970	cytochrome P450, family 86, subfamily A, polypeptide 8
						Lus10017794	Cluster2	AT3G11430	glycerol-3-phosphate acyltransferase 5
						Lus10018178	Cluster2	AT1G77590	long chain acyl-CoA synthetase 9
						Lus10018200	Cluster2	AT1G21980	phosphatidylinositol-4-phosphate 5-kinase 1
						Lus10018268	Cluster2	AT1G17840	white-brown complex homolog protein 11
						Lus10018440	Cluster2	AT4G32010	HSI2-like 1
						Lus10018466	Cluster2	AT1G11090	alpha/beta-Hydrolases superfamily protein
						Lus10018830	Cluster2	AT2G45970	cytochrome P450, family 86, subfamily A, polypeptide 8
						Lus10018831	Cluster2	AT4G00360	cytochrome P450, family 86, subfamily A, polypeptide 2
						Lus10018832	Cluster2	AT3G11430	glycerol-3-phosphate acyltransferase 5
						Lus10018998	Cluster2	AT1G54570	Esterase/lipase/thioesterase family protein
						Lus10019029	Cluster2	AT4G33550	Bifunctional inhibitor/lipid-transfer protein/seed storage 2S albumin superfamily protein
						Lus10019110	Cluster2	AT2G30490	cinnamate-4-hydroxylase
						Lus10019152	Cluster2	AT3G25610	ATPase E1-E2 type family protein / haloacid dehalogenase-like hydrolase family protein
						Lus10019360	Cluster2	AT3G20320	trigalactosyldiacylglycerol2
						Lus10019416	Cluster2	AT2G41475	Embryo-specific protein 3, (ATS3)
						Lus10019424	Cluster2	AT2G26830	Protein kinase superfamily protein
						Lus10019438	Cluster2	AT5G20060	alpha/beta-Hydrolases superfamily protein
						Lus10019448	Cluster2	AT2G26640	3-ketoacyl-CoA synthase 11
						Lus10019500	Cluster2	AT2G44620	mitochondrial acyl carrier protein 1
						Lus10019567	Cluster2	AT1G05790	lipase class 3 family protein
						Lus10019770	Cluster2	AT4G30880	Bifunctional inhibitor/lipid-transfer protein/seed storage 2S albumin superfamily protein
						Lus10019919	Cluster2	AT5G03080	Phosphatidic acid phosphatase (PAP2) family protein
						Lus10019947	Cluster2	AT1G28580	GDSL-like Lipase/Acylhydrolase superfamily protein
						Lus10019987	Cluster2	AT4G30340	diacylglycerol kinase 7
						Lus10020031	Cluster2	AT4G04320	malonyl-CoA decarboxylase family protein
						Lus10020188	Cluster2	AT1G65410	non-intrinsic ABC protein 11
						Lus10020221	Cluster2	AT1G65290	mitochondrial acyl carrier protein 2
						Lus10020409	Cluster2	AT3G07400	lipase class 3 family protein
						Lus10020468	Cluster2	AT5G64440	fatty acid amide hydrolase
						Lus10020767	Cluster2	AT1G06520	glycerol-3-phosphate acyltransferase 1
						Lus10020847	Cluster2	AT2G40890	cytochrome P450, family 98, subfamily A, polypeptide 3
						Lus10020849	Cluster2	AT2G40890	cytochrome P450, family 98, subfamily A, polypeptide 3
						Lus10020850	Cluster2	AT2G40890	cytochrome P450, family 98, subfamily A, polypeptide 3
						Lus10021021	Cluster2	AT1G49430	long-chain acyl-CoA synthetase 2
						Lus10021047	Cluster2	AT3G12120	fatty acid desaturase 2
						Lus10021111	Cluster2	AT3G54020	Arabidopsis Inositol phosphorylceramide synthase 1
						Lus10021152	Cluster2	AT5G08030	PLC-like phosphodiesterases superfamily protein
						Lus10021448	Cluster2	AT5G60740	ABC transporter family protein
						Lus10021505	Cluster2	AT3G09920	phosphatidyl inositol monophosphate 5 kinase
						Lus10021604	Cluster2	AT5G64080	Bifunctional inhibitor/lipid-transfer protein/seed storage 2S albumin superfamily protein
						Lus10021664	Cluster2	AT1G74460	GDSL-like Lipase/Acylhydrolase superfamily protein
						Lus10021733	Cluster2	AT5G42870	phosphatidic acid phosphohydrolase 2
						Lus10022040	Cluster2	AT3G63200	PATATIN-like protein 9
						Lus10022158	Cluster2	AT4G30580	Phospholipid/glycerol acyltransferase family protein
						Lus10022382	Cluster2	AT4G27780	acyl-CoA binding protein 2
						Lus10022533	Cluster2	AT1G55840	Sec14p-like phosphatidylinositol transfer family protein
						Lus10022606	Cluster2	AT3G09920	phosphatidyl inositol monophosphate 5 kinase
						Lus10022744	Cluster2	AT2G38540	lipid transfer protein 1
						Lus10022745	Cluster2	AT5G59310	lipid transfer protein 4
						Lus10022978	Cluster2	AT3G06960	pigment defective 320
						Lus10023110	Cluster2	AT1G02205	Fatty acid hydroxylase superfamily
						Lus10023458	Cluster2	AT5G04530	3-ketoacyl-CoA synthase 19
						Lus10023741	Cluster2	AT3G23530	Cyclopropane-fatty-acyl-phospholipid synthase
						Lus10023909	Cluster2	AT3G09920	phosphatidyl inositol monophosphate 5 kinase
						Lus10024146	Cluster2	AT3G06060	NAD(P)-binding Rossmann-fold superfamily protein
						Lus10024408	Cluster2	AT5G10480	Protein-tyrosine phosphatase-like, PTPLA
						Lus10025062	Cluster2	AT4G38690	PLC-like phosphodiesterases superfamily protein
						Lus10025148	Cluster2	AT5G01870	Bifunctional inhibitor/lipid-transfer protein/seed storage 2S albumin superfamily protein
						Lus10025230	Cluster2	AT3G08770	lipid transfer protein 6
						Lus10025596	Cluster2	AT4G27420	ABC-2 type transporter family protein
						Lus10025597	Cluster2	AT4G27420	ABC-2 type transporter family protein
						Lus10025657	Cluster2	AT1G77590	long chain acyl-CoA synthetase 9
						Lus10025763	Cluster2	AT1G08510	fatty acyl-ACP thioesterases B
						Lus10025957	Cluster2	AT1G06990	GDSL-like Lipase/Acylhydrolase superfamily protein
						Lus10026074	Cluster2	AT1G75900	GDSL-like Lipase/Acylhydrolase superfamily protein
						Lus10026405	Cluster2	AT2G24560	GDSL-like Lipase/Acylhydrolase family protein
						Lus10026489	Cluster2	AT5G03080	Phosphatidic acid phosphatase (PAP2) family protein
						Lus10026768	Cluster2	AT2G27130	Bifunctional inhibitor/lipid-transfer protein/seed storage 2S albumin superfamily protein
						Lus10026895	Cluster2	AT4G31780	monogalactosyl diacylglycerol synthase 1
						Lus10026992	Cluster2	AT1G65410	non-intrinsic ABC protein 11
						Lus10027073	Cluster2	AT2G43900	Endonuclease/exonuclease/phosphatase family protein
						Lus10027353	Cluster2	AT3G21090	ABC-2 type transporter family protein
						Lus10027354	Cluster2	AT3G21090	ABC-2 type transporter family protein
						Lus10027598	Cluster2	AT2G30490	cinnamate-4-hydroxylase
						Lus10027742	Cluster2	AT3G54020	Arabidopsis Inositol phosphorylceramide synthase 1
						Lus10027809	Cluster2	AT5G05580	fatty acid desaturase 8
						Lus10028055	Cluster2	AT5G59310	lipid transfer protein 4
						Lus10028062	Cluster2	AT1G77660	Histone H3 K4-specific methyltransferase SET7/9 family protein
						Lus10028171	Cluster2	AT4G24510	HXXXD-type acyl-transferase family protein
						Lus10028189	Cluster2	AT2G19690	phospholipase A2-beta
						Lus10028290	Cluster2	AT3G11210	SGNH hydrolase-type esterase superfamily protein
						Lus10028686	Cluster2	AT1G29670	GDSL-like Lipase/Acylhydrolase superfamily protein
						Lus10028725	Cluster2	AT1G14290	sphingoid base hydroxylase 2
						Lus10028738	Cluster2	AT1G29670	GDSL-like Lipase/Acylhydrolase superfamily protein
						Lus10029028	Cluster2	AT2G40690	NAD-dependent glycerol-3-phosphate dehydrogenase family protein
						Lus10029114	Cluster2	AT1G10740	alpha/beta-Hydrolases superfamily protein
						Lus10029585	Cluster2	AT2G28670	Disease resistance-responsive (dirigent-like protein) family protein
						Lus10029635	Cluster2	AT4G27420	ABC-2 type transporter family protein
						Lus10029661	Cluster2	AT1G21980	phosphatidylinositol-4-phosphate 5-kinase 1
						Lus10029891	Cluster2	AT3G05510	Phospholipid/glycerol acyltransferase family protein
						Lus10030301	Cluster2	AT2G39290	phosphatidylglycerolphosphate synthase 1
						Lus10030571	Cluster2	AT1G13580	LAG1 longevity assurance homolog 3
						Lus10030585	Cluster2	AT1G10740	alpha/beta-Hydrolases superfamily protein
						Lus10030904	Cluster2	AT1G10740	alpha/beta-Hydrolases superfamily protein
						Lus10030918	Cluster2	AT1G13580	LAG1 longevity assurance homolog 3
						Lus10030951	Cluster2	AT1G32190	alpha/beta-Hydrolases superfamily protein
						Lus10031115	Cluster2	AT2G13820	Bifunctional inhibitor/lipid-transfer protein/seed storage 2S albumin superfamily protein
						Lus10031225	Cluster2	AT1G04640	lipoyltransferase 2
						Lus10031237	Cluster2	AT3G45140	lipoxygenase 2
						Lus10031348	Cluster2	AT3G18000	S-adenosyl-L-methionine-dependent methyltransferases superfamily protein
						Lus10031396	Cluster2	AT1G06520	glycerol-3-phosphate acyltransferase 1
						Lus10031438	Cluster2	AT1G09390	GDSL-like Lipase/Acylhydrolase superfamily protein
						Lus10031505	Cluster2	AT1G55020	lipoxygenase 1
						Lus10031810	Cluster2	AT3G45140	lipoxygenase 2
						Lus10032399	Cluster2	AT4G10950	SGNH hydrolase-type esterase superfamily protein
						Lus10032477	Cluster2	AT1G73920	alpha/beta-Hydrolases superfamily protein
						Lus10032554	Cluster2	AT5G41040	HXXXD-type acyl-transferase family protein
						Lus10032587	Cluster2	AT1G55840	Sec14p-like phosphatidylinositol transfer family protein
						Lus10032840	Cluster2	AT2G47240	AMP-dependent synthetase and ligase family protein
						Lus10033524	Cluster2	AT2G40890	cytochrome P450, family 98, subfamily A, polypeptide 3
						Lus10033548	Cluster2	AT5G16080	carboxyesterase 17
						Lus10033625	Cluster2	AT5G04530	3-ketoacyl-CoA synthase 19
						Lus10033848	Cluster2	AT1G54570	Esterase/lipase/thioesterase family protein
						Lus10033852	Cluster2	AT5G63450	cytochrome P450, family 94, subfamily B, polypeptide 1
						Lus10033853	Cluster2	AT5G63450	cytochrome P450, family 94, subfamily B, polypeptide 1
						Lus10034045	Cluster2	AT3G06060	NAD(P)-binding Rossmann-fold superfamily protein
						Lus10034068	Cluster2	AT1G47480	alpha/beta-Hydrolases superfamily protein
						Lus10034113	Cluster2	AT3G59770	sacI homology domain-containing protein / WW domain-containing protein
						Lus10034238	Cluster2	AT2G40690	NAD-dependent glycerol-3-phosphate dehydrogenase family protein
						Lus10034404	Cluster2	AT3G25610	ATPase E1-E2 type family protein / haloacid dehalogenase-like hydrolase family protein
						Lus10034410	Cluster2	AT3G25585	aminoalcoholphosphotransferase
						Lus10034449	Cluster2	AT2G30490	cinnamate-4-hydroxylase
						Lus10034543	Cluster2	AT5G42170	SGNH hydrolase-type esterase superfamily protein
						Lus10034629	Cluster2	AT1G15080	lipid phosphate phosphatase 2
						Lus10034635	Cluster2	AT1G71120	GDSL-motif lipase/hydrolase 6
						Lus10034763	Cluster2	AT3G48460	GDSL-like Lipase/Acylhydrolase superfamily protein
						Lus10034845	Cluster2	AT1G73050	Glucose-methanol-choline (GMC) oxidoreductase family protein
						Lus10034973	Cluster2	AT2G19880	Nucleotide-diphospho-sugar transferases superfamily protein
						Lus10035068	Cluster2	AT1G68710	ATPase E1-E2 type family protein / haloacid dehalogenase-like hydrolase family protein
						Lus10035234	Cluster2	AT4G39490	cytochrome P450, family 96, subfamily A, polypeptide 10
						Lus10035235	Cluster2	AT4G39490	cytochrome P450, family 96, subfamily A, polypeptide 10
						Lus10035261	Cluster2	AT1G15080	lipid phosphate phosphatase 2
						Lus10035384	Cluster2	AT2G35490	Plastid-lipid associated protein PAP / fibrillin family protein
						Lus10035551	Cluster2	AT3G54020	Arabidopsis Inositol phosphorylceramide synthase 1
						Lus10035692	Cluster2	AT1G31770	ATP-binding cassette 14
						Lus10035831	Cluster2	AT4G30950	fatty acid desaturase 6
						Lus10035900	Cluster2	AT1G08510	fatty acyl-ACP thioesterases B
						Lus10035993	Cluster2	AT3G51460	Phosphoinositide phosphatase family protein
						Lus10036022	Cluster2	AT3G60500	3\'-5\'-exoribonuclease family protein
						Lus10036229	Cluster2	AT2G32260	phosphorylcholine cytidylyltransferase
						Lus10036530	Cluster2	AT5G19290	alpha/beta-Hydrolases superfamily protein
						Lus10036613	Cluster2	AT4G30950	fatty acid desaturase 6
						Lus10036644	Cluster2	AT3G48090	alpha/beta-Hydrolases superfamily protein
						Lus10037283	Cluster2	AT1G31770	ATP-binding cassette 14
						Lus10037491	Cluster2	AT2G22170	Lipase/lipooxygenase, PLAT/LH2 family protein
						Lus10037640	Cluster2	AT1G72970	Glucose-methanol-choline (GMC) oxidoreductase family protein
						Lus10037657	Cluster2	AT5G13640	phospholipid:diacylglycerol acyltransferase
						Lus10037708	Cluster2	AT3G16785	phospholipase D P1
						Lus10037710	Cluster2	AT4G16070	Mono-/di-acylglycerol lipase, N-terminal;Lipase, class 3
						Lus10037825	Cluster2	AT1G48030	mitochondrial lipoamide dehydrogenase 1
						Lus10037908	Cluster2	AT4G25050	acyl carrier protein 4
						Lus10037981	Cluster2	AT1G53390	P-loop containing nucleoside triphosphate hydrolases superfamily protein
						Lus10038368	Cluster2	AT2G32260	phosphorylcholine cytidylyltransferase
						Lus10038714	Cluster2	AT1G53390	P-loop containing nucleoside triphosphate hydrolases superfamily protein
						Lus10038782	Cluster2	AT5G47630	mitochondrial acyl carrier protein 3
						Lus10039011	Cluster2	AT3G56960	phosphatidyl inositol monophosphate 5 kinase 4
						Lus10039039	Cluster2	AT2G32260	phosphorylcholine cytidylyltransferase
						Lus10039077	Cluster2	AT5G47630	mitochondrial acyl carrier protein 3
						Lus10039152	Cluster2	AT1G71250	GDSL-like Lipase/Acylhydrolase superfamily protein
						Lus10039255	Cluster2	AT5G23940	HXXXD-type acyl-transferase family protein
						Lus10039256	Cluster2	AT5G23940	HXXXD-type acyl-transferase family protein
						Lus10039401	Cluster2	AT1G04220	3-ketoacyl-CoA synthase 2
						Lus10040197	Cluster2	AT3G11210	SGNH hydrolase-type esterase superfamily protein
						Lus10040328	Cluster2	AT2G39420	alpha/beta-Hydrolases superfamily protein
						Lus10040333	Cluster2	AT5G04530	3-ketoacyl-CoA synthase 19
						Lus10040394	Cluster2	AT2G39220	PATATIN-like protein 6
						Lus10040678	Cluster2	AT1G07230	non-specific phospholipase C1
						Lus10040792	Cluster2	AT5G60340	P-loop containing nucleoside triphosphate hydrolases superfamily protein
						Lus10040796	Cluster2	AT2G26250	3-ketoacyl-CoA synthase 10
						Lus10040873	Cluster2	AT2G28630	3-ketoacyl-CoA synthase 12
						Lus10040986	Cluster2	AT5G23190	cytochrome P450, family 86, subfamily B, polypeptide 1
						Lus10041054	Cluster2	AT4G10050	esterase/lipase/thioesterase family protein
						Lus10041197	Cluster2	AT3G22600	Bifunctional inhibitor/lipid-transfer protein/seed storage 2S albumin superfamily protein
						Lus10041333	Cluster2	AT2G28070	ABC-2 type transporter family protein
						Lus10041334	Cluster2	AT2G28070	ABC-2 type transporter family protein
						Lus10041399	Cluster2	AT5G19290	alpha/beta-Hydrolases superfamily protein
						Lus10041452	Cluster2	AT1G25450	3-ketoacyl-CoA synthase 5
						Lus10041473	Cluster2	AT1G68620	alpha/beta-Hydrolases superfamily protein
						Lus10041632	Cluster2	AT5G16080	carboxyesterase 17
						Lus10041711	Cluster2	AT5G65110	acyl-CoA oxidase 2
						Lus10041773	Cluster2	AT3G50920	Phosphatidic acid phosphatase (PAP2) family protein
						Lus10041855	Cluster2	AT4G35790	phospholipase D delta
						Lus10041877	Cluster2	AT3G14820	GDSL-like Lipase/Acylhydrolase superfamily protein
						Lus10041967	Cluster2	AT2G42690	alpha/beta-Hydrolases superfamily protein
						Lus10042006	Cluster2	AT3G18000	S-adenosyl-L-methionine-dependent methyltransferases superfamily protein
						Lus10042648	Cluster2	AT5G42930	alpha/beta-Hydrolases superfamily protein
						Lus10042870	Cluster2	AT4G24510	HXXXD-type acyl-transferase family protein
						Lus10042902	Cluster2	AT3G60340	alpha/beta-Hydrolases superfamily protein
						Lus10043189	Cluster2	AT5G41040	HXXXD-type acyl-transferase family protein
						Lus10043294	Cluster2	AT5G20060	alpha/beta-Hydrolases superfamily protein
						Lus10043348	Cluster2	AT2G44620	mitochondrial acyl carrier protein 1
						Lus10043474	Cluster2	AT3G59770	sacI homology domain-containing protein / WW domain-containing protein
						Lus10000082	Cluster3	AT2G38540	lipid transfer protein 1
						Lus10000136	Cluster3	AT1G29670	GDSL-like Lipase/Acylhydrolase superfamily protein
						Lus10000195	Cluster3	AT4G15130	phosphorylcholine cytidylyltransferase2
						Lus10000339	Cluster3	AT1G51460	ABC-2 type transporter family protein
						Lus10000445	Cluster3	AT5G37710	alpha/beta-Hydrolases superfamily protein
						Lus10000572	Cluster3	AT5G11650	alpha/beta-Hydrolases superfamily protein
						Lus10000850	Cluster3	AT3G58490	Phosphatidic acid phosphatase (PAP2) family protein
						Lus10000966	Cluster3	AT2G06050	oxophytodienoate-reductase 3
						Lus10001153	Cluster3	AT3G43720	Bifunctional inhibitor/lipid-transfer protein/seed storage 2S albumin superfamily protein
						Lus10001279	Cluster3	AT3G15850	fatty acid desaturase 5
						Lus10001377	Cluster3	AT1G60890	Phosphatidylinositol-4-phosphate 5-kinase family protein
						Lus10001695	Cluster3	AT3G55360	3-oxo-5-alpha-steroid 4-dehydrogenase family protein
						Lus10001758	Cluster3	AT1G54350	ABC transporter family protein
						Lus10001839	Cluster3	AT1G54350	ABC transporter family protein
						Lus10002015	Cluster3	AT1G15360	Integrase-type DNA-binding superfamily protein
						Lus10002414	Cluster3	AT2G47240	AMP-dependent synthetase and ligase family protein
						Lus10002473	Cluster3	ATCG00500	acetyl-CoA carboxylase carboxyl transferase subunit beta
						Lus10002556	Cluster3	AT1G51260	lysophosphatidyl acyltransferase 3
						Lus10002678	Cluster3	AT1G01090	pyruvate dehydrogenase E1 alpha
						Lus10002741	Cluster3	AT5G48490	Bifunctional inhibitor/lipid-transfer protein/seed storage 2S albumin superfamily protein
						Lus10002773	Cluster3	AT5G45670	GDSL-like Lipase/Acylhydrolase superfamily protein
						Lus10002777	Cluster3	AT5G45670	GDSL-like Lipase/Acylhydrolase superfamily protein
						Lus10002836	Cluster3	AT5G53390	O-acyltransferase (WSD1-like) family protein
						Lus10002907	Cluster3	AT5G16080	carboxyesterase 17
						Lus10002912	Cluster3	AT5G25390	Integrase-type DNA-binding superfamily protein
						Lus10002946	Cluster3	AT1G31480	shoot gravitropism 2 (SGR2)
						Lus10003021	Cluster3	AT3G26430	GDSL-like Lipase/Acylhydrolase superfamily protein
						Lus10003028	Cluster3	AT4G01190	phosphatidylinositol phosphate kinase 10
						Lus10003129	Cluster3	AT1G27980	dihydrosphingosine phosphate lyase
						Lus10003195	Cluster3	AT5G46290	3-ketoacyl-acyl carrier protein synthase I
						Lus10003579	Cluster3	AT3G04290	Li-tolerant lipase 1
						Lus10003720	Cluster3	AT5G42170	SGNH hydrolase-type esterase superfamily protein
						Lus10003722	Cluster3	AT5G42170	SGNH hydrolase-type esterase superfamily protein
						Lus10003723	Cluster3	AT5G42170	SGNH hydrolase-type esterase superfamily protein
						Lus10004175	Cluster3	AT3G12120	fatty acid desaturase 2
						Lus10004186	Cluster3	AT2G05990	NAD(P)-binding Rossmann-fold superfamily protein
						Lus10004200	Cluster3	AT3G11670	UDP-Glycosyltransferase superfamily protein
						Lus10004342	Cluster3	AT1G62640	3-ketoacyl-acyl carrier protein synthase III
						Lus10004386	Cluster3	AT4G16760	acyl-CoA oxidase 1
						Lus10004496	Cluster3	AT2G13610	ABC-2 type transporter family protein
						Lus10004499	Cluster3	AT3G05420	acyl-CoA binding protein 4
						Lus10004832	Cluster3	AT5G01220	sulfoquinovosyldiacylglycerol 2
						Lus10004835	Cluster3	AT2G38110	glycerol-3-phosphate acyltransferase 6
						Lus10004868	Cluster3	AT5G16390	chloroplastic acetylcoenzyme A carboxylase 1
						Lus10004935	Cluster3	AT5G46290	3-ketoacyl-acyl carrier protein synthase I
						Lus10005238	Cluster3	AT2G23540	GDSL-like Lipase/Acylhydrolase superfamily protein
						Lus10005280	Cluster3	AT5G45960	GDSL-like Lipase/Acylhydrolase superfamily protein
						Lus10006017	Cluster3	AT1G17500	ATPase E1-E2 type family protein / haloacid dehalogenase-like hydrolase family protein
						Lus10006051	Cluster3	AT1G34260	FORMS APLOID AND BINUCLEATE CELLS 1A
						Lus10006062	Cluster3	AT1G14290	sphingoid base hydroxylase 2
						Lus10006069	Cluster3	AT1G34430	2-oxoacid dehydrogenases acyltransferase family protein
						Lus10006248	Cluster3	AT1G67730	beta-ketoacyl reductase 1
						Lus10006429	Cluster3	AT1G67560	PLAT/LH2 domain-containing lipoxygenase family protein
						Lus10006696	Cluster3	AT3G46170	NAD(P)-binding Rossmann-fold superfamily protein
						Lus10006856	Cluster3	AT3G16370	GDSL-like Lipase/Acylhydrolase superfamily protein
						Lus10006881	Cluster3	AT1G17500	ATPase E1-E2 type family protein / haloacid dehalogenase-like hydrolase family protein
						Lus10007094	Cluster3	AT5G64440	fatty acid amide hydrolase
						Lus10007095	Cluster3	AT5G64440	fatty acid amide hydrolase
						Lus10007512	Cluster3	AT3G56040	UDP-glucose pyrophosphorylase 3
						Lus10007764	Cluster3	AT4G24230	acyl-CoA-binding domain 3
						Lus10008473	Cluster3	AT1G17500	ATPase E1-E2 type family protein / haloacid dehalogenase-like hydrolase family protein
						Lus10008677	Cluster3	AT1G51680	4-coumarate:CoA ligase 1
						Lus10008895	Cluster3	AT5G57800	Fatty acid hydroxylase superfamily
						Lus10008939	Cluster3	AT3G54320	Integrase-type DNA-binding superfamily protein
						Lus10008945	Cluster3	AT5G04930	aminophospholipid ATPase 1
						Lus10008947	Cluster3	AT5G04930	aminophospholipid ATPase 1
						Lus10009155	Cluster3	AT3G02600	lipid phosphate phosphatase 3
						Lus10009169	Cluster3	AT5G16120	alpha/beta-Hydrolases superfamily protein
						Lus10009324	Cluster3	AT5G57190	phosphatidylserine decarboxylase 2
						Lus10009361	Cluster3	AT5G42930	alpha/beta-Hydrolases superfamily protein
						Lus10009368	Cluster3	AT5G67130	PLC-like phosphodiesterases superfamily protein
						Lus10009432	Cluster3	AT1G34430	2-oxoacid dehydrogenases acyltransferase family protein
						Lus10009433	Cluster3	AT1G34430	2-oxoacid dehydrogenases acyltransferase family protein
						Lus10009590	Cluster3	AT3G07400	lipase class 3 family protein
						Lus10009960	Cluster3	AT3G21090	ABC-2 type transporter family protein
						Lus10010208	Cluster3	AT1G28610	GDSL-like Lipase/Acylhydrolase superfamily protein
						Lus10010266	Cluster3	AT3G50110	PTEN 3
						Lus10010365	Cluster3	AT1G58520	lipases;hydrolases, acting on ester bonds
						Lus10010983	Cluster3	AT5G37710	alpha/beta-Hydrolases superfamily protein
						Lus10011051	Cluster3	AT3G26430	GDSL-like Lipase/Acylhydrolase superfamily protein
						Lus10011189	Cluster3	AT4G04930	fatty acid desaturase family protein
						Lus10011285	Cluster3	AT1G49340	Phosphatidylinositol 3- and 4-kinase family protein
						Lus10011298	Cluster3	AT3G57650	lysophosphatidyl acyltransferase 2
						Lus10011338	Cluster3	AT1G28600	GDSL-like Lipase/Acylhydrolase superfamily protein
						Lus10011396	Cluster3	AT1G24470	beta-ketoacyl reductase 2
						Lus10011839	Cluster3	AT3G25110	fatA acyl-ACP thioesterase
						Lus10011960	Cluster3	AT2G06925	Phospholipase A2 family protein
						Lus10011997	Cluster3	AT5G45670	GDSL-like Lipase/Acylhydrolase superfamily protein
						Lus10012007	Cluster3	AT3G12120	fatty acid desaturase 2
						Lus10012008	Cluster3	AT3G12120	fatty acid desaturase 2
						Lus10012392	Cluster3	AT4G33355	Bifunctional inhibitor/lipid-transfer protein/seed storage 2S albumin superfamily protein
						Lus10012572	Cluster3	AT3G26790	AP2/B3-like transcriptional factor family protein
						Lus10012573	Cluster3	AT3G26790	AP2/B3-like transcriptional factor family protein
						Lus10012600	Cluster3	AT1G13680	PLC-like phosphodiesterases superfamily protein
						Lus10012689	Cluster3	AT1G60890	Phosphatidylinositol-4-phosphate 5-kinase family protein
						Lus10012719	Cluster3	AT5G63770	diacylglycerol kinase 2
						Lus10012812	Cluster3	AT5G18640	alpha/beta-Hydrolases superfamily protein
						Lus10013032	Cluster3	AT1G60810	ATP-citrate lyase A-2
						Lus10013158	Cluster3	AT3G14075	Mono-/di-acylglycerol lipase, N-terminal;Lipase, class 3
						Lus10013605	Cluster3	AT1G31812	acyl-CoA-binding protein 6
						Lus10013629	Cluster3	AT5G17780	alpha/beta-Hydrolases superfamily protein
						Lus10013956	Cluster3	AT5G45950	GDSL-like Lipase/Acylhydrolase superfamily protein
						Lus10014055	Cluster3	AT3G19260	LAG1 homologue 2
						Lus10014889	Cluster3	AT5G40610	NAD-dependent glycerol-3-phosphate dehydrogenase family protein
						Lus10015176	Cluster3	AT3G05420	acyl-CoA binding protein 4
						Lus10015456	Cluster3	AT1G60890	Phosphatidylinositol-4-phosphate 5-kinase family protein
						Lus10015821	Cluster3	AT1G24360	NAD(P)-binding Rossmann-fold superfamily protein
						Lus10015830	Cluster3	AT5G10160	Thioesterase superfamily protein
						Lus10015838	Cluster3	AT5G57190	phosphatidylserine decarboxylase 2
						Lus10015839	Cluster3	AT4G25970	phosphatidylserine decarboxylase 3
						Lus10015853	Cluster3	AT2G45670	calcineurin B subunit-related
						Lus10015882	Cluster3	AT2G45150	cytidinediphosphate diacylglycerol synthase 4
						Lus10015975	Cluster3	AT3G58490	Phosphatidic acid phosphatase (PAP2) family protein
						Lus10016364	Cluster3	AT3G07690	6-phosphogluconate dehydrogenase family protein
						Lus10016638	Cluster3	AT4G13840	HXXXD-type acyl-transferase family protein
						Lus10016714	Cluster3	AT5G51290	Diacylglycerol kinase family protein
						Lus10016877	Cluster3	AT3G16950	lipoamide dehydrogenase 1
						Lus10016910	Cluster3	AT5G49460	ATP citrate lyase subunit B 2
						Lus10017021	Cluster3	AT3G11470	4\'-phosphopantetheinyl transferase superfamily
						Lus10017147	Cluster3	AT2G38670	phosphorylethanolamine cytidylyltransferase 1
						Lus10017184	Cluster3	AT2G38040	acetyl Co-enzyme a carboxylase carboxyltransferase alpha subunit
						Lus10017199	Cluster3	AT3G54020	Arabidopsis Inositol phosphorylceramide synthase 1
						Lus10017279	Cluster3	AT3G14820	GDSL-like Lipase/Acylhydrolase superfamily protein
						Lus10017534	Cluster3	AT5G35360	acetyl Co-enzyme a carboxylase biotin carboxylase subunit
						Lus10017601	Cluster3	AT5G16120	alpha/beta-Hydrolases superfamily protein
						Lus10017717	Cluster3	AT3G49190	O-acyltransferase (WSD1-like) family protein
						Lus10017751	Cluster3	AT1G08510	fatty acyl-ACP thioesterases B
						Lus10018104	Cluster3	AT5G24240	Phosphatidylinositol 3- and 4-kinase ;Ubiquitin family protein
						Lus10018241	Cluster3	AT5G58700	phosphatidylinositol-speciwc phospholipase C4
						Lus10018245	Cluster3	AT3G11170	fatty acid desaturase 7
						Lus10018527	Cluster3	AT2G20900	diacylglycerol kinase 5
						Lus10018926	Cluster3	AT1G43800	Plant stearoyl-acyl-carrier-protein desaturase family protein
						Lus10018934	Cluster3	AT4G26770	Phosphatidate cytidylyltransferase family protein
						Lus10018986	Cluster3	AT4G25050	acyl carrier protein 4
						Lus10019149	Cluster3	AT1G13560	aminoalcoholphosphotransferase 1
						Lus10019446	Cluster3	AT2G26640	3-ketoacyl-CoA synthase 11
						Lus10019841	Cluster3	AT4G34050	S-adenosyl-L-methionine-dependent methyltransferases superfamily protein
						Lus10019859	Cluster3	AT3G19260	LAG1 homologue 2
						Lus10019884	Cluster3	AT1G47480	alpha/beta-Hydrolases superfamily protein
						Lus10020160	Cluster3	AT3G45770	Polyketide synthase, enoylreductase family protein
						Lus10020419	Cluster3	AT5G10160	Thioesterase superfamily protein
						Lus10020619	Cluster3	AT5G16390	chloroplastic acetylcoenzyme A carboxylase 1
						Lus10020821	Cluster3	AT1G60890	Phosphatidylinositol-4-phosphate 5-kinase family protein
						Lus10020983	Cluster3	AT1G33270	Acyl transferase/acyl hydrolase/lysophospholipase superfamily protein
						Lus10021040	Cluster3	AT2G05990	NAD(P)-binding Rossmann-fold superfamily protein
						Lus10021051	Cluster3	AT3G12120	fatty acid desaturase 2
						Lus10021126	Cluster3	AT2G38040	acetyl Co-enzyme a carboxylase carboxyltransferase alpha subunit
						Lus10021246	Cluster3	AT1G31812	acyl-CoA-binding protein 6
						Lus10021273	Cluster3	AT3G11670	UDP-Glycosyltransferase superfamily protein
						Lus10021344	Cluster3	AT3G11470	4\'-phosphopantetheinyl transferase superfamily
						Lus10021540	Cluster3	AT5G55050	GDSL-like Lipase/Acylhydrolase superfamily protein
						Lus10021577	Cluster3	AT5G57020	myristoyl-CoA:protein N-myristoyltransferase
						Lus10021592	Cluster3	AT2G38670	phosphorylethanolamine cytidylyltransferase 1
						Lus10021625	Cluster3	AT5G07920	diacylglycerol kinase1
						Lus10022263	Cluster3	AT3G27670	ARM repeat superfamily protein
						Lus10022277	Cluster3	AT4G39490	cytochrome P450, family 96, subfamily A, polypeptide 10
						Lus10022293	Cluster3	AT5G55340	MBOAT (membrane bound O-acyl transferase) family protein
						Lus10022308	Cluster3	AT5G40610	NAD-dependent glycerol-3-phosphate dehydrogenase family protein
						Lus10022741	Cluster3	AT4G32010	HSI2-like 1
						Lus10022820	Cluster3	AT3G24650	AP2/B3-like transcriptional factor family protein
						Lus10023089	Cluster3	AT4G23850	AMP-dependent synthetase and ligase family protein
						Lus10023210	Cluster3	AT5G57800	Fatty acid hydroxylase superfamily
						Lus10023304	Cluster3	AT2G34590	Transketolase family protein
						Lus10023359	Cluster3	AT2G34770	fatty acid hydroxylase 1
						Lus10023471	Cluster3	AT2G39290	phosphatidylglycerolphosphate synthase 1
						Lus10023512	Cluster3	AT4G29800	PATATIN-like protein 8
						Lus10023832	Cluster3	AT1G49430	long-chain acyl-CoA synthetase 2
						Lus10023947	Cluster3	AT5G60620	glycerol-3-phosphate acyltransferase 9
						Lus10024113	Cluster3	AT1G65580	Endonuclease/exonuclease/phosphatase family protein
						Lus10024127	Cluster3	AT1G74320	Protein kinase superfamily protein
						Lus10024591	Cluster3	AT1G62790	Bifunctional inhibitor/lipid-transfer protein/seed storage 2S albumin superfamily protein
						Lus10024608	Cluster3	AT1G62640	3-ketoacyl-acyl carrier protein synthase III
						Lus10024985	Cluster3	AT4G33030	sulfoquinovosyldiacylglycerol 1
						Lus10025151	Cluster3	AT5G59320	lipid transfer protein 3
						Lus10025231	Cluster3	AT5G59320	lipid transfer protein 3
						Lus10025284	Cluster3	AT3G09560	Lipin family protein
						Lus10025335	Cluster3	AT5G10480	Protein-tyrosine phosphatase-like, PTPLA
						Lus10025390	Cluster3	AT5G46290	3-ketoacyl-acyl carrier protein synthase I
						Lus10025601	Cluster3	AT1G65260	plastid transcriptionally active 4
						Lus10025664	Cluster3	AT4G31050	Biotin/lipoate A/B protein ligase family
						Lus10025678	Cluster3	AT4G39490	cytochrome P450, family 96, subfamily A, polypeptide 10
						Lus10025726	Cluster3	AT3G48610	non-specific phospholipase C6
						Lus10025747	Cluster3	AT3G15820	phosphatidic acid phosphatase-related / PAP2-related
						Lus10025866	Cluster3	AT5G48490	Bifunctional inhibitor/lipid-transfer protein/seed storage 2S albumin superfamily protein
						Lus10025912	Cluster3	AT3G25110	fatA acyl-ACP thioesterase
						Lus10026143	Cluster3	AT1G51680	4-coumarate:CoA ligase 1
						Lus10026312	Cluster3	AT3G57650	lysophosphatidyl acyltransferase 2
						Lus10026345	Cluster3	AT1G19440	3-ketoacyl-CoA synthase 4
						Lus10026397	Cluster3	AT2G30200	catalytics;transferases;[acyl-carrier-protein] S-malonyltransferases;binding
						Lus10026769	Cluster3	AT3G43720	Bifunctional inhibitor/lipid-transfer protein/seed storage 2S albumin superfamily protein
						Lus10027068	Cluster3	AT1G65260	plastid transcriptionally active 4
						Lus10027337	Cluster3	AT2G32260	phosphorylcholine cytidylyltransferase
						Lus10027375	Cluster3	AT1G51260	lysophosphatidyl acyltransferase 3
						Lus10027545	Cluster3	AT5G52860	ABC-2 type transporter family protein
						Lus10027675	Cluster3	AT5G62930	SGNH hydrolase-type esterase superfamily protein
						Lus10027888	Cluster3	AT4G34050	S-adenosyl-L-methionine-dependent methyltransferases superfamily protein
						Lus10028182	Cluster3	AT3G60510	ATP-dependent caseinolytic (Clp) protease/crotonase family protein
						Lus10028196	Cluster3	AT5G35360	acetyl Co-enzyme a carboxylase biotin carboxylase subunit
						Lus10028200	Cluster3	AT3G60340	alpha/beta-Hydrolases superfamily protein
						Lus10028425	Cluster3	AT1G75900	GDSL-like Lipase/Acylhydrolase superfamily protein
						Lus10028475	Cluster3	AT5G16120	alpha/beta-Hydrolases superfamily protein
						Lus10028627	Cluster3	AT1G43800	Plant stearoyl-acyl-carrier-protein desaturase family protein
						Lus10028636	Cluster3	AT4G26770	Phosphatidate cytidylyltransferase family protein
						Lus10028696	Cluster3	AT4G09760	Protein kinase superfamily protein
						Lus10028873	Cluster3	AT5G04930	aminophospholipid ATPase 1
						Lus10028880	Cluster3	AT3G54320	Integrase-type DNA-binding superfamily protein
						Lus10028925	Cluster3	AT1G62640	3-ketoacyl-acyl carrier protein synthase III
						Lus10028989	Cluster3	AT3G10840	alpha/beta-Hydrolases superfamily protein
						Lus10029096	Cluster3	AT1G13580	LAG1 longevity assurance homolog 3
						Lus10029129	Cluster3	AT1G60810	ATP-citrate lyase A-2
						Lus10029283	Cluster3	AT3G12120	fatty acid desaturase 2
						Lus10029284	Cluster3	AT3G12120	fatty acid desaturase 2
						Lus10029403	Cluster3	AT3G11670	UDP-Glycosyltransferase superfamily protein
						Lus10029404	Cluster3	AT3G11670	UDP-Glycosyltransferase superfamily protein
						Lus10029595	Cluster3	AT1G12640	MBOAT (membrane bound O-acyl transferase) family protein
						Lus10029638	Cluster3	AT1G54790	GDSL-like Lipase/Acylhydrolase superfamily protein
						Lus10029669	Cluster3	AT1G77590	long chain acyl-CoA synthetase 9
						Lus10029902	Cluster3	AT3G05420	acyl-CoA binding protein 4
						Lus10029941	Cluster3	AT1G08980	amidase 1
						Lus10029958	Cluster3	AT2G42990	GDSL-like Lipase/Acylhydrolase superfamily protein
						Lus10029980	Cluster3	AT1G54790	GDSL-like Lipase/Acylhydrolase superfamily protein
						Lus10030196	Cluster3	AT1G01090	pyruvate dehydrogenase E1 alpha
						Lus10030197	Cluster3	AT1G01090	pyruvate dehydrogenase E1 alpha
						Lus10030459	Cluster3	AT1G14185	Glucose-methanol-choline (GMC) oxidoreductase family protein
						Lus10030592	Cluster3	AT1G60810	ATP-citrate lyase A-2
						Lus10030809	Cluster3	AT1G59820	aminophospholipid ATPase 3
						Lus10031052	Cluster3	AT2G41540	6-phosphogluconate dehydrogenase family protein
						Lus10031102	Cluster3	AT3G61580	Fatty acid/sphingolipid desaturase
						Lus10031236	Cluster3	AT3G45140	lipoxygenase 2
						Lus10031520	Cluster3	AT2G04570	GDSL-like Lipase/Acylhydrolase superfamily protein
						Lus10031630	Cluster3	AT2G20860	lipoic acid synthase 1
						Lus10032087	Cluster3	AT3G45140	lipoxygenase 2
						Lus10032169	Cluster3	AT5G14930	senescence-associated gene 101
						Lus10032246	Cluster3	AT1G62640	3-ketoacyl-acyl carrier protein synthase III
						Lus10032380	Cluster3	AT4G23850	AMP-dependent synthetase and ligase family protein
						Lus10032449	Cluster3	AT2G01320	ABC-2 type transporter family protein
						Lus10033072	Cluster3	AT1G08510	fatty acyl-ACP thioesterases B
						Lus10033406	Cluster3	AT5G04930	aminophospholipid ATPase 1
						Lus10033422	Cluster3	AT1G74960	fatty acid biosynthesis 1
						Lus10033561	Cluster3	AT5G16120	alpha/beta-Hydrolases superfamily protein
						Lus10033626	Cluster3	AT5G04530	3-ketoacyl-CoA synthase 19
						Lus10033732	Cluster3	AT2G20900	diacylglycerol kinase 5
						Lus10033836	Cluster3	AT4G25050	acyl carrier protein 4
						Lus10034304	Cluster3	AT3G25860	2-oxoacid dehydrogenases acyltransferase family protein
						Lus10034618	Cluster3	AT1G15110	phosphatidyl serine synthase family protein
						Lus10034775	Cluster3	AT1G31770	ATP-binding cassette 14
						Lus10034872	Cluster3	AT5G04930	aminophospholipid ATPase 1
						Lus10034886	Cluster3	AT1G74960	fatty acid biosynthesis 1
						Lus10035069	Cluster3	AT3G25610	ATPase E1-E2 type family protein / haloacid dehalogenase-like hydrolase family protein
						Lus10035438	Cluster3	AT2G41540	6-phosphogluconate dehydrogenase family protein
						Lus10035482	Cluster3	AT3G61580	Fatty acid/sphingolipid desaturase
						Lus10035915	Cluster3	AT3G15820	phosphatidic acid phosphatase-related / PAP2-related
						Lus10035935	Cluster3	AT3G48610	non-specific phospholipase C6
						Lus10036184	Cluster3	AT2G29980	fatty acid desaturase 3
						Lus10036212	Cluster3	AT2G39220	PATATIN-like protein 6
						Lus10036259	Cluster3	AT4G30580	Phospholipid/glycerol acyltransferase family protein
						Lus10036408	Cluster3	AT2G46210	Fatty acid/sphingolipid desaturase
						Lus10036526	Cluster3	AT2G39220	PATATIN-like protein 6
						Lus10036544	Cluster3	AT2G45670	calcineurin B subunit-related
						Lus10036980	Cluster3	AT1G24360	NAD(P)-binding Rossmann-fold superfamily protein
						Lus10037027	Cluster3	AT1G27950	glycosylphosphatidylinositol-anchored lipid protein transfer 1
						Lus10037384	Cluster3	AT2G28070	ABC-2 type transporter family protein
						Lus10037598	Cluster3	AT3G16370	GDSL-like Lipase/Acylhydrolase superfamily protein
						Lus10037741	Cluster3	AT3G16950	lipoamide dehydrogenase 1
						Lus10037770	Cluster3	AT5G49460	ATP citrate lyase subunit B 2
						Lus10037808	Cluster3	AT4G27030	fatty acid desaturase A
						Lus10037910	Cluster3	AT4G25050	acyl carrier protein 4
						Lus10038190	Cluster3	AT3G25110	fatA acyl-ACP thioesterase
						Lus10038233	Cluster3	AT5G48490	Bifunctional inhibitor/lipid-transfer protein/seed storage 2S albumin superfamily protein
						Lus10038321	Cluster3	AT3G11170	fatty acid desaturase 7
						Lus10038349	Cluster3	AT3G54950	patatin-like protein 6
						Lus10038505	Cluster3	AT2G34590	Transketolase family protein
						Lus10038635	Cluster3	AT4G25050	acyl carrier protein 4
						Lus10038636	Cluster3	AT4G25050	acyl carrier protein 4
						Lus10038752	Cluster3	AT5G47730	Sec14p-like phosphatidylinositol transfer family protein
						Lus10039106	Cluster3	AT5G47730	Sec14p-like phosphatidylinositol transfer family protein
						Lus10039241	Cluster3	AT3G02630	Plant stearoyl-acyl-carrier-protein desaturase family protein
						Lus10039304	Cluster3	AT5G52860	ABC-2 type transporter family protein
						Lus10039501	Cluster3	AT3G06060	NAD(P)-binding Rossmann-fold superfamily protein
						Lus10039617	Cluster3	AT3G52430	alpha/beta-Hydrolases superfamily protein
						Lus10039747	Cluster3	AT2G20900	diacylglycerol kinase 5
						Lus10040096	Cluster3	AT1G32190	alpha/beta-Hydrolases superfamily protein
						Lus10040183	Cluster3	AT4G16760	acyl-CoA oxidase 1
						Lus10040348	Cluster3	AT2G39290	phosphatidylglycerolphosphate synthase 1
						Lus10040481	Cluster3	AT1G49340	Phosphatidylinositol 3- and 4-kinase family protein
						Lus10040490	Cluster3	AT3G18860	transducin family protein / WD-40 repeat family protein
						Lus10040492	Cluster3	AT3G57650	lysophosphatidyl acyltransferase 2
						Lus10040516	Cluster3	AT5G08030	PLC-like phosphodiesterases superfamily protein
						Lus10040660	Cluster3	AT3G11170	fatty acid desaturase 7
						Lus10040664	Cluster3	AT5G58700	phosphatidylinositol-speciwc phospholipase C4
						Lus10040720	Cluster3	AT2G29525	Arabidopsis Inositol phosphorylceramide synthase 3
						Lus10040883	Cluster3	AT5G46290	3-ketoacyl-acyl carrier protein synthase I
						Lus10040915	Cluster3	AT3G61680	alpha/beta-Hydrolases superfamily protein
						Lus10040927	Cluster3	AT4G00550	digalactosyl diacylglycerol deficient 2
						Lus10041005	Cluster3	AT5G08415	Radical SAM superfamily protein
						Lus10041056	Cluster3	AT1G31480	shoot gravitropism 2 (SGR2)
						Lus10041083	Cluster3	AT2G46210	Fatty acid/sphingolipid desaturase
						Lus10041177	Cluster3	AT1G04220	3-ketoacyl-CoA synthase 2
						Lus10041325	Cluster3	AT5G60740	ABC transporter family protein
						Lus10041384	Cluster3	AT2G45670	calcineurin B subunit-related
						Lus10041402	Cluster3	AT3G54950	patatin-like protein 6
						Lus10041467	Cluster3	AT3G25860	2-oxoacid dehydrogenases acyltransferase family protein
						Lus10041520	Cluster3	AT3G26790	AP2/B3-like transcriptional factor family protein
						Lus10041521	Cluster3	AT3G26790	AP2/B3-like transcriptional factor family protein
						Lus10041607	Cluster3	AT1G65580	Endonuclease/exonuclease/phosphatase family protein
						Lus10041774	Cluster3	AT5G66450	Phosphatidic acid phosphatase (PAP2) family protein
						Lus10042255	Cluster3	AT2G30200	catalytics;transferases;[acyl-carrier-protein] S-malonyltransferases;binding
						Lus10042318	Cluster3	AT1G19440	3-ketoacyl-CoA synthase 4
						Lus10042356	Cluster3	AT3G57650	lysophosphatidyl acyltransferase 2
						Lus10042584	Cluster3	AT3G63200	PATATIN-like protein 9
						Lus10042585	Cluster3	AT3G63200	PATATIN-like protein 9
						Lus10042707	Cluster3	AT1G77590	long chain acyl-CoA synthetase 9
						Lus10042892	Cluster3	AT4G29460	Phospholipase A2 family protein
						Lus10042899	Cluster3	AT5G35360	acetyl Co-enzyme a carboxylase biotin carboxylase subunit
						Lus10043146	Cluster3	AT4G22330	Alkaline phytoceramidase (aPHC)
						Lus10043160	Cluster3	AT1G55840	Sec14p-like phosphatidylinositol transfer family protein
						Lus10043271	Cluster3	AT1G15360	Integrase-type DNA-binding superfamily protein
						Lus10043300	Cluster3	AT2G26640	3-ketoacyl-CoA synthase 11
						Lus10043441	Cluster3	AT5G03610	GDSL-like Lipase/Acylhydrolase superfamily protein
						Lus10043442	Cluster3	AT5G03610	GDSL-like Lipase/Acylhydrolase superfamily protein
